# Supplementary material for: Simultaneous Study of Circular RNAs and Messenger RNAs in Colorectal Cancer: The Unbalanced Fate of a Couple?
Source: Cancers (Basel). 2026 Feb 3;18(3):496. doi: 10.3390/cancers18030496 (PMC12897111; doi:10.3390/cancers18030496)
Supplement: Supplementary file 1 [file cancers-18-00496-s001.zip]

Archive with 9 entries (9 files):
- Levacher et al. Revised Supplementary Figures and legends.pdf
- Levacher et al. Supplementary Figure 3 (modified).pdf
- Levacher et al. Supplementary Figure S1.tif
- Levacher et al.Supplementary Figure 4 (new).pdf
- Levacher et al.Supplementary Figure S2.tif
- Levacher et al.Supplementary Figure S5 (new).tif
- Levacher et al.Supplementary Table 2.xlsx
- Levacher et al.Supplementary Table 3 (new).xlsx
- Levacher et al.Supplementary Table S1.xlsx
