# Supplementary material for: Simultaneous Study of Circular RNAs and Messenger RNAs in Colorectal Cancer: The Unbalanced Fate of a Couple?
Source: Cancers (Basel). 2026 Feb 3;18(3):496. doi: 10.3390/cancers18030496 (PMC12897111; doi:10.3390/cancers18030496)
Supplement: Supplementary file 1 [file cancers-18-00496-s001.zip › Levacher et al.Supplementary Table 2.xlsx]

## Sheet: Feuil1
Sample_ID	Sexe	Age_plvmt	Concentration	Type	Reads_ok	Total_UMI	Adenocarcinoma	Adenoma	polyps	Global_Ratio	Outlier	Ratio_APC_mediane	Ratio_BMPR1A_mediane	Ratio_BUB1_mediane	Ratio_FAN1_mediane	Ratio_MLH1_mediane	Ratio_MSH2_mediane	Ratio_MSH3_mediane	Ratio_MSH6_mediane	Ratio_MUTYH_mediane	Ratio_POLD1_mediane	Ratio_POLE_mediane	Ratio_PTEN_mediane	Ratio_RNF43_mediane	Ratio_RPS20_mediane	Ratio_SMAD4_mediane	Ratio_STK11_mediane	Ratio_TP53_mediane	mRNAs_APC	mRNAs_BMPR1A	mRNAs_BUB1	mRNAs_FAN1	mRNAs_MLH1	mRNAs_MSH2	mRNAs_MSH3	mRNAs_MSH6	mRNAs_MUTYH	mRNAs_POLD1	mRNAs_POLE	mRNAs_PTEN	mRNAs_RNF43	mRNAs_RPS20	mRNAs_SMAD4	mRNAs_STK11	mRNAs_TP53	circRNAs_APC	circRNAs_BMPR1A	circRNAs_BUB1	circRNAs_FAN1
1001	M	37	116.4	Patient	71.8167	1236729	YES	NO	NO	64.9379	NO	8.37904	1.705	472.884	12.979	9.12162	12.3055	49.8152	2.01381	2.74914	335.094	34.0824	0.290754	21.7391	0.0144875	137.639	1.94788	1.18357	7978.77	2045.48	436.797	1384.01	3416.76	2999.73	5208.39	2786.74	456.042	202.858	1475.72	7145.12	35.0387	10856.6	7883.38	3480.84	3292.48	667.082	34.7691	2213.9	102.69
1002	M	41	88.4	Patient	80.5088	1440856	YES	YES	NO	22.9101	NO	3.80729	0.750751	166.727	7.58483	3.92996	4.65594	12.3638	0.728711	3.26797	106.742	15.913	0.110926	8.33333	0.0151309	52.6272	1.48402	0.430918	7898.43	1843.77	539.402	1285.79	3521.02	2812.89	6032.97	3206.5	423.591	255.487	1354.2	5722.79	25.9105	8761.69	7259.16	3278.41	3749.44	304.68	13.8806	963.316	52.7464
1003	F	45	139.2	Patient	70.7916	1388833	YES	YES	ND	38.6671	NO	5.06667	0.740952	303.429	8.41515	7.33686	8.20435	12.8814	0.676869	2.30978	204.857	27.6623	0.123693	17.2414	0.0155642	54.9734	1.60221	1.80379	7408.12	1270.56	382.191	1905.35	3152.13	3063.54	5378.49	2606.5	533.121	266.411	1755.98	5673.62	33.9214	9007.56	7335.22	3884.45	3848.05	383.055	9.36038	1178.69	86.4035
1004	F	51	25.6	Patient	39.891	670135	YES	NO	NO	42.1174	NO	13.0009	0.594059	290.558	9.41043	3.90098	9.14858	21.8257	0.999286	1.4068	233.023	22.4586	0.068646	3.84615	0.00794597	104.94	0.749176	0.0569314	6017.44	1512.38	303.222	1850.69	3048.06	4280	4879	1843.91	594.035	330.023	2163.74	7931.88	58.5288	18370.9	7700.24	4965.95	5206.12	762.533	8.95342	1010.24	123.856
1005	F	55	80	Patient	66.0447	1231206	NO	YES	NO	30.6792	NO	3.51903	0.664112	243.179	7.73326	8.93001	5.94571	12.7787	0.268577	3.48432	130.383	17.6123	0.114112	8.4507	0.0493624	76.1905	1.69271	0.551358	6836.56	1566.84	372.155	2326.12	3296.23	2162.22	4763.47	2545.56	613.897	339.05	2043.59	5310.12	58.6597	9660.99	7762.63	3664.58	4131.48	239.602	10.5588	919.424	112.085
1006	F	48	186.8	Patient	70.8899	1219093	YES	NO	NO	75.0154	NO	15.5012	1.36878	457.624	36.2171	19.8412	21.9642	39.9752	1.80021	3.30418	404.132	59.059	0.307482	76.9231	0.0380113	132.633	2.42291	2.14949	6391.4	1544.59	927.411	1370.52	3177.73	2869.26	5520.57	2307.45	443.226	217.112	1497.45	6456.2	33.3581	10532.7	7337.91	8097.47	3505.06	1006.49	21.3273	4345.03	276.435
1007	M	49	255.6	Patient	78.4072	1391639	YES	NO	NO	77.0169	NO	11.687	1.72	573.623	29.0403	15.5305	19.3611	42.0336	1.29555	4.17633	387.013	48.2741	0.175747	31.0345	0.0584015	139.577	2.33241	2.35352	7385.95	1806.86	766.578	1416.32	3271.92	2898.12	4723.86	2633.74	357.193	182.576	1464.23	5544.13	32.0964	8469.39	7626.55	4569.23	3065.88	877.383	30.8988	4453.74	209.825
1008	F	36	82.7	Patient	82.6957	1262959	NO	YES	YES	16.0824	NO	1.87856	0.28103	121.566	4.27607	1.48571	3.02611	9.1735	0.485065	0.291545	79.668	11.0219	0.135301	4.16667	0.00767754	34.5878	0.929615	0.420261	8077.23	1688.5	603.028	1865.35	3598.52	3711.64	5964.38	2924.97	493.022	206.404	1229.42	6119.3	23.2259	9718.45	7260.88	2901.46	3422.91	156.775	4.75075	774.372	45.1321
1009	F	52	62.4	Patient	62.6959	1262738	YES	NO	NO	49.0752	NO	6.59016	0.999319	566.171	9.50286	7.83904	17.6071	21.785	0.972828	2.34192	98.913	23.2023	0.139946	15.7895	0.0212993	60.3316	1.51063	0.560429	7209.5	1677.62	333.086	1308.95	3272.03	3327.41	4968.68	2293.17	521.948	290.1	1790.99	7404.21	39.8605	10768.9	7305.71	4561.86	3343.37	477.534	17.4225	1961.61	85.5284
1010	M	48	137.6	Patient	83.7617	1310594	YES	NO	NO	81.0604	NO	17.7739	1.98429	690.853	34.4239	31.2677	26.5416	67.9234	3.20391	6.00194	296.281	52.3335	0.333476	22.2222	0.0551094	119.33	4.33803	3.15974	7998.83	937.438	715.706	871.143	3552.33	2739.92	4733.45	2841.54	426.27	178.24	1680.84	7515.02	15.1755	9286.12	8116.78	4630.4	2639.03	1390.21	18.3123	5099.98	184.649
1011	M	47	40.8	Patient	74.8833	1012108	YES	YES	NO	53.0922	NO	12.1727	4.2624	416.637	15.9962	20.7679	13.7048	61.0136	2.5672	1.39567	210.672	47.6216	0.235532	4.16667	0.097432	86.7329	2.66631	1.85834	9054.93	1465.56	512.396	1413.39	4218.59	3432.62	5258.06	2856.3	622.793	244.875	2067.2	8023.85	29.202	13645.8	8579.12	4028.23	3713.83	1125.37	63.2344	2301.14	166.978
1012	F	50	62.6	Patient	69.5203	949604	YES	YES	ND	20.581	NO	1.8878	1.16732	121.061	4.116	5.16191	3.17209	10.8428	0.257998	1.81113	115.556	18.8448	0.177545	8	0.0797894	54.9576	1.25589	1.52797	7906.38	1344.88	330.454	1542.37	3468.17	2974.06	4386.23	2000.95	684.057	285.761	1916.25	10376.4	37.4425	12871.3	8953.63	4324.06	4486.5	148.483	15.7961	408.591	46.3351
1013	M	58	62.7	Patient	80.0985	1368033	YES	YES	NO	54.5406	NO	29.6228	14.7354	431.271	30.9379	21.4661	16.749	109.875	6.82775	1.46074	151.623	47.427	0.706079	0	0.0598325	56.6696	5.90884	1.84957	8346.66	1580.44	514.754	1361.39	4172.74	2746.04	4901.73	2935.93	511.744	222.626	1664.09	5864.62	27.371	10620.1	7071.03	2744.19	2985.38	2462.66	230.989	2318.66	278.502
1014	F	45	78.4	Patient	61.054	992019	YES	NO	NO	95.9947	NO	7.55196	1.29964	486.918	11.8856	16.1709	9.90486	39.4701	1.71359	1.08035	821.26	66.6667	0.114068	4.65116	0.046524	154.564	2.40844	6.20369	6447.1	2071.73	437.895	1549.94	3275.75	4737.63	4998.3	2328.58	692.191	260.6	1743.21	7015.71	54.8825	14685.9	7373.85	5175.16	3034.72	479.83	27.2172	2213.67	134.07
1015	F	43	61.2	Patient	65.0191	1348661	NO	YES	NO	18.7563	NO	2.53638	0.367572	193.207	4.84551	2.3008	4.82472	10.1231	0.288184	1.59151	44.2815	11.6294	0.11705	15	0.0298374	26.5669	0.532481	0.615385	8738.46	1756.41	437.026	1627.33	3050.1	3029.43	5596.63	3294.05	384.023	221.197	1328.73	7391.56	19.1136	9784.52	6911.45	3270.86	3260.27	226.15	6.67329	906.825	51.1619
1016	F	52	39	Patient	54.2239	921085	YES	NO	NO	49.5213	NO	5.73739	0.733407	256.84	7.90698	9.46443	9.73837	18.0971	0.716332	1.49533	371.212	31.0802	0.199563	7.40741	0.0222965	118.851	1.60138	0.759301	7099.86	1424.84	524.164	1316.23	3539.24	3460.32	4100.35	2140.83	504.749	306.899	1845.46	9727.5	37.2749	14192	7618.84	5167.82	3642.99	400.614	10.8568	1447.21	73.826
1017	F	52	116.4	Patient	64.3269	1287065	YES	NO	NO	32.9543	NO	3.98186	0.244141	230.915	7.53532	4.56739	11.2546	14.943	0.268017	2.89593	152.901	27.992	0.217736	9.67742	0.0217992	90.4375	1.2933	1.07702	7809.74	1516.78	528.178	1225.77	3274.81	1970.9	5692.59	2493.87	485.795	231.503	1355.07	6937.93	36.8625	10593.4	7521.61	3506.54	3231.15	313.892	3.88481	1323.17	55.9412
1018	F	46	151.7	Patient	75.5303	1149826	NO	YES	YES	73.2427	NO	3.90197	1.10463	326.862	7.90123	8.24924	7.60039	16.2153	1.19231	10.4839	673.333	42.5128	0.241747	17.5	0.0412916	124.077	2.50776	1.40132	8201.86	1405.69	492.596	1606.89	3570.54	2506.19	5025.98	2362	515.223	240.106	1772	8691.25	53.0515	10407.1	8969.01	3670.74	4150.54	319.179	15.6545	1698.52	69.5757
1019	M	48	107.8	Patient	70.6015	1266591	YES	NO	NO	70.5339	NO	7.90149	1.48198	504.868	15.1701	23.4292	13.755	20.9804	1.44082	4.95495	395.13	51.3107	0.530244	20	0.189585	131.639	2.84698	3.44786	7533.89	1114.49	477.502	1163.92	3279.27	2052.05	4656.34	2222.76	574.508	249.268	1699.42	10777.4	41.5814	12343.6	8031.64	4373.27	3373.54	595.299	17.3695	2497.25	107.375
1020	M	40	97.2	Patient	67.1087	1412720	YES	NO	NO	51.1036	NO	4.6438	2.8317	285.087	13.1266	15.9204	15.4049	38.4179	0.943135	5.2071	300	53.2206	0.324826	6.81818	0.108884	123.291	2.00996	1.40447	7346.72	1495.2	749.193	1639.59	3012.98	2055.28	4714.7	2424.72	552.716	274.336	1773.11	9308.18	35.0781	10884.2	7387.59	3729.58	3866.23	342.602	43.887	2205.67	128.829
1021	F	58	75.9	Patient	61.1573	1056649	YES	YES	NO	104.213	NO	12.2568	0.348675	772.35	11.5367	28.613	20.3072	26.5455	1.98836	2.09974	578.415	67.7635	0.220919	42.8571	0.195761	197.863	3.6004	4.65485	6163.56	1372.93	405.054	1387.88	3480.13	2910.08	4703.33	1818.64	645.516	354.706	2276.26	9344.64	42.0617	13649.4	7126.11	4729.1	4748.69	757.11	4.73194	3172.29	118.299
1022	F	61	74	Patient	58.4583	784749	YES	YES	NO	95.2302	NO	23.1887	2.66565	1047.79	37.8227	52.3295	56.6	78.8106	2.88963	1.50502	182.119	45.4817	0.260851	13.0435	0.219148	68.1338	3.14297	2.90777	7611.53	1588.15	489.328	1775.82	3445.12	3112.92	5485.37	2452.02	712.436	360.931	2203.36	10048.9	33.2732	18292.5	9009.76	6303.74	4152.67	1729.22	44.6002	5140.5	429.437
1023	M	58	154.8	Patient	75.7502	1443207	YES	YES	ND	50.0529	NO	9.37199	0.505963	450.483	7.27382	11.8808	6.98249	19.4485	1.39725	3.11111	200.557	27.6568	0.162848	19.6078	0.0421526	86.7839	2.76559	2.86907	6079.27	1832.31	470.619	1844.45	3742.71	2462.94	4977.33	2683.68	640.991	278.075	2092.68	5103.02	43.1908	9662.51	7043.06	3607.54	4108.49	572.336	9.70062	2263.02	83.8411
1024	M	63	105.5	Patient	60.8408	1216509	YES	YES	NO	60.0644	NO	7.72178	1.82672	613.636	12.0711	20.9159	19.0168	24.3002	1.52916	2.65991	191.421	32.8475	0.103049	27.7778	0.152983	60.7146	2.13498	2.2651	7020.5	1477.75	400.655	1622.03	3360.8	2976.55	4026.76	2193.25	596.447	309.311	2223.02	7764.72	38.7265	11136.2	8009.97	5406.34	4115.3	546.646	28.7709	2441.41	120.016
1025	F	53	71.6	Patient	68.2231	1166233	YES	NO	NO	32.7553	NO	3.43432	0.481232	193.312	7.63479	6.80215	5.45614	16.0273	1.07676	2.27954	202.761	23.2186	0.0933968	11.1111	0.0418527	80.9905	0.870827	1.24818	6881.5	1715.69	376.083	1770.72	3292.03	2777.29	5403.37	2289.9	644.454	296.579	1859.8	7606.54	37.4425	11923.6	7737.22	3556.02	4129.79	240.089	8.57462	793.152	83.1738
1026	M	42	81.7	Patient	67.5445	1134432	YES	NO	NO	54.3542	NO	5.66599	0.427807	456.33	16.792	11.02	14.9374	22.4712	1.25557	1.50125	204.444	45.9167	0.400408	22.2222	0.023116	118.076	1.53926	0.998047	7344.71	789.999	425.94	1130.71	3499.25	2836.35	4212.04	2120.69	529.193	288.638	2142.68	9631.25	29.2853	11039.3	7804.96	4615.02	4119.59	419.593	3.52599	2049.48	118.121
1027	M	46	113	Patient	74.8468	1270845	NO	YES	NO	76.1633	NO	18.6164	3.38131	852.708	22.9388	34.2864	31.9773	75.0632	3.04492	1.72994	149.875	32.0769	0.388538	12.5	0.210212	49.2176	4.26676	2.49476	6408.39	1687.62	462.055	1629.17	3359.31	2916.31	4805.5	2390.1	751.665	285.228	1980.77	5487.57	42.4914	11293.3	7263.67	4371.67	3567.78	1188.97	58.229	4149.99	271.473
1028	F	52	104.4	Patient	65.7004	1410848	YES	NO	NO	20.2644	NO	5.48812	0.195389	129.165	3.28317	4.4193	4.46194	10.0405	0.32538	2.33528	95.5923	18.1967	0.155314	21.4286	0.0237925	47.7273	1.01437	0.642857	7414.54	1761.92	1077.08	1407.82	3390.95	3191.75	4835.33	3006.62	395.684	267.896	1766.96	6163.37	38.5899	8859.21	6885.36	4504.79	4075.63	418.188	3.54397	1442.39	34.0221
1029	F	42	60.7	Patient	45.3775	548698	YES	NO	NO	166.042	NO	15.0749	3.16656	404.255	9.89899	17.9409	7.87896	54.0904	3.57698	7.86802	2171.97	50.933	0.298174	8.33333	0.0254291	62.2774	4.65976	0.453515	8196.81	1457.81	349.19	1253.36	2841.27	5279.77	6595.53	3120.11	917.475	312.449	1647.96	12544	51.6374	27906.7	9077.49	2490.31	2900.5	1146.35	45.5624	1385.1	89.3023
1030	F	42	94.8	Patient	68.1392	1381489	YES	NO	NO	67.2656	NO	17.5487	6.51945	618.628	23.1091	27.9115	15.7809	65.4126	4.73593	1.17012	223.21	47.9462	0.153916	4.34783	0.061187	83.3156	2.79955	0.864362	6819.09	2096.29	335.725	1974.58	3106.99	2267.14	4881.99	2558.59	744.848	324.519	2065.29	6679.75	35.9515	10398.9	7237.55	3797.04	3390.47	1185.68	134.637	2187.49	299.677
1031	F	61	70	Patient	61.9898	1099481	YES	NO	NO	80.1818	NO	9.61738	3.6454	746.319	18.5093	22.7205	20.526	45.3542	1.73516	4.54869	301.096	42.5302	0.284409	13.3333	0.10298	128.383	2.44906	1.93717	6626.44	1632.22	287.772	1215.83	2995.25	3417.91	4516.18	1966.08	590.051	326.227	2144.76	9114.43	35.3702	12984.6	7645.97	4817.86	3830.53	632.116	60.0283	2212.86	168.261
1032	F	52	67.2	Patient	57.6799	1091919	YES	NO	NO	73.3115	NO	5.82915	3.4463	383.665	9.66406	11.7785	21.7465	25.139	1.86204	1.78571	607.216	44.6514	0.159039	0	0.0625565	125.42	2.36967	1.5007	6692.87	1532.99	422.925	1465.77	3321.78	2769.57	4857.05	2016.02	641.684	291.853	2039.8	8638.79	50.0648	12909.4	7625.84	3833.62	3810.54	398.381	54.9491	1677.78	96.161
1033	F	30	78.9	Patient	66.5801	1020171	YES	YES	NO	40.066	NO	1.9525	1.14059	129.498	6.05459	4.67716	3.14984	17.836	0.580271	1.60804	391.797	33.9973	0.19523	0	0.00738825	87.1772	1.09152	0.359166	8306.38	1874.1	576.962	1460.4	3399.59	3125.28	5248.76	2535.3	502.857	242.783	1563.09	9576.27	36.813	12941.6	8741.08	3672.21	3591.75	160.757	22.5452	783.202	59.7939
1034	F	60	66.8	Patient	61.8315	1124623	YES	NO	NO	48.4586	NO	3.25035	2.35482	73.1967	8.91167	9.08053	5.14417	23.7239	0.790021	1.3677	539.402	37.0613	0.157978	7.69231	0.0198452	108.888	1.47557	1.27836	5275.61	2134.32	1050.13	1574.31	3670.71	2966.9	4907.5	2085.93	742.842	361.259	1971.46	6503.64	57.5995	13154	7393.41	3737.25	3599.52	167.167	52.462	794.044	100.478
1035	M	49	108.1	Patient	63.9941	1279501	YES	NO	NO	41.076	NO	6.62571	1.20361	381.579	11.4558	7.87573	10.1747	21.0517	0.534609	0.613497	144.407	24.4929	0.223692	29.1667	0.0369031	56.3853	1.79344	0.671853	8037.34	1149.51	592.575	1522.41	3066.82	2907.36	4174.92	2552.82	459.163	240.563	1547.23	7504.26	23.4466	10196.2	7121.53	4856.92	4538.49	547.87	14.068	2266.51	112.544
1036	M	43	36	Patient	85.6776	858658	YES	YES	ND	38.635	NO	4.46768	0.780911	222.145	24.1256	14.52	9.26577	30.7076	2.04174	3.02678	192.513	38.6447	0.236447	16.6667	0.0312916	90.7145	4.19647	2.71015	10144.3	1340.11	845.04	1388.63	3915.22	3978.59	5586.52	2465.09	483.798	193.465	1433.48	11667.2	31.315	13703.9	9512.29	3387.01	2716.1	437.893	10.4815	1857.55	196.819
1037	F	57	35.6	Patient	68.6841	641107	YES	YES	NO	157.308	NO	17.3942	12.2974	926.611	68.9088	49.7312	41.0097	140.812	3.55556	0.78125	1053.45	115.493	0.369458	16.6667	0.221685	213.738	3.74574	9.44686	9440.14	1622.82	550.922	1416.41	3686.16	4198.1	5226.05	2186.15	550.61	184.493	1528.54	10494.6	24.0903	22267.7	8255.1	4711.49	2613.29	1606.6	201.214	5159.83	719.069
1038	F	47	82	Patient	72.8062	1007412	NO	YES	NO	101.71	NO	5.75001	3.88457	771.429	24.2424	25.7304	15.9027	47.7575	2.15005	3.0199	583.628	70.6785	0.275549	36.8421	0.121794	131.665	3.42736	2.56125	9003.91	1762.44	333.329	1770.95	3421.42	2786.77	5323.81	2172.56	630.08	221.161	1694.06	10249.6	24.9264	13358	9064.02	3598.19	2714.78	511.211	69.485	2599.73	266.028
1039	M	43	29.6	Patient	40.2865	593371	YES	NO	NO	126.841	NO	23.0393	2.1148	725.307	14.459	61.8058	26.661	29.9685	2.11397	6.73352	921.864	72.721	0.235492	17.7778	0.447488	241.79	5.11503	4.14435	3726.65	1626.64	313.463	2113.59	3182.19	3548.43	3820.39	1741.09	1006.12	470.06	2597.42	8502.27	101.866	24350.7	7781.64	7431.39	6025.24	834.217	35.391	2487.48	251.108
1040	M	45	94.8	Patient	84.2351	1265280	NO	YES	NO	26.0511	NO	7.58923	1.11593	238.068	8.10908	7.47041	7.92739	21.7252	0.607903	1.97239	109.859	14.104	0.174987	0	0.048537	21.0537	2.34705	0.696217	6875.05	1868.91	646.655	1934.47	3712.57	2305.48	5855.55	2809.48	528.868	226.29	1531.41	6705.01	26.6959	10906.4	7406.27	3468.8	3269.63	519.253	21.3392	1616.24	89.3083
1041	M	45	104.4	Patient	86.8323	1596386	YES	NO	NO	42.6591	NO	24.5483	9.0051	259.754	19.1006	13.3264	9.70847	83.0085	6.60459	0.894188	213.151	28.279	0.402802	6.66667	0.00694782	45.7448	4.16397	0.839522	6464.92	2389.46	703.84	1945.38	3669.75	3643.48	5862.22	3376.79	664.313	254.099	1635.38	3308.63	28.2583	8596.5	6785.33	3086.08	3042.56	1629.93	221.124	1851.68	279.381
1042	F	50	87.2	Patient	75.4129	1584982	YES	NO	NO	46.6118	NO	51.7938	6.83702	391.942	27.4476	15.2336	14.6444	86.0936	7.82625	0.842105	102.301	39.7854	0.592593	1.88679	0.0141804	41.649	2.98956	0.521336	6955.78	1806.27	629.282	1731.61	3550.2	4336.12	6354.93	3104.35	599.008	281.871	1567.98	3025.18	42.412	8572.34	6739.26	3529.65	3408.3	3629.69	124.923	2547.03	297.164
1043	F	54	90	Patient	72.0269	1207503	YES	YES	NO	92.8909	NO	3.45645	1.32764	254.853	6.27523	5.09915	3.35931	14.5655	0.326216	5.27076	1110.49	46.2409	0.0933562	10	0.00699056	115.445	1.49137	0.84143	6384.49	1683.89	351.966	2648.14	3100.66	4651.3	4352.93	2816.1	1155.35	639.568	2120.82	5195.49	116.402	11798.5	7254.81	3067.01	3784.01	229.399	23.1883	934.987	141.615
1044	M	51	108	Patient	65.4704	943765	YES	NO	NO	223.443	NO	15.1221	3.08387	772.34	24.1848	38.2752	23.499	38.6342	2.76574	12.3301	2535.37	130.69	0.102232	26.9231	0.0489876	166.67	6.17542	2.31823	7146.23	1401.41	531.064	1797.28	3767.65	3716.84	4797.95	3117.3	1094.91	532.378	2466.06	4921.17	76.4079	13131.8	9199.54	5147.01	4831.92	1131.64	43.443	4230.93	282.909
1051	F	48	42.4	Patient	35.2301	658503	YES	ND	ND	163.306	NO	12.3077	4.03889	1072.8	21.1712	50.2322	32.0233	39.5532	3.60046	3.03738	1091.63	117.508	0.194954	23.0769	0.0539423	299.249	2.26677	3.45369	6545.26	987.239	361.426	1302.74	2438.87	2658.9	3683.7	1271.06	623.131	325.405	1924.93	11078.2	32.5654	16950.1	7317.2	9907.97	3088.37	789.67	41.0021	4072.87	214.122
1052	M	44	106.8	Patient	63.2797	1235138	YES	NO	NO	67.7064	NO	17.946	2.03175	748.914	25.4722	11.7222	19.5248	40.3195	2.38332	2.04778	173.946	29.9854	0.310881	29.0323	0.0584112	44.7146	2.06433	0.535881	7953.02	1250.71	457.763	1360.46	3191.59	1673.67	4488.2	2318.5	470.865	228.574	1656.44	7658.37	28.6967	10593.1	7412.94	4727.87	3713.11	1422.51	25.908	3489.49	212.932
1053	F	51	44	Patient	47.354	780493	YES	YES	NO	41.589	NO	3.04976	0.944138	313.158	5.42056	3.4202	5.17666	7.86517	0.491159	6.61667	202.654	16.185	0.0449573	30	0	109.07	1.93638	0.981383	5398.24	778.354	279.311	1558.81	2606.9	2837.95	2994.38	1462.75	1443	1019.87	2818.59	7597.76	116.735	14115	7287.45	6084.98	4607.6	170.405	7.68745	914.806	74.312
1054	M	28	49.2	Patient	60.6647	1081691	YES	NO	YES	88.1756	NO	7.11306	1.55779	883.159	15.4316	18.8966	13.8282	35.4745	0.855049	1.08475	329.147	53.7808	0.128921	8.88889	0.0664397	126.363	1.57511	1.63344	6480.4	1724.43	294.909	1934.07	3028.28	2014.87	5011.64	2151.16	711.309	366.463	2223.82	5213.13	51.6681	10747.7	7812.95	4558.6	3986.91	465.013	28.6588	2739.23	186.745
1055	F	50	43.2	Patient	58.2273	1017125	YES	NO	NO	37.444	NO	5.91741	1.5873	238.491	9.90807	9.484	9.91594	33.6574	0.969193	3.08748	178.113	38.1415	0.160039	4.7619	0.00942863	100.033	1.20236	1.10942	9336.05	2172.59	607.988	1592.58	3537.69	2864.03	5498.79	2718.23	514.932	259.437	1551.87	7129.2	23.2682	10533	8894.68	4849.66	3601.92	551.555	35.3939	1522.92	95.3668
1056	F	44	123.6	Patient	73.9801	1340646	NO	YES	NO	37.6945	NO	5.17671	0.845528	350.164	12.1194	7.38724	10.9355	28.093	0.681872	1.55844	111.748	23.417	0.157409	8.82353	0	76.3353	2.34547	1.01852	7224.98	2235.49	549.287	1829.93	3260.78	3446.23	5182.07	2966.4	580.069	245.792	1469.85	5861.35	42.4339	10577	7342.13	3442.58	3147.06	379.668	19.3936	1986.36	149.928
1057	F	37	66.8	Patient	59.973	1080623	YES	NO	NO	90.6295	NO	5.24713	1.05263	702.116	7.85542	15.7071	15.6886	22.3582	0.946611	1.88679	602.166	33.5354	0.153755	13.5135	0.0569152	114.568	2.52603	1.32418	6982.28	1554.94	329.069	2162.24	3257.17	4669.79	4669.4	2352.45	1192.91	648.922	2783.58	6469.95	100.251	11335.7	7923.95	5378.11	5298.7	374.784	16.6571	2303.3	150.839
1058	F	52	42	Patient	46.8166	615471	YES	ND	ND	80.1963	NO	4.43796	1.7438	500	5.69106	9.88893	11.5731	13.472	1.29032	10.4882	632.281	43.617	0.156582	25.9259	0.00758093	99.2361	2.68174	0.845612	4923.87	1150.5	223.244	2413.71	2421.27	4159.94	3014.62	1727.49	893.218	574.064	2231.33	12911.6	101.097	21393.4	8140.11	4885.92	5714.16	246.965	21.122	1234.83	136.481
1059	F	47	77	Patient	66.1921	1210554	YES	ND	ND	64.7568	NO	11.0155	2.97892	548.443	21.1875	12.7399	9.95419	42.6277	2.47748	1.42942	268.232	47.3045	0.197409	10.8108	0.0419434	117.988	2.24597	1.19097	7409.95	1732.02	378.174	1792.69	3285.36	2291.75	4865.88	2635.52	622.373	294.939	1808.05	6115.38	43.3227	11553.9	7238.83	3720.14	4008.99	825.242	53.6944	2108.95	280.037
1060	F	44	100.8	Patient	70.0372	1049012	NO	YES	YES	48.3278	NO	6.87863	0.973763	495.169	17.7739	8.46615	11.7911	31.1063	2.18281	1.20573	103.79	18.0164	0.156754	15.3846	0.0568182	105.155	2.31278	1.15286	7989.29	1690.92	569.107	1793.39	3955.41	3774.84	5778.47	2080.26	566.803	319.081	1751.96	8819.05	49.3586	13024	8325.17	4872.34	4298.14	542.415	17.159	2931.33	196.375
1062	M	26	88	Patient	77.2066	1447606	NO	YES	YES	50.6659	NO	10.8414	0.834725	446.055	18.489	13.377	16.0267	46.5051	1.61137	2.58621	169.136	34.2351	0.121974	23.8095	0.0148247	73.6188	2.36698	1.69101	7584.79	1616.67	706.408	1778.95	3187.56	3083.29	5226.84	2639.68	471.813	228.349	1525.63	6559.3	29.8577	9053.57	7365.82	3699.21	3138.08	848.297	13.8159	3358.65	200.331
1063	M	64	79	Patient	71.9126	1301974	YES	YES	NO	34.8316	NO	5.71739	1.55587	258.783	11.7416	6.8552	4.58546	29.2806	1.46843	1.46644	198.922	23.3516	0.212314	8	0.0136231	38.277	1.17771	0.729167	6959.87	1563.78	331.65	1896.95	3600.94	3716.5	5286.34	2790.12	615.988	300.313	2053.46	5069.34	43.609	10865	6864.81	3615.61	4321.51	404.77	25.3461	865.609	160.525
1064	M	58	102	Patient	66.15	1287127	YES	YES	NO	68.7493	NO	21.5852	5.22134	698.569	28.5068	25.9407	17.3182	55.5942	5.16228	2.71739	203.684	37.3284	0.261389	8.51064	0.0143513	53.9631	3.45329	0.907457	6437.59	1990.71	375.721	2263.68	3270.38	3450.63	4611.22	2648.62	547.602	310.956	2087.13	4198.05	41.6949	10839.6	7127.04	4158.1	4554.56	1418.66	107.216	2653.97	440.516
1065	F	47	83	Patient	61.1191	725119	YES	ND	ND	196.933	NO	10.6864	2.5	670.47	22.8029	12.0797	15.0625	36.0671	1.14049	5.35714	2246.48	96.9845	0.241421	27.2727	0.00824878	196.464	3.13667	1.11252	8864.26	1197.32	581.973	1242.85	3710.43	5490.03	5546.99	2666.23	653.456	351.28	1748.88	7451.19	80.5998	16548.1	9122.36	5567.56	4329.36	915.712	30.3398	4133.11	198.588
1066	F	53	37	Patient	47.6119	515367	YES	NO	NO	182.122	NO	9.66747	3.35366	701.508	23.5133	33.7488	21.4315	47.8972	1.84564	3.0349	1911.54	113.248	0.263783	9.09091	0.104858	204.672	3.60059	7.56144	9225.88	1211.18	557.273	2214.37	3113.42	4704.97	5161.11	2106.37	576.45	258.612	1686.96	12434.1	41.61	22369.2	9328.89	5537.25	2617.16	851.82	42.688	4063.12	333.743
1067	F	46	87	Patient	71.2265	1068569	YES	YES	NO	208.562	NO	15.1341	3.20651	912.088	22.4273	26.2549	13.7552	50.337	1.77881	11.213	2200.27	93.8952	0.247402	19.6078	0.0351346	169.892	3.35211	2.06315	5978.02	1878.59	330.91	1656.15	3203.61	2419.72	5168.3	2367.96	936.533	479.071	1876.76	5226.75	75.5943	13207.1	7352.64	3541.32	3562.24	913.371	62.7007	3106.96	295.723
1068	F	63	95	Patient	73.2174	1152884	YES	NO	NO	57.1992	NO	3.66642	0.249584	199.405	5.89651	3.32481	6.7109	8.72762	1.51715	1.69173	582.828	30.9691	0.122895	20.8333	0	103.901	1.89432	0.64734	8897.19	993.075	562.589	1074.82	3057.55	3510.67	5128.4	2580.77	418.371	207.584	1446.84	6516.58	35.7557	8873.98	8320.7	2968.58	3146.46	327.006	2.60217	1163.17	42.5021
1069	F	50	100	Patient	58.9188	823198	YES	ND	ND	187.963	NO	10.9209	0.471254	671.271	16.0183	7.01071	16.3661	21.33	0.885878	6.09756	2120.16	65.8196	0.0951475	68.1818	0.0158391	185.866	3.24557	1.6129	8557.39	1266.52	683.675	1444.11	2545.63	4251.62	6253.94	2424.69	334.873	146.405	1070.55	10276.8	37.658	15326.8	8920.09	5626.14	2721.58	922.014	6.07387	4427.85	127.551
1070	F	26	131	Patient	77.9566	1494119	YES	ND	ND	117.161	NO	7.24213	2.59336	167.19	7.22611	9.37381	6.86798	31.1429	1.26041	5.31271	1553.2	39.4946	0.0475851	29.3103	0.0154404	128.38	1.94876	1.13879	5106.88	1205.26	1180.23	1398.63	3640.5	2811.04	5688.79	3097.92	978.949	459.133	2020.69	2672.76	74.3656	8606.86	6701.07	3079.79	4422.94	380.157	33.4645	2032.64	82.9921
1071	F	50	61.6	Patient	65.6184	1306242	YES	NO	NO	41.069	NO	9.9984	1.67442	448.326	8.83315	7.85786	10.6533	38.98	1.84364	1.73103	94.9704	25.8669	0.230556	8.33333	0.0441469	36.1412	1.83873	0.849806	6902.19	2001.39	410.491	1776.91	3255.52	4153.74	4915.21	2916.76	498.631	269.965	1664.98	4722.82	31.0475	10157.6	6758.32	3863.43	4255.8	716.559	34.45	1896.28	124.02
1072	F	64	66.8	Patient	60.5368	1147219	YES	YES	NO	92.0158	NO	6.16729	1.40515	408	11.0254	9.19024	8.82283	38.2138	1.54036	1.70543	891.586	58.1187	0.1849	3.63636	0.00757461	121.805	2.40416	0.454948	6700.55	1473.65	364.359	2233.54	3036.18	4164.45	4832.4	2634.68	570.22	274.438	1707.05	5049.23	58.3052	11319	7562.11	2743.16	3773.65	412.301	20.9202	1511.48	168.233
1073	M	57	57.2	Patient	70.5579	1432589	YES	NO	NO	29.9631	NO	10.8542	6.60377	91.6643	16.8549	11.1654	6.55139	55.9953	3.07301	1.13493	178.402	56.0455	0.381098	3.22581	0.00833472	64.5	2.56754	0.344865	7585.87	1656.79	1197.27	1829.01	3167.42	2975.23	5627.48	2676.43	510.847	246.491	1592.09	5069.24	23.8108	8195.65	6888.23	3112.85	3394.97	835.55	112.384	1116.86	203.129
1074	F	44	60	Patient	79.4292	1245193	YES	NO	NO	30.5848	NO	3.53732	0.918602	245.599	12.611	7.0626	8.1736	27.9193	0.448325	1.45396	113.603	28.4834	0.151368	3.7037	0.0607007	64.0508	1.03586	1.12933	9242	1560.08	542.888	1297.33	3195.35	3364.34	5385.99	3101.26	477.838	218.601	1398.23	6861.01	28.1081	8973.17	7792.21	3137.32	3597.76	342.116	14.4556	1366.86	114.039
1075	F	33	57.2	Patient	67.0398	1369365	YES	NO	NO	94.6678	NO	70.0275	6.85041	943.956	28.8737	19.2186	19.1241	99.2609	10.8516	1.3245	248.584	43.8446	0.597397	0	0.0128189	111.968	4.33829	0.519282	5855.27	1290.38	448.821	1682.58	3476.67	3637.53	5323.83	2880.57	624.012	375.386	1820.32	3316.55	46.4124	11027.3	6422.25	3156.31	4836.33	4179.31	93.474	4391.09	338.843
1076	M	53	59.6	Patient	72.6443	1364316	YES	NO	NO	29.6587	NO	3.1135	0.722581	227.807	6.04108	3.70782	3.67493	14.2065	0.43123	1.27287	110.726	22.63	0.246148	30.7692	0.00751145	76.7637	1.33996	0.739411	8225.68	1369.55	414.86	1273.64	3101.68	3610.89	5225.13	3042.96	434.711	227.572	1516.99	7302.87	26.5497	9484.61	7008.35	3308.62	3528.14	269.732	10.2616	966.785	54.9726
1077	M	60	101.6	Patient	76.0101	1345280	NO	YES	YES	85.7643	NO	4.92981	1.27109	456.821	10.1695	8.96196	7.62042	25.2175	0.582643	14.6364	746.327	46.2212	0.288453	30.9524	0	101.401	1.77554	0.817694	7113.23	1592.68	343.274	1588.68	2524.01	2835.18	3902.3	2639.02	817.612	601.956	2173.26	7306.71	85.8144	9335.85	7615.51	3323.79	5015.54	385.05	21.5569	1655.42	144.951
1078	F	46	65.6	Patient	72.7418	1193099	YES	NO	NO	51.7224	NO	15.4512	4.02404	524.122	20	17.0093	15.7517	55.1626	1.72993	1.3597	153.145	31.8651	0.328391	3.57143	0.0284981	33.3945	1.42085	0.917805	8367.64	1560.47	355.377	1691.75	3118.63	2995.77	3920.42	2823.55	561.283	269.416	1662.18	7709.93	27.5659	11432.4	7442.97	4278.05	4070.74	1300.81	64.5378	1875.79	259.828
1079	M	48	71.6	Patient	70.205	1035748	YES	YES	NO	29.4128	NO	2.96474	0.81367	266.106	10.0883	3.97689	7.85687	13.7706	0.389805	3.44333	94.4206	11.3686	0.170445	41.6667	0.0176678	41.7561	0.933908	0.272712	10526.2	1158.1	495.874	1295.27	2838.74	3027.66	4529.09	3105.97	354.575	216.423	1315.48	5631.13	17.3787	5650.02	8839.99	3744.57	3040.6	321.507	9.65486	1375.82	77.2389
1080	F	48	83.6	Patient	75.6097	1241258	YES	NO	NO	35.8452	NO	7.22206	1.70455	318.237	12.3538	7.36267	7.2682	42.6636	1.86035	1.83655	139.048	30.737	0.270189	0	0	36.9273	1.60652	0.271278	8014.28	1965.51	443.582	1699.54	2861.84	2876.23	5387.94	3025.07	472.572	243.076	1442.45	5250.09	23.9005	10056.7	7357.37	3439.94	3553.65	603.42	33.8366	1483.17	136.152
1081	F	55	64	Patient	51.5399	590647	YES	NO	NO	100.474	NO	4.80387	4.87541	360.476	7.97305	9.52885	5.04573	17.6492	1.0917	8.66426	1057.66	65.3905	0.0680041	28.3019	0.00695943	133.376	2.31745	0.824964	5903.7	1564.39	353.511	2067.59	3557.68	5308.4	4558.41	2459.07	1407.92	955.969	2300.36	8291.39	137.138	24203.4	10133	3643.95	4604.61	286.127	76.1876	1281.65	120.207
1082	M	60	74	Patient	66.9657	880830	YES	YES	NO	235.521	NO	21.2851	6.43745	699.322	61.6592	56.7593	42.2614	98.2623	5.41809	7.83784	2526.11	250.566	0.370726	0	0.0519982	213.773	5.24603	8.49315	9354.33	1591	647.117	814.735	3251.42	2293.21	7623.49	2430.16	422.045	188.595	1162.54	7457.9	32.9235	14911.3	7803.09	3019.39	1746.76	1936.81	99.9058	4684.22	312.206
1083	F	27	52	Patient	48.1764	477378	YES	ND	ND	190.986	NO	13.6614	1.84162	1023.87	23.3298	59.3243	20.5396	34.1424	1.00446	23.9163	1530.93	156.647	0.04158	70	0.0721449	278.853	4.2021	4.39155	5775.75	1102.48	379.573	1181.9	2662.23	3747.63	3662.24	2027.28	1426.54	997.616	2284.42	8364.14	99.851	29305.9	9402.61	8043.04	4975.93	779.257	20.9478	4042.92	230.425
1087	M	41	135.2	Patient	56.8205	845866	YES	YES	NO	146.707	NO	6.90141	1.35952	414.558	20.3293	28.5425	16.6751	24.2887	1.37457	20.7951	1553.74	92.8531	0.150005	70.1754	0.0323311	234.454	4.51963	3.26489	4775.58	791.615	694.436	1039.76	2604.43	1479.46	3247.77	1767.55	969.224	673.109	2456.63	9659.08	98.2556	14891.6	7778.3	4470.14	5469.66	347.573	10.64	2827.87	167.875
1089	F	21	40.8	Patient	44.2376	805803	YES	NO	NO	163.223	NO	13.8668	5.01961	1689.83	34.1637	89.1986	49.0802	67.4269	4.71895	4.8414	470.455	95.4392	0.304909	9.30233	0.167259	232.299	3.31876	5.36503	5587.77	799.203	311.739	1352.42	2307.57	1693.92	4228.93	1676.31	751.114	425.216	2242.91	10391.1	54.3281	17547.3	7563.64	6084.44	3787.53	780.588	39.7119	5462.87	357.407
1090	M	51	82.4	Patient	77.2999	1328498	YES	ND	NO	44.2427	NO	12.484	3.54371	369.665	20.4641	14.3499	20.304	64.7006	1.92478	0.701262	109.61	35.8252	0.198057	10.5263	0.0486145	84.3587	2.2433	1.1774	7892.32	2207.38	750.472	1505.51	3264.76	2309.83	5162.6	3064.28	505.897	276.372	1610.39	7077.27	22.2473	10336.5	7299.22	4105.6	3267.22	992.098	79.0366	2907.8	219.044
1091	M	40	45.6	Patient	53.8294	830431	NA	NA	NA	51.6479	NO	6.88139	0.423579	475.778	11.6622	18.6883	13.1767	23.0374	1.22995	1.86047	136.194	26.3408	0.157183	25	0.0166251	134.249	2.13777	1.18011	6157.9	1639.75	431.101	1317.65	2864.84	3998.7	4614.96	2314.33	548.109	317.618	1876.36	6692.57	33.4498	14468.8	7831.11	4020.12	4184.09	433.51	7.22516	2116.97	104.765
1092	M	32	32.8	Patient	44.3513	659203	YES	NO	YES	104.812	NO	9.25276	4.09182	578.563	13.2246	26.038	18.3301	25.0697	1.03093	7.19424	792.76	72.1347	0.245528	71.4286	0.0178333	158.283	2.49795	1.63474	5671.35	1450.54	642.594	1964.82	2925.67	3095.51	5203.18	2159.17	1108.91	791.805	2237.87	10748.9	126.584	17496.9	9165.01	7334.83	5819.91	540.046	62.1963	3848.59	221.48
1093	F	35	118.4	Patient	85.7701	1108566	YES	NO	NO	81.6492	NO	10.7327	1.59753	277.989	13.3734	18.7129	7.99517	49.5198	3.6874	19.2067	807.708	51.2441	0.223741	24	0.0293148	98.1045	2.45508	1.45682	6521.29	1737.83	675.287	1613.22	3750.54	2705.55	5505.11	3377.84	1049.25	515.946	2576.15	6297.71	82.7896	11678.1	8820.4	4625.92	5796.05	666.627	27.9641	1845.63	160.568
1094	M	60	84	Patient	64.008	1021664	YES	YES	NO	77.8897	NO	23.8749	1.30857	645.103	26.801	30.4747	18.4815	40.8028	1.68639	1.04773	321.739	49.8404	0.132075	20	0.085922	139.23	2.52908	0.988659	5107	2222.16	571.225	1649.9	3329.05	3646.96	4736.21	2910.39	718.191	353.423	2139.67	4692.76	48.1785	14590.6	7548.86	7001.04	4902.39	1217.62	30.3427	3835.9	351.388
1095	F	50	140	Patient	69.9124	989209	YES	ND	ND	225.976	NO	57.8316	2.63505	698.104	118.014	78.8849	149.195	126.917	5.31365	2.82575	1692.35	157.343	0.230521	371.429	0.389163	363.665	5.02496	11.4327	5012.45	1090.87	1984.62	708.647	2837.9	3109.81	4571.65	1493.9	338.907	177.556	1509.16	8964.59	13.3665	13161.4	7099.61	8693.67	2856.73	2776.97	30.3273	14142.6	516.574
1096	F	37	54.1	Patient	67.1937	817166	YES	ND	ND	63.3765	NO	7.89652	1.59305	416.529	13.1429	14.9752	16.3649	35.9981	0.555761	1.42349	392.181	35.3994	0.140555	8.33333	0.0428694	128.599	1.99501	2.23048	8089.37	1662.33	704.141	2380.61	3804.48	3866.8	4823.32	2949.63	631.655	323.851	2118.19	10849.7	59.1475	16565.4	8850.59	4594.63	4045.57	642.464	26.9223	3083.83	225.168
1097	F	59	85	Patient	62.5841	851738	YES	YES	YES	83.1125	NO	3.90361	0.337126	366.387	4.10959	7.86434	7.11656	10.7935	1.06653	20.0708	742.574	28.4853	0.0702988	43.1818	0.0237304	172.89	2.45283	1.58629	7147.74	1391.16	466.81	1010.62	2461.18	3909.74	4440.28	2350.23	548.584	380.493	1555.44	8086.66	78.1409	14731.1	7646.25	2556.79	3850.95	285.299	4.69628	1791.63	28.1777
1098	F	30	82.7	Patient	75.8734	1155654	YES	NO	NO	34.4597	NO	3.71529	1.62372	326.616	7.26539	8.37834	6.78255	14.8547	0.728495	0.653061	104.696	21.3535	0.164147	0	0.0376534	87.0868	1.15377	0.705882	8408.04	1216.37	438.02	1833.47	3096.47	3112.89	4616.47	2778.8	542.045	318.158	1987.36	8482.52	44.7077	11148.4	8280.68	4384.28	4022.4	323.626	19.9022	1486.6	93.4536
1099	M	69	33	Patient	67.9855	868929	YES	NO	NO	178.045	NO	46.4042	18.8005	1158.21	50.3944	51.4259	34.9085	139.915	14.0981	0.875274	1207.77	135.057	0.51267	5	0.0202922	155.04	4.48164	3.85702	7998.43	1979.68	397.501	1625.98	3851.68	4491.7	6757.64	2596.43	678.23	249.042	1803	7062.88	31.2006	16379.9	8249.93	4610.6	3390.84	3594.08	375.174	4625.23	624.907
1100	F	52	70	Patient	63.6338	1159699	YES	NO	NO	79.1914	NO	11.3911	0.614062	784.103	25.2718	27.758	13.9985	33.8022	1.53546	2.20674	220.403	44.8155	0.152144	5.76923	0.0564613	169.761	2.89631	1.71955	6678.09	1334.57	333.362	2054.23	3145.12	3130.43	4006.49	2729.06	668.421	358.541	2317.07	5695.57	46.5638	12018.3	7149.96	4253.57	4350.78	771.752	8.62293	2636.89	370.786
1101	M	53	99.2	Patient	54.3119	949898	YES	NO	NO	106.247	NO	12.6086	0.768738	900	44.2834	20.126	42.1691	29.8553	3.02691	5.31561	521.296	58.8112	0.179702	66.6667	0.0258198	94.9081	3.20771	2.95665	7847.01	791.98	595.222	1128.47	2768.25	2789.02	5231.81	1794.93	308.279	225.624	1551.7	11542.7	21.9907	12091.5	7825.68	7043.01	3806.09	985.369	6.31647	5542.7	289.505
1102	F	45	125.6	Patient	62.353	1234333	YES	NO	YES	108.746	NO	14.1148	4.36305	937.598	26.9795	37.4597	42.4347	64.2648	3.48315	1.80556	495.238	60.1556	0.244211	29.2683	0.15051	124.459	3.40819	3.26025	6651.77	1464.43	558.844	1259.1	3080.34	2121.91	4484.46	2102.44	611.734	292.563	1992.76	7477.38	34.2065	11586	7365.11	5952.67	4376.05	960.843	65.6225	5343.78	260.87
1103	F	59	54.4	Patient	59.666	1188672	YES	NO	NO	60.7477	NO	6.83305	1.09258	594.932	15.3882	14.2402	26.3273	40.4636	0.866774	2.62009	170.914	34.2529	0.17538	6.66667	0.0698568	114.261	2.08372	1.52417	6739.75	1389.7	436.79	2373.84	2907.26	3146.49	4595.04	2401.37	557.695	315.916	1875.04	8552.04	41.9703	11827.5	7331.04	4318.5	3678.73	452.606	15.9842	2567.57	276.779
1104	F	25	83.6	Patient	61.1366	1063120	YES	NO	NO	83.7045	NO	3.51637	1.34357	365.574	8.41584	9.00034	7.15923	25.5444	0.773694	9.70556	814.345	57.3482	0.115634	14.7059	0.0294349	102.738	1.86722	0.793908	6779.1	1412.82	393.37	1593.83	2950.23	3252.29	4649.44	2660.93	941.333	542.291	2276.16	6558.19	99.9156	9651.78	8853.94	2844.73	5482.26	252.088	19.7532	1468.32	111.935
1105	M	38	132	Patient	72.3675	1299775	YES	NO	NO	81.9891	NO	10.8201	2.06767	310.224	32.8542	23.1758	20.4372	47.466	1.24203	15.7724	711.847	74.8555	0.278492	20	0.0233182	117.236	3.51325	2.00175	7450.14	379.527	1090.19	730.951	3026.98	2220.41	5518.09	2432.99	489.7	438.168	3290.7	5958.5	15.7292	6578.06	7711.33	2436.8	3184.32	850.147	8.463	3618.32	184.647
1106	M	47	41.2	Patient	57.7684	858996	YES	NO	NO	24.3317	NO	1.6937	2.02617	149.383	4.87225	6.91057	4.97312	12.8953	1.0459	1.01112	133.977	25.632	0.14742	18.1818	0.0423298	49.2572	1.2188	0.371126	8116.2	1301.4	360.188	1473.4	3020.32	3008.75	4532.46	1948.53	564.516	277.766	1621.36	9525.41	64.675	13678.8	8864.77	4054.23	3305.37	137.37	27.9396	563.448	47.7301
1107	M	50	100	Patient	74.5966	1235820	YES	NO	YES	33.994	NO	5.09958	0.771887	281.061	9.13012	12.6028	9.56909	27.0492	0.969991	1.44928	125.858	21.4372	0.135181	8	0.073863	71.1955	2.21473	1.28016	7237.3	1969.38	557.848	1455.54	3176.88	2386.1	4840.14	2428.89	484.496	321.471	2019.8	4173.98	33.8956	7634.61	7731.55	3470.11	4225.7	377.078	15.3744	1543.1	102.766
1108	M	42	154.8	Patient	77.0414	1498160	YES	NO	NO	85.8595	NO	8.29748	2.32509	240.03	12.0497	11.8481	12.6774	41.1487	0.764526	3.23232	924.945	45.1691	0.161591	29.8246	0.00760572	122.945	3.03086	1.1545	5196.76	1523.74	1311.07	1396.14	3235.64	2283.18	5302.23	2682.62	714.654	357.932	2436.9	4670.3	51.0256	8696.89	6561.52	3763.86	5393.88	450.553	36.7117	3173.89	126.155
1109	F	50	57.6	Patient	55.0121	931236	YES	NO	NO	62.8444	NO	3.05364	1.25687	340.214	7.80142	8.98473	6.70391	13.6627	1.1117	9.33025	502.19	34.8664	0.136933	45.2381	0.00883392	90.8484	2.13374	0.813916	7413.42	1296.99	449.725	1694.06	3192.53	3384.52	5343.73	2094.59	1188.38	832.313	2539.32	8977.01	115.259	12235.4	9334.05	4963.3	6284.55	240.541	17.1815	1539.89	118.123
1110	M	49	51.6	Patient	58.9911	1125575	YES	YES	NO	45.1996	NO	10.8439	2.17786	385.984	14.2815	14.963	12.5888	42.9477	1.54587	1.59705	115.013	34.1426	0.161655	20	0.038625	108.632	1.77359	1.70134	8628.54	2599.74	637.541	2184.53	4133.64	3860.6	5788.4	3421.76	685.872	331.066	1882.76	5112.43	39.2886	11376.1	8643.94	4022.83	3792.28	911.534	58.6367	2544.48	216.778
1111	F	40	127.4	Patient	75.5135	1196598	YES	NO	NO	51.8443	NO	10.0286	1.88737	462.137	22.8128	16.7513	21.81	61.2734	2.4908	1.48699	170.213	35.4645	0.169137	22.7273	0.0250459	48.1621	2.21028	1.70469	8332.43	1341.97	855.425	1427.38	3623.7	4509.18	5158.37	2690.78	452.324	234.632	1656.82	7461.99	24.5139	9678.27	8076.4	5320.92	3301.36	864.952	25.9068	4120.85	233.161
1112	F	52	103.2	Patient	79.8675	1441962	YES	NO	NO	39.5952	NO	6.25679	1.78372	348.164	11.1148	13.866	13.5021	28.3233	1.38134	1.44642	140.469	27.0825	0.155763	20.4082	0.0632467	55.2301	1.99015	1.88021	7745.7	2405.75	630.252	1476.21	3587.74	3682.14	4569.18	2956.16	527.349	244.056	1781.82	6212.67	50.0861	9409.63	7451.65	3658.21	3574.64	499.32	44.384	2268.44	115.121
1113	F	42	73.6	Patient	76.6598	1319077	YES	NO	NO	24.7424	NO	3.53611	1.89831	118.569	8.94886	5.36126	4.43308	27.6945	0.717006	3.83436	119.062	31.8157	0.113393	2.43902	0.00884173	90.1694	1.0842	0.935753	8834.05	1613.25	1049.67	1659.6	4074.99	3915.45	5779.39	3189.94	531.306	256.149	1480.61	5177.43	40.7692	8368.23	8398.75	3497.79	3248.64	313.098	31.8404	1306.97	95.5213
1114	M	36	70	Patient	72.3582	1110015	YES	NO	NO	33.6881	NO	2.18353	0.458453	185.93	4.48674	2.11434	3.72348	9.66502	0.945047	1.73913	243.243	20.8525	0.165036	9.67742	0	86.2321	0.807932	0.47433	9256.31	1515.84	429.003	1142.39	3464.12	3859.21	4639.99	2469.24	414.184	245.222	1533.7	6946.5	47.5469	9544.32	8271.42	2521.07	3335.27	204.502	7.20711	833.322	29.7293
1115	M	52	93	Patient	75.4389	1358619	YES	NO	YES	63.8229	NO	3.53791	0.801509	205.738	6.04377	2.60818	5.25178	9.30786	0.178526	1.41486	711.35	24.6528	0.146217	4.6875	0	107.241	1.72139	0.30747	6717.96	1538.84	496.239	1595.84	3838.58	3187.35	4871.56	2874.65	666.424	321.15	1890.47	5690.86	64.6899	9916.2	7369.84	2655.01	3878.94	241.422	12.5127	1081.98	64.0356
1117	M	36	61	Patient	64.7921	868756	YES	NO	NO	126.015	NO	10.3724	1.72585	727.101	17.3876	13.1723	20.2689	27.3362	0.629397	3.50515	1037.13	71.556	0.162417	14.8148	0.0329843	191.573	2.79503	2.70363	8600.56	1696.79	532.716	1746.75	3191.15	4854.11	4596.75	2975.52	479.901	205.443	1387.87	7390.86	38.2411	13812.5	8481.09	4804.57	3328.21	902.44	29.9279	3983.86	235.97
1120	F	38	110	Patient	81.5555	871913	YES	NO	NO	41.7689	NO	7.3907	1.49382	359.907	20.3661	8.8772	7.0133	20.9954	1.17759	2.25989	233.083	22.7979	0.115307	0	0.0166556	21.2384	2.1709	1.16818	7306.51	1918.31	481.929	1859.46	3813.9	3701.02	6016.34	3279.76	364.237	147.996	1149.56	4219.13	17.7133	12908	8697.43	3039.29	2631.91	544.779	29.8195	1770.82	204.149
1121	M	61	61.2	Patient	64.4361	1056219	NO	YES	NO	86.1564	NO	17.0658	6.12164	725.101	21.9302	24.4511	13.8186	92.5919	5.09991	0.507185	357.143	68.8421	0.361882	6.66667	0.00723432	119.861	2.98323	2.10707	7866.81	2285.13	338.945	1441.46	2947.31	3263.29	5340.83	2779.83	594.495	246.464	1528.01	3768.16	45.1295	12753	7037.18	3998.76	2276.04	1342.52	146.75	2557.23	229.119
1122	F	45	69.6	Patient	55.0414	1116426	YES	NO	YES	47.7415	NO	5.683	0.518471	340.956	8.10284	7.3885	8.19756	18.7817	0.765306	1.49142	242.647	36.0784	0.0809717	22.5806	0.0427381	115.589	1.52201	1.17974	6903.79	1345.36	459.681	1677.74	3385.31	3155.54	4509.93	2317.81	595.949	332.705	1924.61	8349.73	47.0748	12417	7574.35	4384.4	4159.61	390.532	7.16572	1629.31	93.1544
1123	F	52	124.8	Patient	55.1294	1122745	YES	NO	NO	182.315	NO	21.6483	5.10027	1433.1	41.6263	43.02	40.7679	90.0089	3.96158	2.32558	1148.19	126.347	0.305998	5.26316	0.0493792	128.508	5	4.13999	6752.14	1810.74	459.944	1462.49	3026.36	2978.32	5760.64	2065.77	548.21	192.564	1359.93	7524.16	28.9964	12370.3	7145.52	4185.91	2354.23	1444.67	91.7394	6439.57	382.99
1124	F	63	47.2	Patient	57.8043	1058082	YES	NO	NO	73.4518	NO	7.67028	1.43481	546.145	10.7886	15.1538	14.0549	21.3729	1.36364	1.42303	423.056	37.6075	0.173781	12.5	0.0346885	150.673	2.88035	2.34716	5445.37	1460.38	385.603	2060.94	3256.57	2998.15	4691.72	2072.72	702.135	360.161	2376.32	7279.61	53.661	13296.4	7222.31	4119.72	4339.64	417.737	21.7374	2242.74	161.613
1125	M	55	53.2	Patient	46.0496	726864	YES	ND	YES	222.904	NO	15.5618	4.79666	1438.69	21.3415	88.7957	36.0494	48.0384	2.26648	10.4586	1740.24	136.759	0.400276	27.7778	0.339154	208.683	5.47341	3.70714	4342.53	700.131	193.984	1137.86	2588.21	2318.77	2579.32	1752.58	969.232	476.403	2660.89	9410.88	41.4261	19173.2	8124.77	6529.42	4900.23	725.032	31.6428	2711.65	192.608
1126	F	50	388.4	Patient	69.0056	1102628	YES	NO	ND	574.039	YES	28.1301	3.01639	1257.73	121.508	80.222	87.1976	108.219	4.91429	50.3171	6918.52	391.492	0.181439	377.778	0.15983	308.525	7.06456	13.6926	6720.89	693.525	1185.53	667.82	2145.18	1295.28	5898.26	1603.74	274.949	107.525	969.425	8613.32	16.4254	11564.8	7712.66	10098.7	2437.54	1882.77	20.8593	13653.7	496.994
1127	M	32	18.8	Patient	33.8752	409210	YES	NO	NO	140.035	NO	6.32828	3.32717	789.964	16.3701	26.8628	10.0095	58.9626	4.14594	1.33185	1061.76	123.701	0.180995	8.69565	0.0206569	260.785	2.88128	5.26092	5646.25	1308.62	308.399	1602.39	2719.06	3999.17	4508.35	1391.84	1016.8	503.507	2334.6	13386.1	74.9411	34798.8	6863.96	10775.5	3115.76	351.898	43.9872	2692.99	224.823
1128	F	48	50.8	Patient	57.3326	1136142	YES	NO	NO	96.8555	NO	5.2575	0.678349	693.317	8.5004	14.7534	12.1297	22.9715	1.30988	1.67683	670.67	42.2389	0.178555	22.5806	0.0148368	144.514	3.30048	2.45188	7704.52	1492.86	360.166	1466.24	3064.61	1766.16	4534.96	2156.62	569.471	342.915	1903.7	8262.67	43.5196	11646.4	7654.68	3884.32	3977.85	409.28	10.5621	2419.59	93.2982
1129	F	40	53.2	Patient	48.7851	908767	YES	NO	NO	99.7302	NO	10.2056	2.7027	944.598	25.3663	41.8315	39.7471	41.306	2.21027	3.93627	307.246	52.844	0.187793	30.4348	0.27027	186.443	3.04601	3.03673	6861.1	1403.66	391.299	1784.91	2624.13	2702.13	3993.47	1681.89	532.315	285.09	1870.17	8917.11	30.6887	13758.2	7231.56	5152.82	3630.74	685.544	38.5137	3752.34	333.419
1130	M	45	40	Patient	56.2498	823899	YES	NO	NO	102.746	NO	14.8942	2.91096	698.311	29.4921	31.1975	28.2619	46.1178	1.96172	0.387222	563.158	82.7715	0.22986	15.3846	0.10775	226.793	2.38468	2.31586	7341.75	1415.59	685.035	1596.24	3630.43	2598.79	4752.13	2234.5	548.611	256.73	1831.35	9519.37	38.3003	15337.2	8087.88	6806.66	3858.12	1063.24	41.2672	5017.61	327.71
1131	F	41	111.2	Patient	70.7154	1044495	NO	YES	NO	111.181	NO	14.1464	1.73383	1022.04	21.0145	37.0115	32.8151	45.0723	2.2534	2.25989	497.041	70.5561	0.135808	16.6667	0.240878	119.871	2.12179	5.10673	7132.77	1972.53	498.614	1203.32	3153.41	2344.88	4155.03	2228.3	596.78	280.71	2082.88	8658.46	35.743	13135.9	8018.04	7933.57	3583.36	1007.19	35.4238	5239.85	194.352
1132	F	36	37	Patient	53.2781	753264	NO	YES	NO	48.3852	NO	9.3099	0.618375	322.877	10.5307	4.55067	8.23102	19.4618	0.575221	2.30991	299.548	19.5342	0.257367	8.33333	0.00689988	114.648	0.77209	0.983803	7675.55	1446.24	516.154	2125.04	3582.04	3769.83	4382.26	2725.03	583.461	338.474	1991.76	10019.6	48.5295	18814.1	8697.08	4657.45	5290.04	720.863	9.29289	1817.42	167.272
1133	M	48	95	Patient	64.4356	900969	YES	NO	NO	175.194	NO	13.0652	1.45379	1087.43	17.6075	35.1003	23.863	18.4918	2.60417	11.2426	1436.03	86.6566	0.188813	35	0.116127	201.324	4.63017	3.49586	6187.39	1030.34	273.483	989.332	2622.61	2858.07	3556.88	2091.08	1148.21	661.643	2242.86	7994.57	61.9087	15326.1	8462.22	5673.42	5006.28	843.536	15.5388	3023.41	145.399
1134	F	54	98	Patient	73.3413	1230994	YES	YES	NO	122.838	NO	5.95182	1.33362	510.314	7.92357	8.056	6.25575	14.1986	1.08161	5.52764	1317.37	57.1248	0.0857339	17.7215	0.0285205	130.711	2.61408	1.94419	5866.4	1820.72	280.099	1835.04	3334.84	2766.64	4467.6	2379.74	953.701	498.816	2215.46	4590.72	91.6152	11265.4	7396.14	3573.19	4218.62	362.309	25.1829	1386.68	114.542
1135	F	36	52	Patient	49.9454	595303	NO	YES	NO	112.177	NO	9.16808	0.842866	506.333	13.6176	6.39678	10.9124	18.5008	0.317292	0.936037	1135.88	51.5571	0.102354	10.7143	0.00808081	138.364	2.53643	0.816952	7513.94	1420.45	495.546	1823.92	3925.45	6433.34	6386.66	3115.87	564.558	251.637	1582.07	5199.03	65.8861	21598	9791.99	3553.29	3106.49	680.326	11.7587	2551.64	166.302
1136	F	48	94	Patient	67.2814	953974	YES	NO	NO	88.2881	NO	8.10215	0.511654	452.204	17.3864	9.39381	9.79416	16.9841	1.55321	1.6	645.763	46.773	0.0901917	111.111	0.00835143	173.122	4.4998	2.00062	7976.86	1759.48	758.092	1774.16	3792.67	3503.58	6293.1	3139.38	433.887	200.047	1499.15	4728.94	27.8368	12504.2	8449.29	3016.1	3299.67	655.154	9.43422	3441.39	162.478
1137	M	41	74	Patient	56.1776	734745	YES	NO	NO	98.167	NO	8.54789	1.52526	346.639	12.5758	24.9642	19.1447	49.8629	1.42388	1.7094	878.077	58.4906	0.253106	31.25	0.070285	230.307	1.74672	2.25071	7943.09	1346.86	934.746	1239.01	3392.71	3830.43	5698.2	2502.61	646.483	398.233	1909.36	6000.72	30.2448	17473.6	8886.89	8357.81	4723.41	677.786	21.7763	3439.29	112.964
1138	F	44	59	Patient	63.8765	757714	YES	NO	NO	39.489	NO	5.41235	0.937012	105.536	4.88034	5.22463	5.97701	9.51737	1.08942	0.609756	373.969	19.6429	0.146413	17.2414	0.0153846	118.541	2.24481	0.328407	7727.76	1215.1	1087.48	2120.48	4239.73	2836.4	4718.86	2928.69	874.56	510.219	2610.74	2504.71	73.32	11937.7	10116	3516.97	5135.18	417.044	11.8778	1207.58	68.6275
1139	F	53	80	Patient	68.0592	851559	YES	ND	ND	82.3189	NO	10.2897	0.437637	624.283	14.7042	4.05322	5.34639	10.9886	0.839416	3.14961	541.615	26.6489	0.0478088	2.85714	0.0377444	149.735	3.49146	0.896559	8091.29	1799.52	333.036	1687.33	4069.46	3175.23	6437.66	3354.89	683.942	370.755	2285.8	6561.58	52.5833	15563.6	9614.13	3611.36	4954.56	800.884	8.22022	2173.66	150.313
1140	F	29	151	Patient	57.4113	945772	NO	YES	YES	342.989	YES	13.4768	1.67973	846.871	36.403	32.9228	20.4353	49.9628	1.63361	21.9002	4441.23	117.429	0.133422	45	0.044615	191.689	4.5818	5.41223	8374.64	927.073	454.867	1006.51	2624.78	2753.61	5561.74	2716.53	415.534	207.196	1207.7	6853.96	35.4795	11607.8	9132.01	3235.45	2804.69	1079.54	15.8601	3935.41	177.633
1141	M	44	91.2	Patient	79.7316	807151	YES	NO	ND	159.718	NO	14.7392	1.58378	1436	38.7555	37.6936	32.4611	58.128	2.2541	22.6575	707.337	90.6674	0.400962	60	0.132571	200.721	9.05832	2.61039	6686.92	1886.26	501.021	1609.28	3566.87	3099.39	5067.21	2660.94	1166.76	573.821	2465.17	8051.42	94.4337	14335.2	9411.87	5067.03	4659.23	992.379	30.9731	7659.04	439.819
1142	M	33	89	Patient	73.8105	1094345	YES	NO	NO	65.9498	NO	3.56961	0.281492	314.869	9.41337	2.90543	6.50864	13.6111	0.400133	0.647249	614.035	34.876	0.136694	20	0.0137817	96.9652	2.28768	0.627053	7948.59	1255.55	461.829	1223.17	3174.2	2485.51	6093.06	2759.44	418.287	182.502	1189.15	9070.92	23.9616	12891.1	7945.94	3322.93	2959.12	287.843	3.65515	1480.34	63.0514
1143	F	39	107.5	Patient	69.9982	1121385	YES	NO	NO	60.7813	NO	11.0116	1.52497	609.046	18.087	17.7199	27.4786	40.8661	1.6835	1.86125	194.118	19.6891	0.121686	21.7391	0.0374841	65.2932	1.75143	1.25359	7159.32	1122.36	601.756	1500.38	3088.29	3114.42	4532.42	2307.46	514.468	272.877	1845.32	8071.27	33.3912	11538.1	7938.93	6860.65	3447.79	778.502	17.8351	3842.57	185.485
1145	M	63	83.2	Patient	78.6394	1438583	YES	NO	NO	43.2714	NO	8.89331	0.955076	458.358	17.814	15.3738	15.2095	33.4742	1.34995	3.7422	86.4745	18.6641	0.149465	19.5122	0.0799574	51.6437	2.35332	1.56715	7264.59	1902.64	552.071	1736.28	3651.55	2866.54	5759.01	2634.77	509.529	309.082	2142.18	7265.28	36.3012	10139.1	7326.24	4292.62	4277.54	652.726	18.7685	2697.1	205.063
1146	F	51	128.5	Patient	77.3505	1383627	YES	YES	NO	48.6158	NO	11.0679	0.887003	552.971	13.9564	16.6165	15.4116	28.4298	1.08491	2.10084	84.75	17.8611	0.168785	23.8095	0.0578871	53.5922	1.81449	1.88849	6742.22	1835.83	565.037	1651.92	3260.03	3104.91	5404.21	2883.81	540.307	284.99	1856.07	6047.87	35.8157	9631.69	7372.94	4965.62	3919.99	771.162	16.623	3161.26	161.893
1147	F	47	139.2	Patient	72.0401	1129379	YES	YES	NO	51.5558	NO	6.22388	1.30039	425.096	6.68852	14.7719	12.1846	19.9261	1.23055	1.43241	229.333	21.8551	0.166364	13.6364	0.077918	118.479	1.75106	2.29558	4944.88	1944.79	458.836	1943.61	3254.49	3672.25	4421.58	2347.31	589.926	340.47	2313.49	5013	53.1265	11151	7424.08	3731.89	4535.68	309.905	26.5633	1964.8	90.3151
1148	F	48	104	Patient	81.4354	1420817	YES	NO	NO	33.9421	NO	3.87566	0.651629	328.628	12.5604	6.23202	11.4248	26.4256	0.442105	1.99846	98.3278	18.6355	0.183044	15.7895	0.0243447	50.1213	1.32638	0.36829	8587.31	1411.37	529.554	1408.04	3106.94	2623.11	5879.24	3205.98	427.454	209.57	1537.29	7239.4	20.88	8445.61	7718.66	3444.4	3631.99	344.872	9.14967	1737.03	109.796
1149	F	49	80	Patient	52.7835	894986	YES	NO	NO	106.641	NO	27.9743	2.83308	1010.95	49.569	28.9534	33.3975	52.8293	4.22153	1.51188	343.716	75.2348	0.259918	58.3333	0.0350459	118.242	3.10141	1.74102	7977.86	1430.75	527.606	1649.91	3195.39	3519.21	4659.34	2520.21	437.996	215.422	1374.49	8012.42	20.8569	15624.1	8166.38	5375.98	4190.9	2213.44	41.3414	5365.45	513.975
1150	F	35	128	Patient	71.9094	1428804	YES	NO	NO	28.8495	NO	4.4959	1.26754	173.678	9.85507	7.33717	5.59774	19.3124	0.983822	2.44044	181.967	30.8969	0.140891	4.7619	0.0156715	45.995	1.04852	0.648327	7569.97	1505.59	545.351	1942.98	3249.69	2586.03	4557.82	2970.47	627.623	324.383	1971.85	5724.57	36.7051	8957.38	7544.77	3785.18	4228.78	349.243	19.5968	988.239	118.981
1151	M	41	85.2	Patient	75.545	1321061	YES	NO	NO	48.2192	NO	9.59546	1.68814	514.844	18.5596	20.4312	25.1118	32.4949	1.4126	3.61727	98.1087	21.6247	0.195658	26.9231	0.143515	40.339	2.97404	1.66328	6940.15	1636.56	541.232	1697.61	3517.25	3506.03	5559.51	2463.68	601.347	303.483	1995.11	6547.88	28.5965	9705.33	7606.46	4462.86	3764.4	666.131	28.7648	2993.05	202.867
1152	M	55	114.4	Patient	78.4787	1031813	YES	NO	NO	93.7088	NO	14.1797	2.08795	789.977	21.1572	33.957	25.7772	47.7431	3.64691	4.72765	403.147	69.4618	0.191956	40	0.12498	130.345	3.59746	2.92866	6865.59	1597.48	420.231	1322.5	2645.13	3316.87	5877.52	2384.26	572.132	273.383	1572.82	8973.53	18.1988	11856.8	8248.78	6194.09	3688.36	898.419	31.9825	3284.51	175.419
1153	F	49	68.4	Patient	64.6357	1079873	YES	NO	ND	144.314	NO	10.0123	2.8749	947.267	15.731	31.4261	15.7183	45.7501	2.48447	18.5745	1138.63	88.1806	0.154759	12.3288	0.0566251	118.431	3.61624	2.1057	5853.73	1193.29	296.146	1787.58	2898.54	2598.95	3709.53	2122.27	1059.31	603.775	2262.03	5714.16	82.3142	11089.9	7547.55	4995.03	4415.98	604.701	34.2633	2728.1	255.586
1154	F	58	69.2	Patient	72.8953	1160415	YES	NO	NO	32.1043	NO	4.22801	0.580271	251.196	8.54123	6.19516	5.931	21.8282	0.55	1.67481	130.729	22.184	0.164325	16.129	0.0494106	73.7356	1.361	0.696864	8438.61	1734.38	466.385	1395.87	3488.26	3213.07	5241.15	3386.43	597.631	324.849	1930.66	8460.15	36.4812	11789.5	8744.63	4313.73	4455.56	357.631	10.3411	1221.98	87.0378
1155	F	38	76	Patient	64.8463	1336477	YES	ND	NO	28.4408	NO	2.3228	0.920528	187.258	6.46267	5.50203	4.72112	15.4517	0.963793	2.0025	145.833	22.0882	0.148466	9.43396	0.00739536	78.0546	1.64179	0.680709	6517.88	1204.14	410.632	1955.62	3097.95	3537.02	4624.1	2696.31	635.315	398.989	1981.92	7387.01	38.9083	9926.35	7412.47	3719.05	5298.48	152.64	11.2235	758.711	98.7671
1156	M	44	85.6	Patient	78.848	1542357	NO	YES	ND	25.8808	NO	5.41363	0.996885	183.205	9.32256	5.81847	7.26409	22.1019	0.522446	1.68675	100	16.5069	0.180471	9.52381	0.0274254	75.6168	1.48164	0.305277	6330.66	2037.34	533.08	2275.6	3450.78	3555.55	5620.47	3173.35	532.356	340.362	1803.62	5640.72	37.6768	9086.53	6886.21	3316.17	4146.12	346.223	20.7475	1004.31	145.881
1157	F	45	110.8	Patient	80.5604	1395695	YES	YES	NO	23.2945	NO	2.97607	0.993789	162.278	5.72634	4.56684	4.43232	12.7304	0.650954	2.32019	106.039	15.583	0.138672	6.89655	0.00756773	68.9711	0.947329	0.74815	8265.47	1943.91	629.937	1627.86	3443.57	3710.08	4858.06	3046.67	482.854	299.12	1926.81	7191.91	32.8789	9174.16	7783.65	3700.67	4187.88	254.354	20.0617	1081.9	68.0664
1159	F	28	45.6	Patient	66.2894	1066147	YES	NO	NO	32.716	NO	4.17613	0.831889	295.856	7.24786	7.75685	6.83517	15.843	0.738825	1.31687	97.9472	23.8148	0.0821596	6.89655	0.0166085	84.9315	1.15253	0.728244	7583.78	1310.89	326.784	1915.71	3029.18	3490.54	4821.57	2349.06	545.187	315.341	1776.01	7170.41	45.6472	11255.8	7404.42	3703.99	4038.09	318.905	11.2555	1004.55	99.4234
1160	F	66	51.6	Patient	54.4095	1135614	YES	NO	NO	182.36	NO	10.3564	1.31052	775.99	14.3627	17.8098	20.3902	42.4944	1.53664	4.68966	2016.01	47.155	0.180692	8.16327	0	133.303	4.29197	2.08244	5861.46	1186.93	334.269	1723.3	2870.74	2884.91	5269.16	2078.66	652.657	319.263	2790.17	5731.58	62.3256	11298.7	6832.25	3190.22	3294.61	598.795	15.8505	2760.62	176.116
1161	M	41	50	Patient	46.0164	733361	YES	NO	NO	122.57	NO	7.30259	3.44828	790.281	11.1288	35.0713	12.5212	22.015	2.42424	32.318	857.426	123.675	0.13693	43.8356	0.0611621	136.652	3.30051	2.09424	5388.6	576.796	261.808	1060.38	2844.21	2959.86	2761.82	1431.76	1360.4	1102.87	2879.05	9548.41	119.995	13509	9272.92	7184.92	5942.78	394.076	20.4538	2106.74	95.4509
1162	F	55	75.2	Patient	63.5756	1278696	YES	NO	NO	54.601	NO	10.0371	2.19918	564.108	16.4994	14.3871	14.2719	39.6226	1.3469	1.73511	122.757	27.5305	0.180715	8.10811	0.01657	102.138	2.0112	1.26676	6697.39	1210.14	365.216	1994.78	3048.98	1961.23	5219.24	2525.84	691.655	337.344	2135.3	4936.61	53.6136	9415.06	7728.5	3824.32	3683.44	677.252	27.3716	2126.39	205.678
1163	M	52	54	Patient	65.6021	872827	YES	NO	NO	241.199	NO	19.3655	6.61395	1507.53	43.6364	46.2633	24.4182	63.7562	4.22982	13.277	2074.72	127.595	0.366242	24.2424	0.0972399	137.099	5.03116	2.14619	8301.6	1563.31	292.842	1437.69	3377.85	4096.58	6427.65	3015.49	1002.49	514.97	1953.89	7214.49	63.0136	15417	8848.72	4767.43	3322.19	1671.58	105.405	4818.82	453.698
1164	F	36	50.8	Patient	62.2806	903333	YES	NO	NO	101.441	NO	8.83452	1.04773	1070.38	25.5587	39.2366	35.6598	49.6444	2.01131	4.5283	269.173	65.4754	0.20284	20	0.0728863	126.811	4.58059	1.27807	7971.04	932.546	262.805	1292.99	2406.27	2621.09	4722.31	1720.66	533.764	266.037	1727.01	8807.54	32.1033	11026.2	8818.67	4180.23	3099.63	719.557	9.9631	3080.81	202.583
1165	F	57	77	Patient	69.4561	1154616	YES	YES	YES	126.439	NO	6.45359	2.74914	376.86	10.9132	14.0889	6.07235	17.6876	2.22363	8.55371	1506.49	55.8	0.086192	15.9091	0.0136295	121.429	2.97777	1.15855	5590.05	2009.67	359.947	2350.19	3740.16	2677.3	4429.3	2540.43	1292.78	764.098	2690.33	4526.68	120.771	12586.6	7683.59	3980.67	4200.18	365.489	58.894	1382.28	206.995
1166	F	53	71.6	Patient	71.327	1124656	YES	YES	YES	66.6803	NO	5.69639	1.21282	576.075	12.7766	9.10918	10.7598	21.4892	0.900901	2.77585	327.027	35.4747	0.205081	15	0.0375059	112.313	1.88178	0.828785	7383.08	1482.59	341.971	1352.29	2945.49	3270.14	4261.95	2331.48	578.473	287.412	1921.21	6877.66	47.8171	9584.56	7820.52	4261.24	4452.56	428.575	18.6724	1905.47	136.042
1167	F	57	64	Patient	60.4965	1123833	YES	YES	NO	70.8453	NO	4.04435	1.02316	481.25	8.51064	10.0131	9.03654	18.4824	0.74103	7.52475	503.659	46.6102	0.104157	10.3774	0.00837591	99.2669	2.48416	1.23487	6522.83	1563.31	274.24	1595.62	2949.78	2779.01	5051.3	2586.49	1137.33	707.329	2285.51	7713.53	109.249	10774.7	8068.99	3553.27	5056.53	285.63	16.9064	1370.31	115.676
1168	F	53	54.4	Patient	60.1775	1079187	YES	YES	YES	105.899	NO	12.7078	2.99194	866.582	14.9068	19.4374	22.3341	55.2885	1.07419	2.88127	583.401	85.614	0.23424	8.88889	0.00785484	120.181	2.75278	0.991462	7821.23	1966.11	373.985	1969.54	3612.29	3712.68	5491.34	3417.7	897.435	472.504	2381.26	7678.13	54.3619	11708.5	8318.3	5239.66	4740.88	977.588	60.2305	3171.83	222.39
1169	F	64	54	Patient	43.3958	1141768	YES	NO	NO	90.1986	NO	6.26777	1.79641	489.972	11.5352	13.8699	10.2494	27.9384	0.492611	6.39338	752.705	38.0627	0.173989	13.2353	0.0347826	156.486	3.36169	0.801039	6171.26	1947.68	479.082	1986.08	3298.69	3855.67	4194.65	2683.17	1062.17	538.253	2118.48	5197.83	91.2814	12502.8	6686.12	3826.52	3653.89	395.877	36.7851	2289.43	178.67
1170	F	60	135	Patient	62.8344	1031304	YES	NO	NO	302.49	YES	21.0507	1.71007	851.054	34.7333	27.0572	30.4929	39.5859	2.46858	7.01299	3669.94	120.428	0.0587199	82.2222	0.108124	246.319	5.67158	2.42581	5275.43	1268.39	613.786	1237.75	2981.88	3324.74	4771.1	2209.93	736.365	399.805	1839.77	5969.28	62.9193	13397.3	7484.51	4885.49	3860.16	1118.97	21.3322	5479.47	296.712
1171	M	52	64	Patient	62.0342	1121938	YES	YES	YES	52.3781	NO	7.53404	1.39189	486.116	16.8629	14.4474	13.6989	25.93	1.53664	2.70916	151.447	22.3544	0.141663	30	0.0243902	111.888	2.44787	1.89798	7492.71	1815.25	443.697	1985.47	3083.31	3304.84	4927.39	2746.04	525.207	282.083	1506.61	5706.58	26.6404	10534.7	7679.57	4177.72	3297.24	559.746	25.8481	2309.4	197.872
1172	F	59	47.6	Patient	37.5688	438087	YES	NO	NO	145.942	NO	9.24036	3.64583	805.106	13.5202	21.2389	22.7727	21.6842	0.732218	8.61111	1253.18	71.6129	0	108.333	0	136.347	3.29114	1.69674	7513.84	1252.95	479.813	1713.78	3260.51	6779.56	5915.49	2601.21	844.391	703.057	2744.52	566.75	82.1755	1034.8	11984.4	6301.75	8038.36	744.144	47.9357	4318.78	187.177
1173	F	33	76.8	Patient	69.1188	1078068	NO	YES	NO	148.767	NO	13.2259	1.92362	848.372	15.2004	21.6926	25.0864	53.1196	1.98988	9.33893	1285.37	81.3545	0.2541	8.92857	0.0530022	157.617	3.76141	1.74746	6997.11	1542.11	578.257	2149.61	3427.43	2724.48	5137.73	2574.87	925.498	458.413	2403.69	6767.4	97.1903	12019	8250.5	5800.72	5202.64	913.671	31.5379	5075.75	253.231
1174	F	61	86	Patient	61.9811	1160906	YES	NO	NO	95.2089	NO	10.7106	0.876126	1040.11	25.0798	24.4861	38.5352	44.6192	1.58422	2.3511	252.962	36.2966	0.283725	28.2051	0.109246	106.694	2.9865	2.66223	7364.94	1730.03	478.075	1561.22	3103.71	3264.35	4550.36	2536.52	525.882	250.046	1978.63	6473.02	40.0071	8959.09	7710.53	5617.04	3730.28	808.851	15.5051	4959.06	236.884
1175	F	55	37.2	Patient	53.7392	855168	YES	YES	NO	35.0918	NO	7.77347	1.0095	267.016	9.19944	16.3939	15.022	24.6621	1.11011	0.766284	109.462	22.5424	0	20	0	98.3971	1.90619	1.30036	8917.21	1856.13	848.021	2144.52	4082.11	4060.15	5536.29	3559.27	915.999	604.606	2771.68	62.4773	61.8462	92.3795	9702.42	5721.68	5578.55	680.568	19.8791	2380.82	153.186
1177	F	55	67.2	Patient	66.5078	1152916	NO	YES	NO	75.9852	NO	3.69287	1.34515	400.708	7.02703	9.3623	10.9856	14.4	0.506543	16.4499	632.656	41.3383	0.190707	41.5094	0.00844167	107.111	3.34773	1.1101	6681.75	1325.51	359.957	1280.85	2668.45	2867.54	3477.51	2281.08	1074.02	686.156	2409.14	8266.12	86.6402	10199.9	7493.17	3921.73	5000.97	262.812	19.082	1473.65	78.9303
1178	F	36	94.4	Patient	72.9529	1164298	NO	YES	NO	29.9664	NO	3.76557	1.36986	226.294	9.13479	9.25314	7.49315	19.4309	0.381904	1.37221	156.42	32.4146	0.165472	3.125	0.0659304	34.9308	1.93022	1.88169	7632.93	1804.95	589.024	1920.53	2683.54	2614.17	5582.06	2748.15	521.416	236.4	1567.69	6870.23	34.8326	10347	7247.63	3650.51	3544.45	289.445	24.9077	1389.68	105.643
1179	F	53	94.4	Patient	69.5604	1199031	YES	NO	NO	24.1748	NO	2.63172	0.769854	178.637	4.52174	3.2682	4.54094	13.5039	0.634249	1.42764	101.244	15.7835	0.917431	13.7931	0	67.692	1.33274	0.273686	8059.72	2049.74	397.154	1864.96	3690.94	2933.05	4949.15	3085.08	681.731	339.741	2086.29	224.467	34.5649	276.89	8557.24	4013.36	4785.28	211.004	15.8461	732.258	54.2104
1180	M	53	118.8	Patient	82.2971	1630262	YES	NO	YES	37.6676	NO	8.65231	1.9371	352.046	12.2038	8.89304	7.76077	37.0234	1.36749	1.67264	125.879	19.7393	0.230516	11.9048	0.0135897	49.5168	0.940479	0.569068	6639.47	2620.99	578.557	2317.73	3430.53	3258.85	4970.98	3260.14	536.11	253.015	1636.85	4980.27	40.2798	8677.54	6745.3	4440.13	3433.31	596.223	52.1389	2084.94	178.499
1181	F	47	97.2	Patient	71.1682	1054828	YES	YES	NO	74.8899	NO	18.6519	2.84504	636.136	32.6059	16.4175	35.4662	54.066	1.98146	0.658436	287.649	42.4517	0.224896	19.3548	0.0493131	120.177	2.60343	1.79072	7575.24	1519.02	897.966	1468.08	3607.59	5505.06	4949.54	2686.06	507.745	255.245	1718.54	7581.06	41.6076	12822.6	8097.43	7135.76	4239.74	1436.25	44.557	5774.4	361.196
1182	F	38	156.6	Patient	72.97	1208034	YES	NO	NO	70.8226	NO	8.46441	0.171821	539.842	43.2974	15.2139	38.1559	47.1997	0.759346	5.04414	263.303	57.9223	0.168039	100	0.0482067	80.2397	2.10371	2.05068	10106.3	930.023	895.67	862.677	3358.86	3500.14	7009.21	2676.07	327.46	172.942	1142.3	8530.39	12.049	8619.79	8521.78	5947.33	2825.42	864.214	1.65558	5080.98	232.609
1183	M	54	67.8	Patient	65.3328	1371115	YES	YES	NO	45.1474	NO	17.5767	4.1021	430.503	12.413	10.2576	13.7794	39.7983	1.33531	2.33918	136.59	21.9892	0.401655	5.45455	0.00724848	68.7791	1.58256	0.597848	7001.55	1503.52	411.49	1616.31	3353.07	2838.64	4944.32	3111.58	521.473	386.722	2085.96	5991.06	39.0599	9888.06	6920.21	4084.68	5160.98	1328.85	65.64	1904.29	156.077
1184	F	48	265	Patient	70.2846	1117588	YES	NO	NO	131.341	NO	20.3707	0.721443	678.1	48.4197	16.9076	28.7612	33.1983	2.43814	6.4877	1040.48	108.03	0.070028	28.5714	0.103336	213.95	3.05921	3.13216	6706.47	1105.15	906.058	1033.41	3066.23	3725.4	4358.78	2390.47	397.135	183.109	1447.82	7113.53	27.2412	11869.3	7701.41	9533.92	4808.84	1411.07	8.05306	6386.07	342.702
1185	M	43	174	Patient	59.2064	1101646	YES	ND	NO	98.8573	NO	33.9332	1.77305	694.569	49.966	14.3043	30.8237	46.5621	2.21053	2.7027	525.263	48.6351	0.274091	57.1429	0.0229867	168.051	2.81337	1.52741	7005.04	996.781	914.45	902.805	2979.63	3233.6	4997.23	2521.58	329.204	192.839	1656.94	6539.05	18.4572	11747.9	6907.12	6500.14	4942.88	2439.08	18.1547	6733.56	333.138
1186	M	36	95.7	Patient	72.9417	1148917	NO	YES	NO	108.693	NO	20.748	2.2533	835.571	51.2588	41.5005	37.221	60.586	2.35736	6.99062	431.227	90.1434	0.206879	52	0.128742	205.767	3.48525	6.33803	9177.77	1072.84	775.687	1217.79	3331.45	2757.57	5256.1	2348.98	466.454	216.9	1462.78	8651.38	21.8563	10556.6	8591.22	6400.19	3193.09	1931.38	25.2412	6338.14	443.026
1187	M	48	107.6	Patient	75.3799	849666	YES	NO	NO	31.5899	NO	4.0159	0.889878	327.448	8.88585	5.43071	6.98448	17.5081	0.585059	1.10497	86.5471	18.5348	0.095816	26.6667	0.0235377	30.141	1.57438	0.591922	8277.71	1031.7	411.927	1299.75	3220.68	3216.64	5592.14	2464.89	465.477	265.422	1650.31	6854.63	23.931	10172.6	8536.53	4846.27	3487.61	350.726	9.41546	1397.02	76.5006
1188	M	38	73	Patient	70.2606	953147	YES	NO	NO	62.6177	NO	4.01843	0.568505	349.174	13.4746	5.50066	6.47447	15.8806	0.833635	3.44828	481.319	50.361	0.139489	5.88235	0.0267881	124.058	1.83582	1.50632	10484.4	891.783	491.425	1314.82	3446.77	2700.49	7612.92	2966.08	370.789	221.666	1315.66	7570.41	28.5604	11725	8642.95	3251.04	3637	430.154	5.24578	1773.07	93.3749
1190	M	43	46	Patient	68.0689	710120	YES	NO	NO	63.6922	NO	5.40116	0.87146	276.339	16.3375	5.69775	6.96654	12.3203	1.1976	1.19581	617.895	50.2013	0.143855	0	0	85.0265	2.05541	1.11934	8580.64	919.422	410.635	1094.38	3406.7	3544.57	4534.19	2581.88	433.495	174.28	1248.9	7323.11	19.0891	14065.7	9632.17	3839.99	3773.31	484.425	8.44928	1126.57	128.147
1192	M	34	52	Patient	64.0803	978942	YES	ND	ND	91.5244	NO	3.47349	2.39726	332.779	11.1666	7.37994	3.97306	28.6936	0.465116	8.59107	962.615	68.9851	0.120549	30.7692	0.00720669	91.7023	1.9389	0.857254	7079.95	1487.73	289.701	1414.72	2907.28	2514.23	4434.7	2194.32	955.283	594.642	1523.07	9172.29	92.2765	13845.9	8011.1	3393.17	4038.65	252.313	35.7529	1021.51	125.646
1193	F	63	72	Patient	66.6176	1033454	YES	NO	YES	35.2763	NO	5.94048	1.13572	325.648	8.31085	7.22733	9.24075	31.0153	1.88679	4.05748	103.904	18.51	1.66667	20	0	58.9982	1.64953	0.505925	8544.44	1709.03	487.104	1212.72	3148.13	3456.16	5437.77	2923.1	652.101	309.409	1600.13	111.692	32.5768	189.01	9033.59	4791.84	3593.19	491.556	19.3526	1640.13	74.5074
1194	M	55	108.4	Patient	65.413	1189280	YES	NO	NO	71.4681	NO	3.08926	1.40384	126.262	8.48624	8.45832	4.83917	29.2008	0.347062	9.87868	861.098	43.8144	0.1313	14.6341	0.0503905	100.265	1.77173	1.22689	7267.18	1797.31	856.316	1718.21	3546.03	3272.36	6206.24	3356.93	648.782	352.617	2492.07	6757.87	53.0667	9853.02	8785.99	4058.52	4763.22	220.301	25.2253	1146.07	93.3338
1195	F	60	54	Patient	61.3724	1094249	YES	NO	NO	27.2106	NO	3.6217	0.559227	235.714	5.62023	9.33105	5.40895	16.5841	0.628141	1.86916	94.5238	14.6637	0.0602591	7.14286	0.0241293	64.0096	1.71882	1.09982	6951.73	1829.66	392.598	1556.38	2866.6	3178.76	5106.99	2824.97	613.663	378.524	1939.68	7221.13	41.7333	11147.7	7914.47	4400.02	4629.66	242.175	10.0526	995.203	63.9708
1196	M	64	56	Patient	69.0593	1062262	YES	NO	NO	97.3877	NO	13.389	0.927357	1017.56	50.9232	21.4544	46.1638	55.1145	1.47692	1.78571	207.229	48.7484	0.228612	11.1111	0.0941989	174.208	2.76506	2.41532	8094.99	1480.9	620.939	1660.07	3393.02	3081.73	4804.54	2671.97	457.122	226.724	1673.41	9235.01	23.0117	11674.5	8063.17	5046.37	3293.63	1101.42	14.1208	6274.35	493.287
1198	M	39	101.4	Patient	75.1475	1335339	YES	NO	NO	54.4374	NO	7.88883	1.38373	541.912	18.026	21.1182	14.3688	29.6183	1.87348	4.10557	133.945	26.8448	0.11325	16.129	0.0639659	103.593	2.47606	1.97726	6921.84	2138.63	401.396	2039.98	3412.41	2757.17	4739.42	2894.56	395.031	324.352	1921.34	6848.98	28.4572	10221.4	7222.59	4487.78	3670.15	565.399	30.7038	2207.68	228.406
1199	F	33	64	Patient	69.2122	1005406	YES	NO	NO	32.3428	NO	6.20744	0.862069	243.727	8.15732	10.8051	7.31921	19.4996	0.333333	1.01781	147.405	26.1421	0.111732	5	0.0692042	69.1585	1.78731	2.22586	8367.48	1470.85	750.543	1744	3462.95	4002.68	5858.06	3053.05	501.704	280.404	1736.38	9231.38	39.1218	12564.4	8314.25	5633.12	4387.88	544.059	12.9301	1951.45	111.398
1200	F	69	82.4	Patient	75.4915	1332555	YES	NO	ND	25.7731	NO	5.20586	2.62156	238.677	10.3294	8.60465	7.31642	31.2433	0.780533	2.55369	72.973	21.3396	0.0958364	0	0.00737083	34.2913	1.36743	0.734844	8184.55	1724.81	498.141	1788.19	3726.59	3605.72	5183.17	2981.16	619.299	336.376	1907.21	6230.46	33.9365	9848.5	7686.74	4003.16	4091.31	426.999	46.5272	1245.73	138.831
1201	M	53	86.8	Patient	61.3721	1047769	YES	ND	ND	54.7222	NO	10.9646	1.44404	452.226	20.7182	25.3675	20.5868	26.1378	2.46253	5.42986	209.474	39.0354	0.200071	4.34783	0.0517331	108.049	2.22013	1.5625	7784.57	1538.79	450.672	1433.52	3146.42	3793.57	4742.37	2564.18	563.737	276.702	1635.25	6840.93	25.0267	11160.9	8496.91	5073.91	2931.18	849.424	22.9058	2181.78	143.161
1203	M	62	72.8	Patient	62.3911	919028	YES	NO	NO	178.92	NO	20.6328	3.11155	1245.94	27.1084	35.3704	37.3849	42.1698	1.88492	1.16732	1346.93	73.634	0.208967	19.5122	0.0613638	180.507	4.09032	1.93641	4833.83	1617.69	371.697	1777.19	3197.52	2583.82	4059.67	2028.11	802.388	344.103	2155.33	5187.78	59.9667	14080.8	7112.08	6215.11	4771.45	1021.73	51.141	4839.9	391.718
1204	F	61	56	Patient	56.476	875731	YES	YES	YES	53.9958	NO	4.8133	0.740741	430.906	6.54372	13.4108	6.8915	13.6814	1.04948	1.25945	251.351	33.1891	0.222247	33.3333	0.0260756	117.022	2.16739	1.321	8428.14	1622.99	304.203	1384.48	3274.79	2634.62	4551.21	2244.22	510.716	294.291	1996.07	9177.48	41.616	13302	8617.26	3592.1	3957.95	409.943	12.5609	1385.13	62.8047
1205	F	55	148	Patient	70.3466	1183343	YES	NO	NO	116.265	NO	9.06523	1.02379	765.463	14.6101	26.1966	19.0759	32.9623	2.88231	5.09461	869.657	48.8072	0.202864	26.6667	0.0312159	149.827	2.69188	2.24035	6402.8	1295.48	402.926	1532.28	3023.12	2043.39	3883.87	2057.54	693.023	298.274	2110.11	6096.65	73.8022	10796	8163.65	4092.88	4147.74	596.615	14.3661	3315.18	125.069
1206	M	53	58.4	Patient	56.7457	884103	YES	NO	NO	106.649	NO	3.10137	0.946644	656.477	5.40091	13.2521	8.17308	16.0879	0.416419	11.8824	897.722	47.298	0.0747384	7.57576	0.00894294	141.234	2.21354	1.17633	7142.59	1275.87	200.203	1595.4	2481.23	2402.39	3592.08	1843.43	911.658	524.419	2273.8	8765.14	107.705	12708.9	7584.18	4768.19	4678.3	229.611	12.442	1433.09	73.5208
1207	F	50	44	Patient	59.3558	867936	YES	NO	NO	126.966	NO	10.0722	1.77156	766.468	11.5325	64.4496	35.1912	41.3139	1.87437	3.15582	907.632	87.7655	0.253332	12.1951	0.351027	205.322	3.80004	5.2793	7730.08	1228.55	458.098	2190.83	3646.58	2246.09	4360.97	2174.51	787.981	437.129	2704.36	8820.93	54.6635	13611.6	8902.27	5744.83	5969.33	780.011	21.891	3713.41	215.454
1208	M	41	26	Patient	42.1248	628843	YES	NO	NO	103.503	NO	16.5757	2.08333	637.363	21.523	24.6439	19.3632	40.4797	3.21616	1.70213	668.912	72.8173	0.202532	15.7895	0.0820614	231.104	1.96866	1.72615	5798.74	1471.11	535.587	1650.88	3615.63	3729.98	4759.97	1955.27	519.34	306.468	2020.19	5967.65	56.0112	19204.6	7762.51	7889.32	3541.11	941.411	31.8044	3689.32	271.928
1209	F	58	34.8	Patient	55.2336	900754	YES	YES	NO	47.0984	NO	4.68241	1.23743	351.106	13.0071	5.9933	10.9681	19.8235	1.03324	2.12766	220.707	32.6763	0.156721	21.0526	0.0169967	112.925	2.05656	1.10318	8268.47	1432.24	430.75	1221.44	3309.2	2793.61	5182.02	2234.79	430.103	225.855	1679.16	8520	29.1114	13019.1	7734.63	4031.23	3548.03	383.012	17.7629	1586.45	112.128
1210	F	50	37.6	Patient	48.5966	713560	YES	NO	NO	180.201	NO	13.4105	2.62557	1359.44	28.3806	64.6586	41.2619	41.4405	2.97749	28.2843	1151.46	109.539	0.140449	13.8889	0.0557858	198.468	3.13331	4.24691	6183.08	1180.14	341.387	1471.8	3047.63	3318.17	3873.85	1722.97	955.654	633.78	2237.42	8299.23	79.2583	17270.2	7637.76	7153.27	4166.01	828.241	32.2327	4743.82	357.363
1211	M	49	121.2	Patient	64.0727	1039965	YES	NO	NO	259.731	NO	29.8273	2.56209	1353.44	25.555	33.3333	33.5291	47.7558	2.68817	5.09653	2544.34	94.9361	0.305152	29.7872	0.0489916	206.047	3.60372	2.57199	5135.2	1853.91	469.824	1327.79	3110.57	2398.29	4543.68	2100.39	688.324	269.817	2000.46	4929.01	59.9379	11804.6	7094.28	7214.67	3596.47	1569.28	47.117	6149.25	249.047
1212	M	41	39.6	Patient	51.663	735690	YES	YES	NO	78.4661	NO	9.75881	1.14767	711.47	19.1638	30.9508	24.6281	35.5265	1.23762	6.53061	255.508	50.3654	0.216781	22.7273	0.0320154	159.199	1.83377	3.62812	7388.3	1759.84	361.022	1495.78	3244.2	3496.47	5561.26	2111.55	619.713	311.599	2062.24	8518.53	34.2838	16775.6	8983.68	5728.73	3683.89	714.975	20.389	2698.15	224.279
1213	M	36	57.6	Patient	55.4824	809630	YES	NO	NO	50.6844	NO	11.1667	0.897756	264.113	37.5	29.875	23.9224	33.376	2.60366	1.79028	193.416	56.8664	0.216065	27.2727	0.0845626	173.58	3.07439	1.87997	7360.33	1217.35	1344.56	1261.78	2973.72	2892.99	4605.64	2412.21	466.571	292.578	1574.64	8714.03	23.3303	13338.2	7962.9	4698.97	3298.79	813.952	11.1162	3704.16	277.905
1214	M	54	67.2	Patient	61.5242	1178137	YES	YES	YES	99.6617	NO	19.1755	4.5235	856.302	30.4293	41.1765	39.0306	63.8133	3.5	1.7331	361.194	80.7947	0.374131	6.66667	0.0613497	178.224	4.69736	2.55319	7353.13	1899.35	542.721	1350.38	3266.98	2408.58	5878.08	2196.41	514.088	265.945	1680.73	5710.35	35.8381	9679.69	7323.6	3909.68	3317.02	1393.73	87.4262	4815.23	204.56
1215	F	40	31.6	Patient	57.1401	1007713	YES	NO	NO	31.5529	NO	6.54823	3.01905	211.348	11.7277	10.6641	9.23046	43.768	1.08663	1.50115	121.266	32.3373	0.344016	0	0	81.1272	1.53547	0.895924	7289.84	1943.71	599.179	2342.65	3799.75	4153.25	5262.46	2975.38	766.67	374.551	2106.16	5201.31	61.4152	11239.3	8065.59	4306.36	3447.21	477.318	60.5331	1330.74	203.431
1216	F	37	62.4	Patient	51.8655	901891	YES	ND	ND	64.9864	NO	14.7857	3.18841	445.188	26.2829	22.5234	31.1646	48.0897	2.61307	2.38332	328.92	40.852	0.0735835	18.1818	0.0580776	116.009	1.90058	2.55459	6492.15	1885.15	796.77	1462.64	3558.82	4781.42	5312.98	2020.69	593.013	300.657	1552.93	6345.24	33.017	11520.2	7687.18	6479.24	2965.99	939.138	60.983	3615.74	232.844
1217	F	46	47.6	Patient	55.3063	837486	YES	NO	NO	87.1819	NO	17.9296	4.44243	758.967	30.4257	40.9681	33.2574	61.9237	5.20548	2.99885	303.608	85.9539	0.197968	22.2222	0.0891663	106.095	3.24324	4.56382	8379.84	1272.14	449.679	1280.36	2642.3	3698.65	4617.77	2004.15	492.347	227.347	1181.88	7867.42	24.279	13374.9	8575.19	5484.1	2665.84	1466.29	58.5084	3334.98	260.303
1218	M	59	34.4	Patient	55.2413	895460	YES	ND	ND	67.9766	NO	19.3615	5.93824	619.486	47.0729	30.0743	26.2077	92.0044	2.07469	2.01281	143.933	47.6071	0.407581	6.25	0.0395062	107.961	2.69596	2.47562	8404.14	1807.67	385.053	1813.43	3117.83	3342.82	4892.81	2611.2	510.538	245.237	1406.27	5337.08	20.4736	11212.1	7566.84	4283.19	2996.11	1571.26	111.674	2556.23	439.997
1219	M	53	30.4	Patient	50.109	804673	YES	ND	ND	151.176	NO	45.5114	6.85024	1514.41	79.682	140.106	113.86	121.627	12.9013	3.47395	230.472	55.9039	0.562078	42.8571	0.189508	192.059	4.53741	4.99191	7777.25	896.14	439.185	1165.42	2398.49	3046.05	4732.36	1818.41	483.116	283.444	2192.7	8329.38	13.6701	14028.9	8021.64	5723.35	2735.77	3528.14	63.3798	6728.2	560.476
1220	F	46	44.6	Patient	58.208	896941	YES	YES	YES	85.0608	NO	20.0787	10.5332	646.972	38.6688	35.1323	22.9333	101.616	4.7619	4.41347	330.078	101.737	0.2268	20	0.0527983	99.4738	5.81925	3.53655	8357.85	1695.21	445.514	1718.22	2675.27	2813.57	4638.34	2515.59	496.131	257.274	1366.49	5237.8	22.7935	14433.1	7617.45	4172.12	2312.86	1677.93	178.384	2917.69	408.054
1221	F	49	36.8	Patient	57.5883	853151	YES	NO	NO	122.795	NO	31.5253	4.41176	1210.39	58.6146	39.5516	53.6131	90.7266	3.23887	6.18893	305.921	79.5455	0.204722	50	0.17014	145.828	3.23949	4.34292	6586.68	1449.57	578.796	1134.78	2775.92	3591.81	5920.09	2381.37	420.402	176.522	1049.53	7762.48	18.6238	13697.8	7709.77	6072.11	2222.47	2030.12	63.2948	6689.32	386.801
1222	M	33	45.6	Patient	53.1413	872709	YES	ND	ND	47.023	NO	11.9264	2.99033	388.629	18.1409	34.1236	24.6676	36.4932	5.72271	4.86258	117.986	38.9489	0.203197	6.25	0.157175	102.819	2.53137	2.93809	6992.27	1286.22	526.865	1197.58	3026.46	2605.27	4978.39	1842.41	578.181	314.377	1734.68	7042.77	23.9357	12471.1	7645.85	5145.55	3419.81	805.538	38.9591	2193.17	138.649
1225	F	48	64	Patient	61.5549	768274	NO	YES	NO	206.269	NO	2.56426	0.878735	329.719	4.95868	3.77031	2.14298	18.8359	0.493151	3.72399	2970.66	39.7906	0.0925583	28.9474	0	97.9226	1.4526	0.622776	10301.7	2175.53	320.198	1644.13	3021.49	3208.35	5352.32	2392.66	670.551	279.067	1427.41	6017.38	66.2379	16764.4	8678.15	1841.6	2881.13	266.832	19.5243	1068.63	50.7631
1226	F	50	52	Patient	45.3396	672431	YES	NO	NO	86.034	NO	17.7073	1.87032	698.583	20.2912	23.0505	21.311	30.5802	2.6	1.68675	370.5	45.3809	0.181629	21.7391	0.0501828	204.138	2.04432	0.863531	5897.26	1176.78	455.66	2131.29	3035.01	3859.66	3948.5	1938.24	555.943	306.292	2028.27	9996.14	40.4833	20397.1	7567.77	10148.5	4827.71	1054.38	22.3071	3298.48	331.633
1227	M	60	167	Patient	70.6045	1029773	YES	NO	NO	273.816	YES	20.8342	3.28192	1063.54	49.4052	31.5135	20.4733	61.5999	4.57476	5.08475	3050.96	120.895	0.160561	43.75	0.0237888	171.593	4.16667	3.00947	7689.49	1488.68	508.267	1473.9	3873.99	2505.65	5553.65	3173.84	501.243	213.484	1751.93	5547.82	39.0593	12092.6	9023.35	4604.34	3859.69	1540.15	48.5544	5623.57	342.794
1228	M	52	13	Patient	35.0772	325482	YES	YES	NO	405.485	YES	38.1138	20.2041	1952.11	61.3088	148.005	46.432	168.964	12.7063	18.5965	3717.43	287.973	0.52647	10	0.293977	395.996	6.94497	7.64331	6943.33	1554.92	475.602	1634.28	2896.9	6319.31	4475.88	1748.52	803.936	404.446	1581.55	9277.67	41.6476	38375.9	6467.33	7434.69	2370.64	2408.74	304.164	8516.6	820.322
1229	M	63	81	Patient	86.6481	1267506	YES	NO	YES	52.7709	NO	9.15154	2.36899	324.866	27.2255	14.174	10.458	58.9239	1.97487	3.00214	286.735	31.7291	0.219569	7.40741	0.0293858	114.843	2.19045	1.8066	8093.4	2181.37	808.359	1733.61	4278.61	2689.48	5495.11	3245.48	479.814	226.05	1581.39	5240.32	33.3113	10319.2	7448.01	3087.73	3299.16	736.091	52.0708	2633.52	269.032
1230	F	39	91	Patient	82.156	881431	YES	YES	NO	150.307	NO	18.1885	2.35738	1035.8	64.7017	17.0492	29.8096	71.0788	2.64228	2.50941	993.75	99.397	0.135287	50	0.0151263	162.453	3.4866	1.84887	9475.1	1186.59	661.651	1376.25	4004.41	5251.28	6537.15	2552.04	415.328	178.846	1327.19	8755.73	18.2784	14271.1	8245.68	5849.58	2763.91	1676.82	28.363	6598.36	510.533
1231	M	66	74	Patient	61.2318	1063354	YES	YES	YES	71.8136	NO	8.71301	1.20904	643.523	18.1903	9.43148	15.8161	17.9531	0.506415	3.21543	329.13	36.5299	0.289534	7.89474	0.0133645	125.483	1.91686	1.016	8010.03	1405.36	346.451	1436.22	3103.7	2919.23	4522.7	2565.89	416.293	232.359	1770.41	9867.16	43.2593	13764.6	7810	4589.79	4323.4	718.481	17.868	2336	183.382
1233	F	38	77.6	Patient	64.1226	1158183	YES	YES	NO	64.9602	NO	10.6447	1.51461	483.264	15.9589	17.4558	14.5142	41.353	1.39165	5.18293	340.841	39.4693	0.236177	11.5385	0.042269	114.541	3.56724	2.80843	8711.68	2355.59	584.018	2348.32	3816.08	3244.37	6044.15	3415.7	642.098	304.546	1949.13	5614.46	35.0165	10135.4	8988.73	3552.24	3645.71	927.315	36.2637	2991.76	201.177
1234	F	44	98	Patient	69.2321	1433567	YES	NO	NO	38.2657	NO	3.8132	0.644122	320.761	4.99069	10.5857	7.00449	16.6677	2.68671	2.02991	168.357	27.3155	0.105235	10.5263	0.0196271	72.4074	1.28819	1.31501	7802.37	2103.42	405.143	1382.66	3246.25	3079.78	5387.55	2798.77	674.309	332.402	1887.08	4587.86	24.4146	7080.24	8036.32	3974.1	3914.99	296.463	13.9512	1352.57	46.7366
1235	M	30	85.2	Patient	60.227	1114084	YES	NO	NO	28.5656	NO	8.5098	2.15827	212.346	12.5235	7.46483	8.69672	37.8094	0.718501	1.7282	109.254	15.9302	0.162794	21.4286	0.0232955	44.1825	2.1645	0.514348	6805.78	1595.57	660.632	1752.24	3131.97	3590.84	5302.4	3300.07	604.009	327.803	1677.55	5340.45	32.0143	11378.9	7517.93	4228.2	3596.41	584.337	35.0063	1466.68	119.381
1236	M	29	66.8	Patient	66.5792	1155466	NO	YES	YES	28.7511	NO	6.0967	0.60436	237.79	9.53608	9.07657	8.96422	21.0502	1.05292	1.83627	98.3568	18.7966	0.213624	13.6364	0.0197511	58.3408	1.51063	1.88705	9316.71	1918.62	610.49	1548.17	3563.4	3466.07	5243.73	3144.67	596.152	342.407	1716.71	6506.96	29.1369	8830.2	8704.54	4381.66	3425.72	558.216	12.1163	1508.48	96.0651
1237	M	36	52.4	Patient	67.4544	1054818	YES	ND	ND	15.492	NO	2.93035	1.42712	74.3402	5.22052	6.81186	4.22083	23.8446	1.04958	1.64474	86.9452	12.8148	0.086784	4.7619	0.0083167	34.3069	1.45455	1.49511	7053.96	1833.49	622.287	1481.84	2930.26	3381.56	6087.87	2501.64	598.76	321.458	1623.63	6619.29	24.9648	11248.4	7485.84	3394.22	3020.05	203.827	26.5449	480.652	54.9858
1238	M	44	91	Patient	64.2147	1275817	YES	YES	NO	14.947	NO	4.13042	1.29353	100.41	11.25	6.62369	3.22388	17.5503	0.909821	1.27932	66.9014	13.3783	0.141189	5	0.0569557	20.6014	1.01676	0.331416	6957.89	1548.26	730.826	1746.44	3216.02	2609.14	5124.6	2599.82	529.203	332.054	2013.59	6036.24	42.5871	10937	7103.68	3789.73	4180.14	288.443	20.3791	768.135	119.923
1239	F	42	83	Patient	69.175	1036056	YES	NO	NO	103.587	NO	7.06619	1.37755	490.745	20.6783	6.98177	8.64682	35.1928	0.979858	1.98265	934.826	66.1318	0.0996016	32.1429	0	149.804	2.14578	2.17816	9936.31	1835.71	615.411	1491.44	4141.56	3987.93	6259.05	3541.96	424.929	229.331	1359.94	6527.23	48.0455	11617.5	8725.78	2917.38	3457.15	708.456	26.0604	3147.51	182.423
1240	M	55	87	Patient	71.3844	1131652	YES	NO	NO	220.158	NO	12.1535	3.98042	794.015	25.9864	25.2078	18.8592	47.3454	1.15096	7.30858	2516.05	90.7491	0.370745	23.4043	0.0241624	170.093	3.73612	2.24404	6769.69	1284.23	513.232	1813.22	3201.76	3778.23	4976.71	3139.56	747.359	346.184	1900.01	5040.04	56.7509	10640.2	7773.24	4274.66	3328.67	836.83	53.9035	4220.38	337.56
1242	M	53	55	Patient	67.7174	976070	YES	NO	YES	230.692	NO	26.5442	10.0533	196.021	25.3253	29.2729	17.7462	139.743	8.80811	1.20937	3203.98	113.788	0.165358	4.16667	0	140.288	2.92785	1.72331	8859.58	1957.13	1703.77	1297.92	3352.9	3933.12	5288.93	2713.38	654.922	232.688	1465.58	4486.94	32.1015	13190.7	7811.73	3135.31	2166.65	2384.05	202.854	3432.13	259.203
1245	F	58	62	Patient	85.5639	727413	YES	ND	ND	70.0051	NO	13.3507	1.10785	600.507	24.6851	10.7003	12.355	27.1528	0.6886	1.63361	403.472	29.0946	0.246586	13.3333	0	45.8842	4.24893	1.62534	9043.3	2054.68	528.998	1720.48	4270.08	5079.5	4895.81	3502.37	509.339	197.687	1672.73	7338.73	38.0343	17344.1	9258.01	4130.1	3133.71	1264.76	23.3705	3256.75	269.448
1246	M	56	72	Patient	69.3859	1087560	YES	YES	YES	123.608	NO	9.24025	1.59781	512.689	11.9007	8.68986	9.05971	20.31	0.952381	6.6838	1282.78	49.7603	0.0946074	22.0588	0	161.066	3.05242	1.40222	6473.93	1948.67	508.478	1329.06	3484.81	3391.18	5064	2658.24	916.731	445.511	1908.49	4866.6	77.8501	11955.5	7497.15	4033.14	4135.86	620.655	32.1821	2656.41	127.809
1247	M	49	107	Patient	78.453	1368502	YES	YES	YES	60.9238	NO	4.08293	1.22137	312.951	8.80062	6.33371	5.37706	19.4739	0.342539	2.09581	536.965	34.2458	0.12987	9.375	0	91.1547	1.11879	2.03657	7747.57	1855.39	426.744	1397.62	3577.31	3289.28	6241.8	3222.18	470.222	232.195	1517.75	4017.84	40.0275	8514.66	7318.22	2536.87	3273.14	328.096	23.3832	1394.96	82.572
1248	F	62	60	Patient	63.3591	819549	YES	NO	NO	251.197	NO	22.9957	4.69388	1750.81	38.4969	39.954	26.5756	75.0478	2.95011	26.9576	1948.67	72.6055	0.0635997	18.1818	0.0490477	232.94	4.65116	4.71631	7738.23	1723.39	442.438	2038.05	3397.67	5323.4	4905.08	2689.15	969.334	509.402	1996.71	5521.33	78.3629	14891.5	8276.02	5779.31	3362.58	1753.4	84.1926	7904.35	612.532
1251	F	46	130.8	Patient	71.3881	1027393	YES	YES	NO	44.0654	NO	4.52494	0.499445	345.674	9.27467	10.095	11.6494	22.8884	0.965251	8.81971	202.146	31.8113	0.119363	37.5	0.0381316	59.3887	2.02864	1.68926	8645.81	1680.66	432.551	1816.66	2721.56	3121.49	4800.77	2592.54	452.764	222.077	1348.3	6641.64	29.3083	10126.6	8397.76	3318.25	2476.27	385.442	8.76004	1535.93	75.9203
1252	M	51	71.6	Patient	52.0181	691888	YES	NO	NO	62.0946	NO	7.3293	0.334448	441.598	22.8275	11.3208	12.9812	14.1103	1.12676	2.76817	195.062	64.4342	0.0816104	185.714	0.0665041	93.1348	1.59478	1.12495	9748.38	824.266	496.901	916.024	2976.72	2951.24	5024.72	2455.92	389.875	212.289	1302.82	9386.53	12.2049	13206.9	9341.4	7386.62	3610.27	718.324	2.89064	2316.85	127.188
1253	F	54	64.4	Patient	64.9156	995226	YES	NO	NO	75.6956	NO	5.34956	1.30506	574.085	16.8494	13.2086	10.4978	21.3229	0.951294	2.01005	456.446	39.1496	0.133988	6.89655	0.0852636	132.787	1.91867	3.82834	7122.07	1741.92	350.272	1487.31	3845.8	2036.22	4994.62	2566.81	625.486	290.065	1986.7	7827.37	42.2015	13715.8	7687.1	3841.91	3291.21	379.813	24.1151	2047.78	146.7
1254	M	50	76.4	Patient	60.2947	1176883	YES	NO	NO	25.9178	NO	4.12813	0.998638	193.303	6.57185	5.56156	5.80026	13.4396	1.06748	2.88462	107.616	21.1254	0.152655	16.6667	0.048434	59.4081	1.14627	0.683486	7475.92	897.2	542.11	1246.45	3006.58	2229.56	6054.17	1956.77	467.549	268.03	1800.59	7394.47	26.5296	10540.3	6852.68	4906.3	4326.09	310.991	9.34672	1079.12	56.93
1255	M	35	108.8	Patient	70.426	1116445	YES	NO	NO	48.1747	NO	9.24302	0.619195	397.533	12.9685	15.7015	9.57072	23.8075	2.86123	1.54321	216.613	25.1905	0.0925926	4.87805	0.108015	94.823	2.2018	1.2155	6640.72	1488.56	561.067	1984.23	3645.95	2464.46	4876.84	2376.59	582.877	271.72	1970.33	7303.03	55.1353	11928.9	8329.65	4891.55	4294.17	613.555	9.8527	2309.12	154.956
1256	F	40	38.8	Patient	57.8438	693936	YES	NO	NO	46.834	NO	5.66338	0.514139	217.548	10.1227	9.65909	4.89268	11.0895	1.09649	1.05914	373.478	23.2006	0.103896	14.8148	0.055687	120.373	1.48992	1.01632	6931.47	1649.43	601.496	1880.47	4225.65	3882.82	5215.51	2382.06	760.757	344.124	2266.38	9571.9	59.2434	20067.7	8977.2	5302.67	4472.03	384.762	8.64633	1393.5	142.664
1257	F	52	97.6	Patient	77.0118	1371822	YES	ND	ND	29.1173	NO	3.60887	0.889284	226.951	10.1027	7.92536	6.43498	23.6519	0.831692	1.6369	129.062	27.1956	0.232446	11.9048	0.141814	40.6029	1.80529	2.01637	8527.35	2388.21	572.523	1521.8	3774.54	2746.74	5369.07	3174.77	452.136	229.767	1625.05	6974.87	36.6099	10018.3	7484.21	3393.19	3581.51	314.91	21.8687	1356.59	89.6618
1271	F	49	38	Patient	76.4269	696729	NO	YES	NO	243.305	NO	25.9487	8.14137	1396.32	65.9079	88.0742	31.6235	160.265	4.17353	8.46325	1879.58	158.262	0.413355	36.8421	0.101215	260.55	5.5313	5.98837	8415.55	2274.77	488.282	1966.13	3245.72	6057.18	5746.72	2450.5	620.279	262.369	1575.51	7801.15	35.7225	19255.7	7916.71	5376.76	2463.94	2085.46	185.151	7084.53	872.649
1272	F	41	30	Patient	76.1501	651210	YES	NO	ND	224.835	NO	34.1238	11.1723	1420.13	54.1325	49.3496	33.3686	153.195	4.66667	1.96721	1692.11	131.585	0.412595	14.2857	0.0363504	212.07	3.94156	5.65569	8573.82	1971.87	476.651	1718.56	3781.25	4693.84	7125.97	2791.38	614.881	218.24	1572.29	6242.23	46.2387	20488.5	8147.6	5008.7	2597.93	2718.02	218.056	6607.7	658.774
1273	M	56	90	Patient	67.8181	982322	YES	YES	NO	175.907	NO	8.46735	2.60643	584.434	15.3913	25.13	9.07366	47.8088	2.39626	9.3171	2059.85	86.6013	0.113679	18.5185	0.0631562	115.627	3.45738	1.55729	6860.57	1740.77	410.049	1644.43	3499.98	3102.16	4994.94	3195.38	975.749	531.557	2153.84	4640.61	65.8304	13153.5	9077.47	4298.27	4268.86	576.186	45.8098	2522.59	181.203
1274	F	43	36	Patient	44.9693	503641	YES	YES	YES	147.516	NO	15.6979	0.363416	822.662	26.4678	11.1611	18.769	35.2389	2.53542	4.46735	1222.32	82.4869	0.0805023	21.4286	0	238.744	3.29852	2.04238	8476.7	1577.71	524.58	1649.28	3359.32	5002.64	5478.02	2373.82	502.176	237.153	1347.68	12033.5	36.4016	27082.8	9313.78	4165.38	3800.13	1316.41	5.95662	4540.93	281.947
1275	F	64	81	Patient	69.1284	1177868	YES	NO	YES	68.12	NO	6.6527	0.455581	384.341	11.8525	7.91754	11.5007	22.9549	1.34078	3.03644	512.81	36.3061	0.130239	26.6667	0.00756716	129.244	1.94025	0.883694	8028.79	1457.21	591.747	1696.04	2977.55	2809.16	5149.67	2959.11	420.18	220.67	1415.09	6546.7	34.62	11181.5	8011.59	3214.65	2857.37	539.11	6.79193	2375.48	107.822
1276	F	44	58.8	Patient	71.4634	1078793	YES	NO	NO	40.8159	NO	3.34572	0.72314	275.146	6.3711	6.77706	7.847	26.7318	0.315548	1.45773	220.069	37.3541	0.152265	18.75	0.0139587	86.2372	1.29111	1.28728	8867.71	1750.38	390.807	2076	3263.99	4564.33	5402.25	3091.52	596.423	254.581	1513.37	8392.85	37.6965	12840.3	7864.9	3983.55	2877.2	300.336	12.9775	1092.89	89.9153
1277	M	24	44.4	Patient	70.1768	968299	YES	NO	NO	71.7597	NO	6.69364	2.56205	470.72	9.13998	17.0507	14.7233	46.9982	1.40994	2.02977	463.127	41.1641	0.0648088	15	0.0850897	123.556	2.39437	3.19527	7445.83	1879.38	531.861	1922.44	3943.4	4815.96	5914.96	2756.49	724.036	324.156	2040.23	7548.73	58.5219	15229.1	8851.19	4119.89	3439.74	503.977	49.5715	2598.37	131.158
1278	F	36	58	Patient	65.8683	1020999	YES	NO	NO	42.8986	NO	9.81878	0.763359	324.267	15.4809	12.8929	10.8686	40.0441	1.67917	2.0712	202.222	34.8458	0.0488998	11.7647	0.0268871	59.1018	2.39592	0.983837	5972.3	1629.19	803.919	1910.03	3580.92	4194.88	5855.23	2491.24	638.019	291.793	1760.52	6918.29	49.7334	14133.9	7868.37	5728	3477.08	583.742	12.7326	2709.11	230.167
1279	M	36	57.1	Patient	64.7822	1001334	YES	NO	NO	60.0411	NO	9.53258	2.34528	441.444	19.381	10.0975	24.6391	74.7136	0.878972	2.43309	258.246	42.3165	0.143627	7.69231	0.028885	124.15	2.00549	0.652482	8730.92	1485.02	833.688	1610.99	3555.81	4018.46	5193.57	2622.83	577.313	270.759	1832.51	7568.05	31.2916	13462.7	7555.52	5677.71	3495.64	826.897	35.952	3786.95	262.65
1280	M	32	22	Patient	78.0455	556501	YES	NO	NO	230.748	NO	21.332	8.65426	968.789	51.5535	19.766	20.6818	164.115	1.67158	1.79718	2347.12	138.047	0.0683527	0	0	175.231	2.26011	1.63845	9055.95	2093.98	436.657	2292.64	4471.19	6050.5	5497.5	3203.55	633.722	246.469	1592.43	5611.59	34.7409	24262.9	8601.24	4913.35	3358.13	1928.12	179.694	4238.99	805.03
1281	M	61	40	Patient	63.422	794869	YES	NO	NO	121.492	NO	12.6625	4.50704	520.321	14.1754	13.9196	9.39042	58.5564	1.79211	1.30293	1212.14	67.8992	0.190373	0	0.00753977	144.577	3.26736	0.652697	8063.5	2369.95	461.963	2026.12	4397.72	4184.7	6215.26	3164.46	506.058	280.147	1827.79	4843.39	58.8497	16432.9	8237.84	4203.03	3629.28	1029.1	110.71	2448.2	196.259
1282	M	51	65	Patient	66.5991	925705	YES	NO	NO	72.7765	NO	7.23524	0.520833	410.819	17.4387	6.09013	16.0183	30.2145	0.868936	1.12994	530.935	52.6953	0.110518	14.2857	0	146.648	1.31373	0.877743	10810.1	1191.09	758.989	1013.2	3733.79	3934.49	5466.99	2799.19	355.315	160.267	1130.55	5782.31	20.765	10807.3	8842.99	4140.94	2521.97	788.588	6.48155	3117.62	103.705
1283	F	40	164	Patient	47.874	501316	YES	NO	NO	57.5288	NO	5.80516	0.731452	164.472	3.81069	2.05784	4.984	14.419	1.60745	1.79641	621.531	37.1781	0.0225327	26.6667	0	91.3775	1.21418	0.316289	6805.23	1843.15	627.149	2161.17	3649.62	5806.15	5979.72	2308.37	937.034	505.47	2023.74	8052.81	88.2123	27352	8120.63	4238.84	3765.69	375.013	13.9632	1071.18	61.8372
1284	F	45	44	Patient	59.9962	761630	YES	NO	NO	75.8174	NO	5.70346	1.64297	488.999	21.2089	5.06283	15.3483	52.8373	1.38408	0.858369	488.889	43.7209	0.247975	4.16667	0.0268673	156.768	1.23077	0.800246	11459.6	2034.98	486.063	2431.91	3590.98	4120.16	5610.28	2813.7	396.409	174.941	1024.18	8132	30.4902	18980.3	8270.95	3109.31	2122.55	672.242	34.1373	2597.06	262.595
1285	F	57	37.4	Patient	43.7522	761409	YES	NO	NO	221.303	NO	79.5377	12.6223	1934.1	52.7778	105.79	80.2622	125.897	11.9112	2.08768	1006.28	124.828	0.919118	4.54545	0.10395	212.495	6.1732	1.81537	8043.73	1263.45	462.301	1887.85	2553.96	4497.77	3868.49	2163.39	580.612	311.843	1622.22	7300.56	34.585	18665.8	6898	4816.07	3277.08	6733.57	169.423	8788.97	873.381
1286	M	57	63	Patient	68.1339	959498	YES	YES	ND	80.8016	NO	9.93148	2.6749	465.959	16.8838	9.66208	7.98092	31.2312	0.787154	1.87394	635.294	40.1984	0.0258799	6.66667	0.0336615	139.895	3.47478	1.0525	7611.05	1963.11	510.267	1814.71	4324.72	3223.41	5744.29	3240.47	630.364	273.685	1986.3	3950.43	51.0684	12289.1	8349.78	3709.83	4100.06	732.675	54.195	2517.98	168.838
1287	M	38	68	Patient	75.0787	1246292	YES	NO	NO	38.7965	NO	9.72182	2.11183	281.754	18.7857	14.0885	17.748	32.0347	0.69829	1.44718	134.615	27.1783	0.107377	13.8889	0.0313185	101.566	2.61559	1.14806	7975.83	1624.42	1221.06	1524.12	3625.96	3101.66	4873.84	3128.3	517.936	265.941	1840.9	6597.74	34.7698	9867.67	7871.67	4783.79	3898.2	804.787	35.3047	3661.26	211.026
1288	F	66	80	Patient	65.9406	950089	YES	YES	YES	78.7933	NO	9.33241	1.64875	225.821	15.7107	15.8457	14.7936	23.1936	1.20884	7.42972	790.8	65.9722	0.119108	6.66667	0.0173445	154.573	4.18006	2.17391	6834.4	1440.18	1139.47	1294.92	3202.39	3948.8	4910.64	2502.57	532.845	269.575	1751.08	5127.34	44.9081	12074	7920.31	3955.87	3302.53	637.835	24.2083	2605.02	132.619
1289	M	61	15	Patient	66.6853	469856	YES	YES	YES	136.241	NO	10.927	1.39594	953.846	11.1417	27.5362	15.3668	45.7926	2.34834	6.88337	964.126	59.4259	0.299722	7.40741	0.0744546	203.357	4.80558	1.35593	5784.3	1594.53	257.951	1918.82	3797.62	4954.25	5515.33	1986.9	1036.13	486.958	2719.62	8207.07	74.0179	28021.4	8150.16	5900.59	3541.08	589.542	23.4114	2375.2	172.393
1291	F	57	39	Patient	59.9408	864959	YES	ND	NO	98.636	NO	17.1305	5.31613	651.124	26.788	14.7004	18.7466	66.9696	3.8203	1.20937	662.4	48.9481	0.0824176	7.14286	0.0143493	148.275	2.80612	1.33869	7476.65	2134.21	401.175	2025.36	3887.21	3566.73	6801.79	2951.58	635.868	286.303	1851.72	4317.79	38.6659	15555.7	8104.2	3236.32	2648.45	1238.21	119.081	2679.9	357.242
1292	F	48	85	Patient	68.0667	1158165	NO	YES	NO	82.7062	NO	11.1689	1.83232	416.1	15.7667	19.3643	11.3274	31.0302	1.99516	1.40704	696.854	41.7545	0.113208	8.10811	0.00802246	143.338	3.76569	2.07203	6039.42	1497.54	602.505	2219.03	3338.23	3690.38	4978.41	2852.21	840.482	408.785	2104.01	3746.44	44.323	10865.2	7981.76	3555.75	4189.64	667.435	28.4933	2588.58	252.123
1296	F	50	64.3	Patient	61.1938	794351	YES	ND	ND	95.2545	NO	10.3593	1.46056	793.069	14.7578	39.5	13.4526	40.4284	2.62616	4.05933	449.18	57.0185	0.163767	31.4286	0.170396	154.108	2.79627	4.74601	7483.47	1268.96	485.68	1719.46	3151.56	3958.76	4415.95	2329.78	749.354	498.671	2436	9998.1	54.412	16650.1	8730.4	7554.06	5209.66	776.735	18.8833	4033.48	205.199
1297	M	40	74	Patient	59.49	1143480	YES	ND	ND	106.494	NO	26.1586	5.32605	860.131	41.5296	40.8777	29.9144	72.066	4.74758	2.05534	468.667	90.7753	0.359473	9.09091	0.134532	151.633	3.35944	3.5644	7047.66	1224.51	507.573	1573.39	3021.09	2529.4	4917.8	2325.55	520.706	274.46	1665.37	6634.76	33.7177	12318.2	7048.13	4317.02	4508.17	1888.1	68.2128	4603.49	474.866
1298	M	54	90	Patient	62.1488	1107538	YES	NO	YES	121.243	NO	17.2245	2.02261	1086.81	43.1034	29.5754	21.3468	41.979	1.77873	1.68776	555.144	68.7399	0.276243	18.1818	0.0835041	167.347	4.71785	1.10576	7154.41	1491.24	374.163	1525.33	3047.5	2917.99	4300.08	2320.86	497.425	247.576	1822.58	5565.24	39.2261	11579.4	7256.27	5088.25	4889.31	1301.08	30.6987	4352	451.452
1299	M	50	58	Patient	56.9434	1124522	YES	YES	NO	26.1686	NO	4.97183	2.46569	80	8.3866	7.93858	3.11651	21.5897	0.353812	1.02498	207.592	22.0123	0.0499417	2.08333	0.0358372	81.2019	0.93551	1.10849	5491.79	1837.94	813.323	2400.38	3218.8	2750.09	5006.73	2395.59	630.787	341.87	2162.17	4976.08	45.5502	12326.4	6648.87	4320.06	4527.08	266.78	47.1311	679.4	145.84
1300	M	31	47	Patient	57.3208	1055112	YES	YES	NO	61.2526	NO	14.5663	3.76283	332.063	21.2215	19.0701	8.83048	51.0289	2.32406	1.36147	413.838	42.3131	0.132341	8.82353	0.0142349	119.224	2.00994	0.710377	5450.94	1600.68	560.509	2123.67	3211.67	3096.9	4770.97	2542.44	654.117	367.316	2134.69	5614.71	42.7548	13117.4	6739.95	4404.54	4919.29	808.445	62.5526	1899.32	357.308
1301	F	40	4	Patient	27.6554	255233	NO	YES	NO	359.28	YES	155.692	21.118	3537.01	119.551	235.235	123.316	275.875	19.4774	2.72727	1141.18	201.88	0.789418	0	0	267.757	5.98802	0.162075	11621.9	943.843	264.856	1176.8	2265.69	8035.37	4066.34	1545.43	438.815	301.999	1222.83	14604	19.1546	41555.5	6620.62	3274.32	2454.62	14923.6	199.817	8799.8	1042.18
1302	F	50	105	Patient	72.1063	924632	YES	YES	YES	80.6101	NO	4.45911	0.722311	395.601	9.01481	6.53732	3.48563	9.47902	0.80281	1.02652	758.586	35.7263	0.12613	6.89655	0.0179179	135.249	1.88964	0.753201	6716.34	1333.5	306.068	1516.97	3246.52	1635.94	4197.74	2322.85	641.697	321.858	2104.32	4747.99	49.5092	12094.5	8120.2	3148.43	4451.39	299.579	9.7336	1264.29	75.7058
1303	F	66	61	Patient	88.1496	1144273	YES	YES	NO	31.9098	NO	5.28453	2.20827	241.98	13.4863	7.02616	6.22844	33.9656	1.88818	0.666667	169.962	23.8678	0.140548	0	0	33.0105	1.89637	0.854587	8907.03	1980.12	592.166	2177.86	4483.92	3288.49	5441.29	3268.84	501.556	231.378	1610.65	4863.85	37.8698	10877.1	7901.96	3668.58	3279.81	471.915	44.5698	1516.25	169.54
1304	M	49	88	Patient	75.9144	1241386	YES	YES	YES	165.683	NO	16.5994	4.74533	608.516	24.3212	22.344	15.5945	62.2322	3.06271	11.9827	1806.58	69.3607	0.266667	34.1176	0.0156006	132.14	2.91695	1.81877	6625.31	2419.55	578.869	1828.37	4239.57	4511.72	5829.19	3155.88	1042.32	611.542	2174.89	3692.42	87.4471	10319.9	8011.53	4580.02	4584.23	1126.16	120.833	3683.79	339.137
1306	M	36	128	Patient	81.7848	712044	YES	NO	NO	152.027	NO	29.9082	2.63894	924.626	50.9142	52.471	33.9216	67.0283	2.46548	1.43713	1104.22	84.473	0.10597	53.8462	0.0850274	167.406	4.92749	3.99429	7368.43	1743.71	861.464	1531.31	3684.7	5956.59	5398.8	2800.23	572.296	246.165	1848.2	6640.44	34.1739	17470.8	8896.08	9383.65	3741.34	2082.74	46.3455	8252.3	508.396
1307	F	42	102	Patient	84.3945	1039372	YES	YES	NO	86.103	NO	18.6821	2.63158	490.946	149.593	50.6595	61.5298	89.0919	4.51375	4.89297	369.421	62.0541	0.30456	60	0.17138	86.0837	4.98889	8.18565	12368	667.615	1323.49	636.373	2601.14	2097.94	5728.02	2147.34	163.721	125.614	1573.9	9489.8	7.80386	6655.94	8771.07	4780.08	1109.61	2299.47	18.2803	6938.81	442.575
1308	M	63	64	Patient	86.1824	1043437	YES	NO	NO	125.779	NO	18.1499	6.00101	685.049	40.4484	21.5784	17.1075	101.02	3.39794	1.19522	1001.82	87.9199	0.334342	15.3846	0.0151378	133.482	3.7142	1.63219	9857.33	1860.77	512.729	2020.66	4593.37	3036.33	6112.19	3575.58	475.272	240.014	1538.55	5593.88	37.1635	12199.4	8528.35	3680.15	3279.07	1784.49	114.046	3666.73	414.975
1309	M	45	62	Patient	85.9858	1037637	YES	NO	NO	48.5922	NO	6.0903	0.985222	200	13.419	15.3948	6.55738	32.1204	2.03304	1.18782	371.096	39.5541	0.114269	10.2564	0.0209205	121.699	2.91014	2.62805	9254.68	2007.93	654.757	1974.95	4695.02	5010.49	6156.69	2880.69	580.807	286.343	1726.82	5926.79	66.2831	13210.1	8146.78	3392.32	3605.02	557.035	20.2383	1307.78	160.943
1310	F	51	36	Patient	74.4617	572574	YES	NO	NO	221.053	NO	20.1696	7.14916	951.261	38.4266	36.8039	23.4406	141.214	4.36737	0.557103	2166.89	134.342	0.200714	29.4118	0.00692089	199.709	2.77994	1.18071	9250.58	1921.67	500.547	1568.98	3722.66	7222.58	5587.84	2412.89	818.526	284.889	1782.58	6615.49	39.7814	24362.5	8134.49	7039.39	2617.83	1702.84	141.466	4942.59	443.611
1311	F	42	104	Patient	80.9866	779770	YES	NO	NO	411.13	YES	35.0865	2.1164	1850.98	118.415	63.0937	78.538	115.812	7.22624	2.77778	4079.07	356.172	0.175554	50	0.220931	211.427	8.99263	9.10909	8298.42	755.223	791.002	878.006	3174.65	2672.63	6897.14	2099.76	472.041	187.542	1386.14	9281.67	16.9566	15010	8513.54	8133.72	2735.55	2664.89	15.3892	14479.9	651.474
1312	F	45	102	Patient	91.6365	708112	YES	NO	NO	44.2721	NO	5.0133	0.866142	316.788	10.2911	5.63114	4.59956	10.9974	1.87102	0.475624	311.95	42.4917	0.109426	7.69231	0.00778998	31.8797	1.37457	0.587334	9476	1746.9	360.395	1561.09	4239.6	3166.17	4576.19	3973.79	582.77	237.759	1902.03	8265.84	37.9726	17089.6	10488.5	3848.87	4946.82	505.57	15.5343	1225.79	107.328
1313	M	70	104	Patient	89.8428	1352175	NO	YES	YES	35.7015	NO	9.72881	1.34336	323.39	18.835	8.35665	9.62414	38.2981	1.21569	1.1734	124.047	16.2736	0.148051	13.6364	0	37.8334	2.0488	0.972644	8076.41	2659.79	629.652	1801.75	4444.73	3120.74	5684.85	3616.64	562.797	237.78	1737.12	4221.77	26.0486	9350.61	7463.83	3498.7	3405.62	803.89	36.9775	2172.8	199.678
1314	M	38	142	Patient	64.9748	1370502	YES	NO	NO	142.078	NO	14.3738	3.10633	657.096	21.8858	15.365	13.3843	42.2275	1.92162	8.10219	1406.88	50.8951	0.309745	19.7802	0.0263904	155.442	3.15074	1.37554	4981.8	2035.53	423.932	2264.5	3222.58	4315.62	4728.86	2832.86	970.082	418.504	2069.05	2909.99	103.855	10813.1	6606.48	3370.09	3996.42	756.657	66.399	2939.07	348.048
1315	M	64	47	Patient	82.8958	860069	YES	YES	YES	82.7298	NO	15.9795	1.82956	732.6	27.3513	10.3565	15.5112	45.4051	0.849443	1.90114	423.118	22.4728	0.0656024	8.33333	0.0443131	97.2298	2.00339	1.35574	7894.05	2351.32	563.211	1845.03	4866.47	5776.78	6432.62	3514.06	533.581	225.749	1764.83	5428.8	37.4647	15208.9	8400.49	4668.73	4082.93	1234.78	44.1825	4258.96	312.766
1316	F	41	78.4	Patient	69.2474	1110069	YES	NO	NO	25.8365	NO	6.05932	0.567779	198.69	8.88889	7.25196	11.3766	11.8512	0.648298	1.1181	79.6562	16.8388	0.11611	3.33333	0.0329435	90.1967	0.917882	1.67609	8071.38	1832.86	938.32	1506.02	3466	3565.9	4794.26	3090.1	545.687	310.972	1829.6	8355.85	33.9318	10640.5	8126.88	5428.88	4291.72	514.382	10.8101	1912.49	106.3
1317	F	33	122.2	Patient	76.3411	1463011	YES	NO	YES	28.9869	NO	3.124	1.92688	185.017	8.18382	6.0237	6.51841	19.4309	0.413583	1.222	143.5	28.7391	0.114537	12.1212	0.0290213	74.417	1.41562	0.580205	7269.3	1312.77	490.905	1692.6	3453.76	3294.58	5569.03	3016.99	521.47	283.798	1572.67	6631.14	35.5431	9148.71	7630.15	3117.93	3988.21	233.081	26.6574	945.311	88.8578
1318	F	46	74	Patient	68.6537	918826	YES	YES	NO	106.227	NO	3.88416	0.668226	489.423	4.8557	6.12018	5.17212	8.91028	0.880352	8.66667	1112.6	33.3999	0.117113	18	0.00873362	110.127	1.56109	1.46056	9064.21	1596.71	327.374	1368.75	3093.5	4782.89	5036.02	2626.3	950.942	584.529	2339.64	7077.98	76.547	12836.7	9257.03	4658.12	4251.84	370.037	10.8835	1661.9	57.6823
1319	M	48	116.8	Patient	73.1137	1279744	NO	YES	NO	65.3357	NO	5.72964	1.96292	517.614	14.2086	23.8268	18.6528	26.1172	1.55668	4.83333	347.239	36.1876	0.210885	16	0.0668282	91.3239	2.80612	2.37056	7978.1	1017.63	410.395	1381.25	2897.67	2113.51	5723.06	2268.68	466.044	257.708	1799.41	7864.18	21.7926	9199.5	8090.21	3987.63	3813.34	466.5	21.098	2135.58	123.462
1320	F	57	110.7	Patient	72.1804	1242645	YES	NO	ND	23.7025	NO	5.13052	1.04167	227.915	5.58273	10.1468	9.77582	17.2502	0.502197	1.48233	76.7442	7.06175	0.0918836	20.5882	0.0210055	18.1799	0.967838	0.460343	6190.71	1927.42	457.25	2035.86	3266.33	2148.41	4888.91	2473.58	660.822	372.657	2170.51	6465.82	44.3498	11080.7	7468.59	4769.55	4220.11	319.48	20.9231	1116.97	78.0593
1321	M	41	107.6	Patient	65.5557	1014310	YES	NO	NO	67.5973	NO	11.3334	2.15054	607.823	10.4258	45.991	16.8067	35.0966	1.74364	1.97628	227.918	37.372	0.187668	9.80392	0.405963	134.581	2.15437	3.38383	5923.03	1199.63	359.062	2127.7	3157.7	2851.69	3331.73	1998.18	986.221	675.612	3029.37	6410.97	56.0863	14029.9	8184.28	6642.8	6260.91	664.491	26.6191	2298.11	188.305
1322	M	56	62.9	Patient	63.4173	867357	YES	NO	NO	87.8637	NO	16.602	3.48432	726.489	32.9485	48.4068	42.4441	61.0122	1.65465	1.88976	306.312	73.2411	0.272364	15	0.256474	154.781	4.34686	4.54023	8761.1	1147.51	598.37	1858.52	3555.37	3191.59	4744.14	2388.1	609.514	327.616	1954.41	10984.6	36.2532	13774	9250.86	5375.77	4033.06	1480.36	40.3525	4569.05	427.736
1323	F	52	73.2	Patient	69.2583	1166550	YES	YES	YES	49.1664	NO	8.44818	0.694225	571.244	17.2667	8.1203	14.9695	30.7924	0.885445	1.88679	113.07	19.1131	0.0858861	14.8148	0.0406901	32.0609	1.43483	0.901205	7878.91	1307.53	584.458	1568.36	3245.75	2871.62	4886.87	2798.85	506.694	300.819	1688.58	5715.39	36.0988	10351.6	7748.49	5856.83	3820.92	685.783	9.42951	3405.77	201.449
1324	F	25	101.7	Patient	70.1647	1272280	NO	YES	NO	44.5169	NO	8.83707	2.39345	382.964	17.3913	17.0697	13.6148	55.6657	2.02399	1.79211	128.764	34.7715	0	11.1111	0	76.5593	1.92832	1.89988	7718.15	1792.92	432.924	1824.12	3462.03	3614.91	6174.35	2783.45	639.665	351.369	1793.45	24.7026	34.8456	92.7469	7918.7	4085.58	3755.07	679.096	44.8015	1766.91	216.933
1325	M	53	173.9	Patient	76.0583	1509710	YES	NO	NO	53.8014	NO	23.5701	3.16498	509.714	20.6314	17.9991	18.7205	45.4592	2.83114	1.16086	143.75	36.4792	0.278681	16.6667	0.0346669	71.3126	2.21088	0.638978	7166.51	1897.19	661.319	1391.75	3568.12	3447.56	4643.97	3086.83	464.438	298.335	1786.31	5400.85	32.3094	9367.58	7067.58	3862.24	4049.92	1738.74	62.2636	3545.05	218.585
1326	F	55	79.3	Patient	64.9938	1098870	YES	NO	NO	70.5403	NO	16.5353	8.75337	512.343	32.1887	33.4325	18.4537	87.6764	2.53528	2.0339	311.146	59.6831	0.311526	6.66667	0.0746066	102.358	2.20571	2.78638	7551.2	2113.63	434.264	1459.81	3215.58	4100.67	6068.42	2956.37	638.459	301	1592.8	7284.5	32.5587	13118.6	7939.06	4004.11	3017.37	1269.49	192.015	2228.65	354
1327	M	59	62	Patient	64.1563	621911	YES	NO	NO	69.1245	NO	3.79606	1.12676	337.892	11.0419	6.25352	5.41142	10.0642	0.94583	1.56047	624.405	36.6412	0.107797	5.26316	0.0159451	128.325	1.71326	0.554126	6619.57	1110.29	262.095	1544.2	3124.96	4396.01	4005.62	1867.01	589.313	276.374	1660.53	7657.5	43.4146	19868.3	8253.27	3961.75	4026.46	246.016	12.8636	953.513	99.6927
1328	F	64	44	Patient	62.9529	644866	YES	NO	NO	132.555	NO	12.8341	2.43902	402.778	15.9677	26.1457	12.6082	32.9191	2.24422	1.45455	1436.87	90.1608	0.0529381	28.5714	0.0228068	181.616	3.78549	2.96089	5928.92	1456.74	538.096	1293.51	2853.65	2463.75	4249.86	2144.63	607.62	295.999	1827.56	6993.92	36.5278	19956.1	7471.63	4344.2	2957.05	733.486	35.6663	2248.53	153.52
1330	F	57	88	Patient	65.7933	770454	YES	NO	NO	191.157	NO	11.6299	2.3888	595.38	19.3809	20.7879	14.4809	28.4854	2.29008	4.27807	2232.29	96.8874	0.0522534	26.9231	0.0141433	187.808	4.75087	1.83752	7948.37	1576.08	483.092	1709.2	3940.53	2634.44	6726.91	2889.64	581.367	310.622	1988.99	7900.72	48.3121	17918.4	9089.71	3675.57	3948.45	863.127	37.6401	2843.78	186.903
1331	F	52	68	Patient	59.2236	770414	YES	NO	NO	156.761	NO	7.59949	1.75631	219.582	16.0262	8.98776	10.9819	38.9031	0.863761	1.42857	2096.33	75.7702	0.0742666	10	0.0249958	173.017	2.57542	1.01626	7852.27	1762.69	1242.45	1162.45	4468.38	3532.01	5647.44	3346.11	659.169	330.939	1746.56	6143.64	41.8246	15597.7	8749.06	3657.96	4471.1	576.314	31.1521	2794.6	127.204
1332	F	67	42	Patient	59.2786	764986	YES	NO	YES	205.458	NO	9.20977	2.44452	744.402	24.1342	25.1142	13.9795	45.5869	2.02926	1.73611	2330.63	99.2599	0.0996678	7.14286	0.0437796	180.992	2.97659	3.00235	7152.51	2009.32	321.313	1959.05	3487.06	3890.83	6096.9	2521.18	693.804	326.228	1814.47	6636.16	54.7577	17623.9	8301.59	3983.64	3616.8	626.155	49.6741	2520.31	291.509
1333	F	48	56	Patient	59.1768	678456	YES	NO	YES	129.391	NO	5.46084	0.987925	612.371	9.13706	23.6292	7.01095	18.7197	1.58172	1.88125	1280.46	64.9187	0.0757576	11.9048	0.0566251	155.394	3.93786	2.12102	5651.17	1300.01	239.072	1759.14	3788.5	3616.35	4313.4	2447.55	1215.01	616.989	2992.97	5385.97	101.046	20676.9	9550.51	4521.4	6041.22	313.948	13.2654	1313.28	106.123
1334	F	45	64	Patient	62.2662	887448	YES	NO	NO	142.396	NO	9.19178	0.804704	579.858	11.7531	11.1409	12.4799	23.3791	0.734484	3.18302	1522.71	62.2987	0.178412	18.1818	0.00713216	160.076	2.99387	1.75738	7472.71	1757.17	534.792	1809.6	3811.55	2840.65	5058.99	3110.42	879.582	417.872	2085.73	7388.12	85.2632	15502.1	9095.74	4488.63	4699.77	658.067	14.6487	3211.46	134.092
1335	M	47	61	Patient	64.714	902577	YES	NO	NO	104.483	NO	7.1099	1.3756	490.347	11.7714	12.1203	13.8293	21.2081	1.16794	3.27869	969.322	61.6261	0.065189	24.3243	0.0150466	155.023	2.50643	1.12065	7326.32	1759.41	442.068	1592.58	3988.52	3119.72	6074.83	2752.61	797.716	383.214	2111.07	5630.39	61.9215	14509.9	8802.57	5247.04	4672.4	520.731	25.4826	2194.83	115.226
1336	F	62	86	Patient	69.1267	1042751	YES	NO	YES	116.916	NO	7.49762	0.765027	509.609	13.5693	7.36992	7.30701	18.9752	2.05314	1.33333	1200.44	48.8073	0.0529731	21.4286	0.015041	144.914	1.93596	1.49913	8060.14	1699.83	384.943	1488.3	3183.19	2560.12	4649.94	2324.62	429.233	238.178	1692.6	6475.73	32.6061	12523.6	7886.06	4068.22	3637.49	605.13	13.426	2059.94	110.285
1337	M	55	42	Patient	60.3776	771468	YES	NO	NO	78.0185	NO	7.27559	1.35034	495.297	11.4745	5.24035	6.63217	11.3218	0.823045	2.48092	578.656	44.9925	0.112296	6.66667	0.00732547	151.241	1.99862	0.744239	6688.08	1618.86	296.059	1732.87	3448.98	3349.92	4292.17	2474.79	601.451	326.754	1940.48	6856.32	58.3304	17414.4	7559.1	4108.68	4561.04	479.605	23.3321	1569.73	129.623
1338	F	44	70	Patient	61.4064	839067	YES	NO	NO	105.033	NO	5.42093	0.473747	467.682	7.66667	4.86111	5.86839	14.3951	0.334448	1.1976	1047.22	64.8374	0.0900322	15.7895	0.00765462	146.069	2.18029	1.46408	8350.18	1469.37	338.948	1116.12	3367.7	2901.44	4656.52	2615.34	424.281	219.387	1336.16	8601.39	37.8728	15283.6	8235.58	3093.06	3885.74	461.227	7.1508	1647.07	54.8228
1339	F	59	72	Patient	55.5194	676482	YES	NO	NO	271.92	YES	19.8212	7.22115	900.428	62.0525	65.4289	40.247	69.6574	4.9592	3.82514	2976.88	216	0.119917	38.0952	0.107896	201.918	7.90794	7.9789	10466.2	1112.37	669.641	970.567	2995.23	3352.22	5020.76	2180.4	521.325	247.338	1740.8	10925.4	40.7336	15562.4	10575.3	5286.17	2197.55	1966.05	82.7812	6215.98	384.341
1340	F	59	40	Patient	54.5219	687104	YES	YES	NO	189.505	NO	16.4484	4.40868	654.499	27.5681	42.5934	19.6898	65.9691	2.71764	1.85701	2015.03	147.942	0.281114	9.52381	0.0292826	202.951	4.79977	5.28357	7645.34	1970.74	546.642	2238.8	3687.78	3531.85	5560.43	2763.29	689.731	304.932	1962.63	5168.28	52.5555	19497.8	8356.23	5102.37	3047.86	1206.51	91.6892	3705.41	382.766
1341	M	56	90	Patient	70.338	1162205	YES	ND	ND	110.903	NO	7.60286	1.15019	498.178	15.5908	16.3443	5.42398	40.8129	0.94173	2.04403	1046.9	86.5	0.199033	9.52381	0.0076266	150.423	2.58012	1.13833	7896.57	1887.36	359.145	2222.99	3412.57	3051.8	5642.41	2807.12	568.962	258.922	1646.06	5115.77	36.425	11034.8	8076.72	3377.2	3482.26	585.095	22.3713	1881.77	190.156
1342	M	59	130	Patient	72.7159	1313859	YES	NO	NO	64.2213	NO	8.44145	1.46479	386.265	6.50671	10.0363	6.44647	14.1127	1.19015	4.95186	475	35.8984	0.217539	14	0.0542594	122.499	2.59411	2.08299	7023.1	1952.26	474.632	1672.72	3487.56	2990.54	5112.59	2921.93	625.955	314.341	2066.59	4693.37	53.1936	9748.13	7836	4061.75	4535.11	576.926	29.6836	1905.08	60.8893
1343	F	51	71	Patient	64.615	923365	YES	ND	NO	69.5827	NO	5.52161	0.692384	462.187	6.85046	17.3951	10.0858	17.3866	1.42741	1.92655	493.46	36.552	0.0691085	9.52381	0.0324596	115.55	2.3751	1.86979	7144.98	2079.78	473.486	1778.82	3977.66	3470.92	5831.68	2634.21	842.661	392.304	2547.83	6332.89	60.7681	13310.4	9182.28	5297.39	4763.34	386.629	15.1619	2197.4	88.8056
1344	F	56	38	Patient	59.2028	788073	YES	NO	NO	190.096	NO	21.8876	14.9469	908.642	49.1374	61.4657	27.234	133.766	7.09186	1.10803	1718.72	120.475	0.396825	5	0.109815	153.1	4.71472	3.83258	6478.73	1805.04	344.892	1764.16	3094.26	3536.66	5475.55	2421.52	605.274	262.412	1513.87	5871.65	40.3234	17806.3	7566.56	3873.28	2605.47	1411.04	276.624	3268.73	524.063
1345	F	50	67	Patient	70.7402	1083298	YES	NO	NO	77.5518	NO	6.15851	1.08424	393.088	17.7919	14.7417	9.67421	31.6998	0.578964	4.69925	602.765	73.9164	0.123762	5	0.00764409	152.735	2.02991	2.28661	8240.18	2135.7	565.68	1838.83	3556.58	2986.58	4696.89	2727.68	440.707	216.081	1405.6	5808.19	31.4882	11805.3	7466.46	3587.46	3074.5	506.786	24.0008	2362.23	206.776
1361	M	61	150.9	Patient	70.7541	1251866	YES	NO	NO	96.0874	NO	16.7669	1.35237	1081.58	25.2083	39.4549	48.1474	38.5447	3.8906	1.86567	202.83	38.2951	0.257357	21.6216	0.118615	109.014	3.10749	1.43343	5962.53	1012.25	398.765	1620.04	3311.5	2627.28	4787.83	2118.53	632.988	358.089	2452.29	6236.75	40.4729	10744.2	7527.16	6088.97	5498.19	1024.87	14.3785	4384.65	277.985
1362	F	53	75.4	Patient	66.9343	944842	YES	NO	NO	55.9828	NO	5.55139	0.371609	487.764	8.26542	6.49248	8.13777	11.7016	0.915831	1.64384	250.857	33.4854	0.16982	12	0	121.817	1.58856	0.945776	7514.48	1359.17	373.184	1624.99	2903.25	2992.79	5340.33	2267.28	348.736	205.41	1346.39	7882.65	36.22	12274.4	7634.72	4270.1	3380.67	430.76	5.29189	1835.23	75.1448
1363	F	56	50	Patient	51.969	571226	YES	YES	NO	135.208	NO	11.4605	1.80451	749.915	17.0068	15.3306	13.4007	23.5355	1.69851	2.59434	1152.51	93.9597	0.0476417	29.6296	0.0639591	178.956	3.429	3.19703	8962.93	1120.05	486.322	1614.45	4093.92	3913.89	4916.46	2488.8	636.934	334.789	1976.38	9048.71	61.6607	21832	9947.03	4976.76	4701.12	969.844	21.0074	3879.38	175.062
1364	F	45	154	Patient	79.9099	1292888	YES	NO	NO	32.5612	NO	4.43594	0.0714541	194.37	2.73723	2.105	2.7033	4.98356	0.21645	1.68421	187.594	15.1845	0.140095	31.8182	0.00807233	103.935	0.948317	0.60423	7372.53	2170.8	582.726	1723.99	3090.67	2521.62	4937.26	2948.7	440.616	211.96	1373.57	4984.96	34.0323	9495.28	7655.42	3317.38	3885.72	331.815	1.54692	1174.89	23.2039
1365	M	57	47	Patient	76.3047	1334747	YES	NO	NO	194.077	NO	80.6339	14.9284	668.616	35.6745	41.8509	25.819	128.386	14.5654	0.867303	2062.74	83.3611	0.714886	4.7619	0	131.625	3.9307	0.830276	5627.07	1757.19	732.573	1829.83	3698.45	3702.71	5733.3	2877.78	797.966	380.896	2015.11	1897.52	52.1947	10034.9	6267.55	2957.76	3755.84	4498.23	277.206	5139.55	504.215
1366	F	54	118	Patient	71.5851	994061	YES	NO	NO	139.154	NO	19.5185	1.6969	575.043	30.1907	18.7347	20.0627	42.1769	2.51694	4.86258	1393.55	81.195	0.162822	28	0.00687144	142.373	3.19309	2.33066	6782.28	1694.66	856.688	1578.16	3925.03	4316.53	5274.14	3169.38	560.16	324.407	2298.2	6551.34	41.5803	14404.5	8609.73	7095.28	4675.87	1284.63	29.1733	5076.15	278.655
1367	M	39	106	Patient	82.991	900186	YES	NO	NO	136.954	NO	19.1656	2.80022	641.632	67.4678	35.1184	39.9117	80.1238	1.64271	4.05405	1171.08	71.8111	0.221472	40	0.0410914	141.117	3.88728	8.13674	9917.55	1017.46	1171.09	1040.02	3375.66	3575.21	5816.68	2509.48	330.672	177.83	1619.48	9112.4	26.7846	13079.9	8236.52	7743.64	2266.64	1839.62	28.8829	7601.76	436.576
1368	F	60	64	Patient	70.4588	1104870	YES	NO	YES	50.223	NO	12.1204	1.63683	375.468	14.0364	5.42373	8.75093	27.1563	2.71305	0.712378	257.955	55.8804	0.118647	5.26316	0	84.6947	1.37332	0.488103	7219.85	1709.16	496.348	1785.34	3757.86	3512.66	4555.58	2559.38	476.074	249.079	1608.95	4560.85	48.1706	12602.4	7323.94	3473.32	3776.64	868.881	28.9627	1994.8	171.061
1369	F	40	76	Patient	85.7934	1276468	YES	NO	NO	22.853	NO	4.04992	1.6052	155.369	7.11656	2.72808	2.46502	14.851	0.5386	0.605144	109.036	11.6255	0.0325309	5.71429	0.0215486	70.9497	1.1378	0.654149	7650.91	1966.44	655.246	2392.54	4333.4	4280.98	5609.16	3569.75	497.923	245.741	1709.44	4356.78	50.3124	10586.2	7430.19	3150.66	3090.09	306.314	32.9033	1014.52	90.8758
1370	M	78	90	Patient	72.7879	1096369	YES	NO	NO	115.253	NO	3.86802	1.33843	443.223	6.69536	9.80304	7.66152	15.4598	1.45051	10.7914	1259.87	34.675	0.172533	25.8065	0.0210018	134.141	2.88348	1.43645	7850.85	1369.25	360.463	1354.86	3162.86	4053.44	4308.64	2304.58	910.582	582.942	2985.93	6748.25	70.4345	8927.35	8544.2	3751.47	4133.01	316.499	19.1541	1655.46	63.8471
1371	F	53	33	Patient	50.3251	530644	YES	YES	YES	95.2836	NO	11.717	1.02916	340.019	28.7561	17.1343	21.0762	45.2251	2.10603	1.69082	862.712	84.3907	0.100167	17.6471	0.0244499	182.056	3.13856	0.999131	7890.55	1096.4	987.479	1643.15	4023.31	4023.35	4653.18	2436.24	699.622	461.703	2067.7	9973.33	48.3689	22547.4	8549.23	5721.35	4624.76	870.64	11.307	3450.52	335.441
1372	F	47	92	Patient	73.2889	1230160	YES	NO	NO	92.3328	NO	9.18181	2.79286	421.867	13.2422	16.4523	7.84005	38.6499	1.73099	3.89972	853.521	68.864	0.130284	8.57143	0.00733084	118.567	3.10011	1.23913	6691.17	1621.74	456.201	1576.39	3611.82	2070.87	4579.37	2787.71	695.573	327.99	2065.45	4325.22	50.4903	10888.3	7448.46	3902.4	3727.16	612.115	43.8967	1929.02	126
1373	M	59	92	Patient	68.9838	931688	YES	YES	YES	130.616	NO	13.5398	1.03725	700.281	29.7483	25.2355	21.4887	25.7663	1.47126	6.32054	1038.65	151.189	0.185357	23.8095	0.0496196	175.823	3.53067	2.34839	8672.51	1114.97	537.948	1087.04	3576.54	3309.7	4938.69	2336.38	464.927	227.887	1616.54	7885.84	28.6219	12621.9	9090.38	6992.68	3573.94	1159.19	11.8065	4009.93	209.298
1374	F	46	107	Patient	86.8941	1116651	YES	YES	YES	109.808	NO	9.94122	1.98377	636.231	28.2878	15.5221	14.3396	42.1709	1.12565	2.79376	859.47	66.3686	0.0682128	34.2857	0.0285776	146.05	5.02951	3.04507	8897.84	2498.9	596.426	1509.68	4211.95	3420.78	6477.16	3200.84	546.127	244.481	1518.1	6180.21	48.7569	12070	8168.71	3779.03	3641.6	878.52	49.2544	3900.05	255.227
1375	M	48	63	Patient	79.9192	812946	YES	NO	NO	71.2348	NO	8.8137	0.317628	359.711	13.2597	4.88954	9.00699	12.2614	0.77661	1.89166	541.958	36.9489	0.0852827	33.3333	0.0154703	183.913	2.42409	1.38574	9218.24	1099.46	713.455	1563.1	4362.67	4455.09	5116.52	2713.18	667.839	355.005	2038.68	8750.54	39.9097	15538.5	8781.64	5114.91	4990.74	794.641	3.69028	2449.12	118.089
1376	M	56	86	Patient	67.1011	1229619	YES	NO	NO	118.19	NO	4.18191	1.95293	256.882	8.24022	7.94398	5.11364	18.372	1.00812	6.21638	1522.36	44.3888	0.118752	15.9091	0.0130463	113.517	2.0508	0.971451	6783.52	1590.82	453.799	1575.87	3298	2376.17	4179.6	2616.35	683.138	333.014	2037.37	6722.52	65.4223	12232.8	7453.53	3547.21	3859.57	292.774	31.7171	1145.88	95.9647
1377	M	52	99	Patient	72.1667	1162998	YES	YES	YES	123.474	NO	14.2099	2.87668	551.622	25.1595	17.1194	13.0435	40.6073	3.50675	1.14504	1184.79	77.5295	0.194742	5.40541	0.0412598	157.458	2.9671	1.38757	6290.21	1826.92	454.859	1938.09	3880.11	3291.03	4652.63	2694.19	612.068	258.986	1617.55	4318.4	47.196	12148.5	7438.02	3287.69	3882.98	897.68	52.4506	2558.9	305.246
1378	F	48	48	Patient	79.0274	758149	YES	YES	NO	206.33	NO	15.2367	4.05882	901.565	46.717	23.0561	27.1698	101.238	2.26969	2.41228	2091.77	103.933	0.204529	3.44828	0.0143349	180.275	3.7112	0.522193	9576.61	2249.56	456.638	2021.09	3855.96	4765.08	5684.48	2711.28	562.994	244.015	1633.54	7904.21	46.0185	17783.7	8620.73	4113.21	2807.76	1400.78	91.0111	4179.92	530.239
1379	F	50	80	Patient	81.911	1002642	YES	NO	NO	59.901	NO	8.89197	1.73395	481.959	28.7942	11.3241	18.7511	43.9825	1.21029	0	280.889	35.479	0.10352	14.2857	0.00742501	86.9553	2.86411	1.086	8034.34	1791.07	601.81	1478.45	3587.91	3240.26	5018.2	2974.7	464.024	205.058	1484.61	6613.53	35.0186	13210.8	7711.83	3868.78	2774.47	703.142	31.9157	2944.22	239.368
1380	F	60	85	Patient	64.844	1141168	NO	YES	YES	114.182	NO	5.73044	0.87089	390.554	10.7352	8.75312	5.54522	14.2663	0.609756	1.892	1308.38	39.5939	0.109307	20.6897	0.00696427	129.823	2.33866	1.19546	5615.93	1904.01	413.436	1710.97	3675.28	2936.25	4410.55	2595	1117.57	642.044	2620.31	5061.98	100.677	12476.7	7224.35	3787.1	4084.67	328.611	17.5259	1666.71	144.589
1381	F	42	125	Patient	72.5704	1042139	NO	YES	NO	72.4347	NO	6.34543	0.177043	419.748	13.2499	14.6225	6.80915	15.9771	1.33929	3.28677	559.226	35.9123	0.117509	14.2857	0.0311769	134.923	2.41752	2.9205	7811.61	1543.36	490.913	1389.04	3634.89	3145.56	4568.14	2747.23	625.316	318.307	2114.7	5319.01	60.8791	12170.2	8862.73	3697.07	4355.47	486.499	2.87869	2080.34	121.865
1382	F	33	366	Patient	60.0915	736832	YES	NO	NO	305.16	YES	17.0395	0.873999	731.264	41.2252	35.805	23.9958	49.9436	4.25266	2.92208	3747.83	174.315	0.153822	23.8095	0.181458	324.684	5.19647	4.23061	8452.21	885.548	933.184	1332.54	2966.91	3566.67	4617.19	2135.27	398.666	200.968	1619.58	8121.45	63.1834	15939.4	7971.7	8113.31	3373.36	1406.02	8.14297	6872.67	337.933
1383	F	43	94	Patient	69.9437	1082548	YES	NO	NO	143.739	NO	7.71134	2.48268	665.949	14.4019	14.928	11.2873	35.9633	1.49308	1.26812	1407.75	81.5232	0.186165	11.3636	0.00759878	182.067	3.22932	1.95679	6895.04	1548.11	326.637	2122.57	3331.7	2611.5	4817.09	2495.35	525.997	267.517	1554.94	7994.63	59.7356	12025	7120.61	2732.18	3475.97	518.222	39.7211	2285.35	171.817
1384	M	49	120	Patient	73.112	1206337	YES	NO	ND	94.0833	NO	4.55546	1.35876	351.479	16.5041	9.22308	5.09755	24.5012	1.23457	1.76991	974.026	74.0684	0.0731223	3.0303	0.0146327	127.922	3.86179	0.695907	8080.48	1832.99	451.118	1911.04	3773.36	2842.61	5492.28	2812.55	498.202	282.409	1720.14	6780.74	35.2767	11109.7	8136.53	3383.56	4293.33	368.885	25.6976	1723.4	168.278
1385	F	45	13	Patient	48.6305	559702	YES	NO	NO	74.3056	NO	9.95071	0.901713	575.799	16.447	11.4706	13.9194	34.1108	1.35135	1.91138	426.042	32.4045	0.207704	1.78571	0.0651519	134.643	1.41434	0.771828	8187.65	980.879	386.634	2249.28	3753.09	4688.08	4848.2	2321.47	920.132	569.089	2234.59	8944.56	106.604	21772.3	7894.2	5355.15	3978.72	775.413	8.93333	2252.98	278.72
1386	M	54	42	Patient	61.3059	787916	YES	YES	ND	159.301	NO	9.51407	2.5788	584.765	19.4048	13.3532	9.77066	51.9954	1.5625	1.12179	1776.77	61.7876	0.147368	7.69231	0.0276644	162.994	3.20781	1.41647	6534.05	2155.94	459.44	2370.54	4008.25	3643.52	5403.44	2608.99	747.647	370.953	2301.9	5750.07	63.3175	17955	8227.78	4621.41	4225.83	590.164	57.1127	2679.22	302.063
1387	F	64	34	Patient	59.3494	771338	YES	YES	YES	110.319	NO	3.26631	1.23457	76.8741	7.54203	9.19503	4.70122	27.3925	0.752545	0	1536.95	77.6896	0.0785176	3.0303	0.0138207	124.28	1.52647	0.893778	8906.6	1780.28	1803.62	1850.77	4101.31	4828.58	5593.64	2835.91	709.589	317.474	1801.43	7604.41	56.4675	18379.3	8348.35	4124.93	3756.33	291.701	22.0396	1409.24	107.605
1388	F	43	79	Patient	56.0284	650527	YES	NO	NO	463.333	YES	53.4338	8.36502	1344.15	90.7162	67.4058	71.017	140.32	5.39957	13.6182	5284.56	314.613	0.265444	85.7143	0.0634563	380.454	6.44411	10.1209	6900.78	1063.29	1064.68	815.493	3234.13	4174.91	5852.04	1925.62	596.055	240.605	1132.67	10426.7	31.9399	21325.8	7405.38	8941.1	2729.33	3271.19	84.5468	14133.2	525.728
1389	F	43	98	Patient	70.0529	1006530	YES	NO	NO	116.879	NO	8.23245	0.960961	448.677	18.5	11.36	13.9799	35.522	1.05159	2.18671	1196.09	59.4678	0.132556	17.9487	0.0379276	167.533	3.29638	1.97814	8740.78	1571.34	694.068	1633.05	3960.25	3223.77	5732.25	3128.68	610.431	298.65	1834.93	6935.99	64.4679	12914	8610.57	3468.35	4678.15	726.258	15.8962	3369.99	183.8
1390	M	45	51	Patient	66.4357	1014511	YES	NO	NO	75.9076	NO	3.40881	0.400343	220.645	6.64653	7.56757	6.23432	24.169	1.0087	1.21739	857.642	50.8041	0.198059	0	0	107.945	1.71126	0.830769	7937.88	1673.81	426.215	1567.26	3341.4	4165.55	5046.95	2539.26	502.459	266.375	1591.75	5309.1	47.3134	13061.1	7124.22	3353.48	3242.74	273.038	6.89988	1011.32	75.8986
1391	M	52	66	Patient	75.2188	1161618	YES	NO	NO	51.6086	NO	8.97175	0.921829	421.764	13.0594	4.45571	9.75122	24.4832	0.612517	2.27074	197.683	35.518	0.198241	34.4828	0	121.246	1.20542	0.721864	9612.58	2242.39	502.919	1577.42	4274.31	3551.08	6977.22	3210.46	472.186	234.707	1436.06	6959.5	35.1043	10503.7	8111.44	3534.23	3920.65	872.059	21.5217	2202.1	123.104
1392	F	51	207	Patient	76.4649	1251616	YES	NO	NO	46.7843	NO	4.752	0.587741	335.957	7.71065	3.25087	4.16779	15.1138	0.796041	1.71674	263.67	26.699	0.109622	10	0.01468	118.444	1.32368	1.01861	9270.93	2713.29	557.999	1587.15	4556.91	4020.23	6102.15	3755.77	505.946	226.076	1652.57	6194.51	41.9014	10653.7	8338.66	3230.91	4255.38	447.422	16.7783	1978.24	77.4998
1393	F	53	86	Patient	86.9447	1136711	YES	YES	NO	37.6893	NO	5.14806	0.621633	334.917	13.7297	4.51671	7.63095	19.7407	0.33883	1.76991	147.222	26.6859	0.112108	31.25	0	44.5413	1.86296	0.630631	10507.3	2036.05	538.219	1184.75	3656.8	4501.62	5468.97	3623.91	362.083	156.135	1098.41	6780.59	20.5271	11090.2	8336.16	3334.81	2867.75	549.832	13.196	1860.63	85.3339
1394	F	44	92	Patient	84.987	1039618	YES	NO	NO	120.551	NO	15.0403	1.65327	798.296	19.404	20.7969	10.9833	58.6593	2.04533	2.6936	875.63	75.3797	0.205369	10.8108	0.0426985	151.166	2.88831	3.66617	8624.05	2106.45	599.836	2320.77	3878.88	4655.69	6204.33	3224.26	511.807	249.669	1754.39	5846.52	49.2702	12836.4	8042.38	5070.82	3174.24	1263.93	34.6281	4956.63	269.33
1395	M	47	83	Patient	77.5477	591034	YES	YES	NO	108.124	NO	5.53603	1.10254	335.885	14.0053	5.19481	4.01353	9.50738	0.870902	0.993377	1349.63	23.0837	0.309119	6.25	0	79.6867	1.34494	0.699523	7911.56	1434.77	298.122	2238.45	3303.16	6340.58	4288.32	4088.32	601.77	345.361	2485.94	10810.1	81.2136	22963.1	10030.6	4074.94	4937.28	426.371	16.9195	1187.75	223.337
1396	F	46	241	Patient	72.5562	1957132	YES	YES	NO	159.902	NO	12.8819	1.2151	434.077	30.2666	12.5458	15.6693	42.0707	1.46181	8.90373	1826.46	86.2817	0.161671	45.4545	0.04094	194.935	3.81715	2.09431	7356.21	1953.47	1336.04	1593.59	4005.18	2451.89	5205.88	3402.94	488.938	219.055	1915.32	3888.85	40.4787	6293.22	6857.99	4163.31	3656.01	965.188	24.0147	6013.9	295.841
1397	F	44	187	Patient	74.0762	1597764	YES	NO	NO	54.741	NO	4.21115	0.669269	263.275	7.42825	2.87236	6.8342	14.2749	0.745517	2.04529	489.268	18.7982	0.11127	14.2857	0	103.376	1.47545	0.926482	7010.96	2175.04	606.598	1854.6	3461.09	4664.67	4820.17	2842.44	447.865	165.206	1638.31	4021.6	48.401	8354.38	6732.78	3215.65	3365.02	311.06	15.021	1635.41	82.6155
1398	F	44	108	Patient	71.8365	1080348	NO	YES	YES	215.09	NO	13.3496	1.21429	962.235	23.9316	12.6931	19.9625	33.1665	1.21689	6.23229	2331	62.9781	0.176118	24.3243	0	159.87	3.02371	1.15348	7720	1272.92	392.651	1163.58	2910.53	5505.17	5161.59	2621.07	470.296	292.906	1554.21	5108.14	46.5899	10438.6	7870.24	3881.02	3685.39	1061.69	15.7357	3985.75	220.299
1399	F	40	105	Patient	74.3063	1252745	YES	NO	YES	38.5778	NO	5.48548	0.36526	260.377	6.09395	4.12178	6.0421	8.56539	0.592217	2.14362	227.317	24.693	0.119311	23.8095	0.00882768	82.7541	2.01686	1.31644	8861.28	1894.64	580.166	1657.22	3496.85	4063.73	5900.39	3665.64	372.449	177.594	1285.19	4972.51	29.7125	9008.75	8306.56	2953.51	3064.79	517.264	7.18422	1597.29	57.4738
1400	M	41	87	Patient	87.442	1283536	YES	NO	NO	28.2711	NO	7.78001	0.946565	247.495	11.9107	4.50354	5.32983	16.0844	0.87267	2.17549	108.865	14.0381	0.12101	12.9032	0.0151229	43.929	2.80149	0.837539	8517.88	2471.38	722.691	1711.62	4344.68	4455.1	6029.86	3674.05	491.805	211.011	1540.04	4982.33	43.8892	9973.23	7744.7	3491.25	3433.33	664.57	24.152	1770.11	112.19
1403	M	61	78	Patient	67.9762	1230332	YES	YES	NO	45.5756	NO	4.85905	0.391111	327.201	7.81329	3.78003	6.51376	13.0726	0.757576	2.07254	272.973	21.7446	0.262276	7.40741	0.0175485	103.487	1.72302	0.709313	8533	2215.26	501.816	1292.51	3441.21	3955.06	5265.25	3086.61	410.865	182.617	1416.47	5700.32	27.093	9411.01	7938.02	3065.84	2989.68	425.901	8.94068	1676.78	62.5847
1404	M	48	108	Patient	71.8089	932924	YES	NO	NO	147.622	NO	7.12291	2.54274	529.302	17.6421	36.9249	9.59125	29.2647	1.91726	10.0096	1587.06	95.5006	0.0636862	15	0.069082	159.521	3.40155	4.63699	7830.37	1199.24	325.643	871.76	3021.92	3259.41	4185.47	2149.4	567.66	328.944	1814.56	6718.66	34.0626	13947.5	8196.38	4096.64	4185.87	546.668	31.0851	1829.73	111.477
1407	F	44	143	Patient	81.7663	1574319	YES	NO	NO	24.0476	NO	2.80135	0.8531	111.657	4.46271	2.58621	2.74419	9.56996	0.40404	1.69924	181.208	14.862	0.108538	0	0.0157617	73.9097	1.51079	0.416591	6943.09	2925.39	787.007	1605.77	3835.38	2645.47	5311.21	3463.16	440.508	208.725	1579.62	3439.76	36.1356	7801.04	7393.42	1927.82	3449.49	198.181	26.043	894.355	48.2748
1411	F	39	52	Patient	54.901	509059	YES	NO	YES	327.903	YES	18.8091	1.91022	991.727	45.3005	61.3278	46.4341	69.1518	3.57942	5.19481	3738.71	293.688	0.144241	31.8182	0.194618	256.052	4.83255	5.47945	7048.02	943.309	772.013	975.89	2641.26	7493.45	4323.04	1691.57	418.092	255.53	1332.75	15236.2	54.7852	23190.5	8726.69	8929.08	3086.28	1231.68	19.6441	8006.93	288.768
1412	M	59	104	Patient	78.1753	1266041	YES	NO	NO	132.308	NO	21.3372	3.87644	786.852	21.0134	33.0463	25.3702	55.9503	4.08163	1.57756	1069.54	59.6658	0.227074	14.8936	0.021631	143.707	6.39108	1.69166	5674.95	1883.98	528.261	1933.14	3646.06	1931.39	5630.11	2679.92	517.361	264.636	1890.23	4026.5	50.5513	10744.8	7368.96	3097.06	4179.64	1218.76	75.8269	4254.21	222.742
1413	F	38	86	Patient	68.6269	846185	YES	NO	NO	117.867	NO	7.33392	0.486855	582.9	14.5749	6.63299	7.549	14.1636	0.764706	0.886263	1100	71.5615	0.041742	6.89655	0	186.763	1.69247	1.49961	7561.16	1161.92	472.237	1470.55	2805.66	3595.17	4773.73	1966.47	418.742	198.869	1253.26	7762.57	42.0187	14201.4	7722.9	5900.77	3145.29	545.98	5.90887	2779.53	127.632
1414	M	65	79	Patient	68.4934	648249	YES	NO	NO	266.377	NO	11.4801	2.42098	1223.31	28.6861	34.0555	26.9061	50.0867	4.26111	9.12052	2744.09	134.963	0.141022	12.5	0.0547774	236.291	5.84029	4.20894	7116.09	1179.49	286.618	1423.62	2787.51	3080.72	4323.18	1507.48	469.727	210.228	1508.71	8385.89	35.823	19488.9	7307.99	4442.96	2245.9	805.246	27.7671	3481.69	220.594
1415	F	41	79	Patient	85.679	1016172	YES	NO	NO	41.9182	NO	5.87558	1.21723	280.171	12.3724	8.2167	4.67446	11.6965	0.959693	0.713012	287.805	16.9043	0.0931966	10	0.0476834	68.6177	1.7927	1.45272	9948.75	2018.46	464.095	1540.3	4635.48	2771.11	6122.53	3351.58	515.661	233.976	1701.59	6524.63	39.9101	11956	8678.85	3610.19	3381.91	577.658	25.5862	1293.09	101.361
1416	F	56	90	Patient	59.9287	833374	YES	NO	NO	291.526	YES	71.2795	5.04854	1328.1	51.8269	77.5903	47.0605	126.727	3.89286	1.80451	2776.82	181.606	0.255458	22.8571	0.130482	248.859	6.93715	5.13925	6036.56	1845.87	743.004	1669.29	3837.88	4515.29	6743.78	2989.45	724.565	282.514	1659.26	4622.52	55.8639	16221.2	8116.4	5845.09	3779.58	3893.81	93.5954	9952.31	646.768
1417	F	41	84	Patient	83.2068	893202	YES	NO	ND	143.909	NO	18.4804	5.6872	935.181	55.6793	44.0872	25.0214	107.047	1.98291	1.74863	972.078	106.509	0.268492	0	0.16259	162.567	2.8972	7.05882	10578.2	1521.72	730.63	1629.93	3746.51	4017.61	6113.14	2903.16	460.982	165.427	1246.53	7468.64	34.831	14550.3	8744.72	6404.57	2143.86	1908.86	87.3263	6800.25	559.784
1418	F	47	30	Patient	81.7486	856995	YES	NO	NO	132.057	NO	15.5084	10.6729	575.888	49.8177	24.3834	12.2113	133.395	3.39806	0.536673	1185.48	76.3276	0.266796	6.45161	0	146.963	3.0649	0.592217	9129.66	2773.65	447.611	2418.83	3890.4	4261.36	6512.08	3192.16	568.07	227.073	1596.05	4498.61	42.1369	15761.7	8101.8	4260.57	2764.08	1360.57	295.218	2647.62	717.624
1419	M	52	93	Patient	70.6134	1138426	YES	NO	NO	241.465	NO	54.1056	10.6472	1324.72	38.6307	73.371	30.7626	107.209	7.52715	5.9364	2111.24	133.721	0.575939	24.5902	0.0463791	173.843	5.32005	2.66223	7185.92	2386.19	472.934	2235.1	3564.28	3656.68	6257.12	3449.4	1220.47	686.597	2054.29	4925.47	90.4758	13121.9	8595.2	3895.48	4027.84	3987.96	256.494	6708.39	679.008
1420	F	40	15	Patient	24.9487	499057	YES	NO	NO	159.961	NO	7.70791	4.03826	1102.74	28.6964	32.9214	38.6112	69.0722	2.03252	14.9189	1088.8	115.734	0.311808	17.6471	0.0266288	188.789	3.89846	3.39152	11330.4	932.358	387.932	1412.81	2381.94	5987.01	4301.57	1867.74	873.147	533.246	1312.94	16421	52.0983	23000	8318.09	3776.84	1919.42	875.651	38.0718	4430.36	328.62
1421	M	56	147	Patient	74.129	1404901	YES	NO	NO	156.778	NO	32.3348	11.086	547.742	15.8751	30.6291	14.7622	95.1788	7.44733	7.80897	1621.48	111.299	0.341219	17.6923	0.0204778	143.195	6.25	2.0885	5330.27	2575.84	573.421	1408.84	3832.81	2265.26	5225.41	2780.27	1151.03	596.74	1889.03	2657.74	110.644	10297.8	7115.52	2545.17	3848.1	1732.51	279.023	3237.95	173.678
1422	M	52	97	Patient	64.3597	1245186	YES	NO	NO	64.9123	NO	7.98128	1.49586	163.281	13.3829	13.8243	10.2571	18.9579	0.855676	11.3106	603.857	62.33	0.114848	25.8065	0.0716076	162.877	4.10136	3.0041	6578.42	1847.03	1189.22	1273.13	3446.65	3609.67	5006.7	2702.05	481.722	265.31	1827.14	5546.62	38.1023	11056.4	7299.31	3282.58	3445.27	534.057	29.7144	2014.16	115.645
1423	F	50	98	Patient	74.8455	1259219	YES	YES	ND	192.961	NO	14.6886	3.46821	804.075	21.0112	22.3533	16.335	76.1395	2.23015	5.83795	2013.29	93.1362	0.121549	23.5294	0.0300978	178.915	3.6608	1.50943	6985	1906.9	485.38	1914.51	3589.44	3351.48	5001.22	2594.38	788.319	415.305	1691.51	4149.17	66.5315	10374.2	7112.98	3411.64	3770.11	1023.65	69.0904	4073.95	297.009
1425	F	72	114	Patient	71.2339	1133184	YES	YES	YES	173.751	NO	11.1857	1.30024	524.437	10.8794	18.3603	11.2942	24.7247	2.91157	16.3241	2055.95	65.6378	0.128682	26.6667	0.0404465	176.349	4.42586	3.1552	6659.05	1409.3	545.895	1262.81	3304.5	3372.29	5155.95	2550.63	694.136	397.711	2058.78	5254.22	61.8709	10870	7658.77	4314.64	3767.79	728.037	19.4143	2878.61	105.896
1430	M	38	117	Patient	70.1867	1266779	YES	YES	NO	88.0607	NO	15.0279	1.3986	496.852	12.4772	13.8477	10.4839	37.8313	1.378	1.38648	688.727	34.7632	0.0826617	15.9091	0.0343077	161.725	3.04014	2.06741	5742.35	2120.81	666.73	1612.53	3633.63	3316.74	5458.4	3329.18	478.444	223.054	1594.13	3805.49	43.0664	11309.3	7523.02	3165.06	3495.48	872.291	29.9973	3426.01	134.988
1433	F	38	35	Patient	53.2411	641205	YES	NO	NO	252.279	NO	24.0504	5.20347	1346.89	48.9028	56.8222	40.3509	66.3672	3.215	12.2699	2206.06	203.462	0.261334	12.5	0.12815	246.739	7.29927	8.21918	7861.43	1149.71	477.85	1616.93	3150.75	5804.47	5123.52	2126.38	799.146	358.013	1706.99	11804.3	56.4909	21707	8369.24	5822.3	3066.88	1787.26	60.823	6763.83	608.23
1434	F	42	96	Patient	74.1935	1289234	YES	YES	YES	72.5706	NO	3.95515	0.875503	286.585	8.02768	5.51524	3.8806	12.2375	0.680768	0.977199	791.701	35.3412	0.0835981	12.5	0.0162048	68.2801	1.95695	1.08542	7219.29	2180.83	439.796	1521.11	3655.31	2704.54	5172.8	3044.44	608.501	253.453	1709.21	4749.22	55.1576	9605.7	7515.47	3140.62	3087.88	295.524	19.3914	1275.95	89.9759
1435	F	59	92	Patient	71.7905	1192942	YES	YES	NO	46.8748	NO	7.80498	0.545289	90.0087	10.5791	5.59809	9.56955	13.871	1.24848	0.629591	464.804	38.2353	0.180295	20.8333	0	130.502	2.00458	0.457112	8354.74	1310.71	2319.14	1394.87	3390.73	3211.48	5557.92	2731.72	381.689	178.081	1304.21	7298.88	29.8049	10917.8	8117.41	3221.69	3022.78	652.169	7.54437	2171.1	79.6351
1436	M	54	40	Patient	60.1357	707188	NO	YES	YES	102.84	NO	9.74976	2.2864	463.905	17.8155	19.971	13.1501	34.6854	1.9697	1.80316	913.23	78.5807	0.130676	15.1515	0.0294833	170.631	3.91528	1.2731	6797.65	2227.84	618.223	1834.93	3601.43	3643.35	5935.42	2560.22	870.938	401.647	2377.35	7480.13	69.7599	18956.8	8545.11	4677.48	3601.87	636.323	53.7339	2771.54	237.561
1437	M	50	94	Patient	68.0663	933637	YES	NO	ND	142.344	NO	10.2762	1.96143	767.86	32.5674	20.5481	17.7873	45.2588	2.0876	1.8107	1229	76.648	0.159138	36	0.0371581	169.619	4.27389	3.94316	8168.06	1612.94	586.738	1870.79	3895.58	2699.24	5659.39	2494.66	630.241	258.216	2035.85	7397.49	38.0828	14267.1	8784.57	4982.51	3047.01	812.95	32.1324	4708.47	349.172
1438	F	43	92	Patient	68.2913	919825	YES	NO	NO	69.5945	NO	9.17199	0.948386	512.831	23.8761	12.7499	8.92514	35.4416	2.13849	1.03413	388.393	40.1361	0.0372162	27.7778	0.013914	114.688	2.50373	2.43957	8622.45	2759.98	510.532	2166.95	3700.89	3794.2	5557.88	3080.3	582.72	256.266	1693.13	5761.34	31.8901	15296.8	8660.56	3675.7	2543.09	788.193	28.2662	2737.48	259.832
1439	F	65	62	Patient	64.9015	837903	YES	NO	NO	152.209	NO	18.5146	3.09917	859.47	34.3552	34.3297	24.9891	64.863	1.82927	2.37226	1233.2	99.5501	0.24321	13.6364	0.107828	190.188	3.5161	3.2863	7712.02	1117.19	564.982	1793.93	3428.2	3945.61	5112.33	2528.27	606.375	319.989	1934.77	10092.4	47.7382	16363.5	8762.83	6930.74	3383.21	1358.15	35.8037	5036.38	421.29
1440	F	57	26	Patient	73.1947	485490	YES	YES	NO	166.618	NO	17.17	0.616808	954.312	30.4279	21.7915	30.3685	45.8155	1.90024	3.52941	1433.91	86.6022	0.090269	0	0.0308095	198.939	3.83944	3.16179	7758.44	1308.16	428.845	1899.11	3746.96	4642.51	6261.62	2330.75	676.808	271.89	1771.58	10066.4	53.3253	25723.8	8159.18	6194.92	3127.36	1264.7	8.2391	4216.36	395.477
1441	M	31	78	Patient	87.1584	1304446	NO	YES	NO	19.7136	NO	3.45089	0.881057	183.414	11.3392	3.48656	3.31392	14.7697	0.377754	1.71086	63.6	8.91277	0.0945307	13.6364	0.00775795	23.4245	1.89977	0.811409	8448.69	2313.4	456.286	1430.55	4213.75	2680.69	5125.34	3294.03	418.888	188.524	1413.72	5498.34	25.5536	9534.06	7434.57	2857.48	3064.52	296.678	20.6984	873.168	88.9266
1442	F	48	30	Patient	51.3995	555322	YES	NO	NO	169.076	NO	9.30859	2.35294	966.599	26.3536	25.1357	14.8319	52.5455	1.23636	2.08062	1369.4	143.99	0.265916	25	0	228.278	3.58756	3.33532	8854.32	1193.72	415.615	1962.31	3291.38	6279.11	4318.46	2334.18	626.363	355.83	1688.84	11294.1	60.4254	23669.2	8680.01	6894.33	3148.08	808.54	28.8121	4273.2	363.753
1443	M	51	82	Patient	88.671	1323036	YES	NO	NO	15.9701	NO	5.5545	1.13128	76.0173	14.4778	9.98332	7.40134	17.3257	0.536131	1.92154	82.2981	14.9217	0.103734	3.33333	0.0255015	32.081	2.54106	1.8387	7962.1	1535.41	1734.19	1269.59	3745.76	2252.45	4806.4	3085.24	486.759	230.682	1658.5	4407.4	31.4932	8715.06	7451.04	2912.46	3367.41	441.409	18.1401	1327.25	105.817
1444	M	45	27	Patient	83.6207	789587	YES	NO	NO	134.572	NO	20.7281	16.5571	401.087	18.9981	22.3774	14.7564	133.202	7.83395	0.301432	1463.86	61.7216	0.239306	6.25	0.0419903	116.23	2.71701	0.832342	8510.15	2081.59	560.04	1921.26	4784.43	5579.36	6530.17	3305.1	749.02	242.507	1714.79	4186.28	52.6295	17440.3	8071.56	3854.46	3248.28	1694.56	350.816	2336.66	254.563
1445	M	51	76	Patient	88.7423	980061	YES	NO	NO	133.932	NO	9.13318	2.82448	374.942	20.962	11.9027	12.1671	58.4871	2.85522	0.888889	1597.98	57.5937	0.197799	4.7619	0.0220994	118.803	2.32203	1.00358	9202.42	1499.4	631.185	1519.22	4414.8	4331.14	6965.01	2803.79	547.84	241.985	1724.1	7266.02	38.8865	13232.5	8454.17	3665.95	3497.95	841.784	42.8545	2488.62	211.211
1446	M	45	20	Patient	47.6056	463275	YES	NO	YES	353.435	YES	34.2092	11.4286	1672.41	62.1479	155.754	40.2472	154.388	5.75731	10.7554	3212.8	309.984	0.502326	0	0.426586	309.326	8.89938	19.3633	6927.85	1296.42	436.89	1428.34	3600.93	5947.56	4914.12	2302.45	765.744	283.115	1574.77	10292.6	39.3335	30705.3	8464.09	6106.83	2543.85	2234.09	151.098	7328.26	761.966
1447	F	60	71	Patient	72.6533	973846	YES	NO	NO	51.1396	NO	3.65701	1.22655	317.928	6.0274	10.0953	5.31651	15.0714	0.399822	1.14286	331.646	46.4108	0.111562	6.45161	0.0432246	120.401	2.30333	1.14068	8554.3	1391.9	368.025	1127.49	2908.57	2211.85	4390.74	2378.54	437.783	263.368	1620.88	8681.48	39.1346	14054.2	8183.22	3361.49	3487.1	314.218	17.4566	1229.15	45.1817
1448	F	38	45	Patient	79.0223	522387	YES	NO	NO	232.048	NO	8.127	1.02433	778.622	24.6122	18.2701	13.9312	44.0828	0.868307	3.02198	2761.24	73.4304	0.0811359	0	0.0294442	211.103	3.17604	3.1906	8611.71	1445.67	406.978	1485.63	3457.63	4090.5	5701.54	2627.47	644.318	256.745	2345.17	11681	38.4985	25121.9	9510.96	4520.73	3373.55	656.601	15.3143	3137.52	227.8
1449	F	40	117	Patient	78.1035	1268971	YES	NO	NO	100.621	NO	5.31365	0.226757	326.255	7.73715	5.1559	5.60988	18.9023	0.830078	0.510204	1185.78	47.3481	0.129471	9.43396	0.0341822	94.1623	1.92308	1.2067	8356.66	2004.85	519.634	2003.09	3895.37	2996.44	5325.65	3211.26	459.427	227.491	1567.23	4981.65	59.7159	9816.88	8160.15	2655.92	3769.04	453.911	4.72824	1767.57	115.054
1450	M	43	64	Patient	81.9493	820256	YES	NO	NO	149.391	NO	8.96568	1.17855	1041.73	37.0501	52.0389	31.25	45.4473	3.19149	2.23048	988.843	169.845	0.130449	0	0.0629574	147.438	4.16292	6.09334	10069.4	994.08	250.41	1838.71	2761.87	4436.55	6524.74	2702.41	628.97	272.11	1592.99	9625.91	41.315	14963.2	9443.15	4486.06	2839.6	920.444	12.1913	2647.95	382.807
1451	M	51	123	Patient	78.4272	1025178	YES	YES	YES	125.102	NO	15.715	1.85723	894.868	25.0364	34.9614	13.9877	35.9751	2.57714	2.35935	884.422	69.3848	0.127307	25	0.0667668	111.376	3.79085	5.23442	6753.74	1672.29	352.719	1791.4	3163.79	2599.13	4636.62	2792.36	533.891	185.802	1559	4168.61	38.4757	11008.8	8391.32	4341.82	2369.05	1024.21	31.2141	3146.77	251.664
1452	F	46	94	Patient	67.6022	757556	YES	NO	NO	137.199	NO	3.79071	0.652529	253.761	16.1954	9.64294	9.69856	21.3241	1.07256	4.41767	1726.8	82.1326	0.126562	55.5556	0.0102554	144.039	1.30719	1.85838	10913.2	778.688	1255.88	860.38	2989.07	3547.78	5953.96	2242.89	342.879	135.805	934.304	13870.4	17.4538	12417.6	9932.47	5310.12	2025.86	407.891	5.28014	3339.69	83.1622
1453	F	48	122	Patient	78.7942	973442	YES	ND	ND	49.3505	NO	8.39498	1.07357	425.77	9.91815	13.5884	5.19282	13.5771	1.23367	1.64794	273.778	22.1897	0.130063	14.2857	0.0262169	43.7418	2.67592	1.73437	6531.02	1540.31	357.494	1610.63	3355.45	2240.94	4561.09	2941.79	659.344	220.578	1912.58	4729.76	38.6943	10987.8	8923.39	3901.62	3133.83	536.242	17.4638	1561.47	105.81
1454	F	40	142	Patient	89.0875	1230458	YES	NO	NO	125.348	NO	14.8942	2.99382	936.337	84.6011	34.6136	28.2357	83.2287	3.76085	4.70588	611.719	166.262	0.205433	10.5263	0.107545	139.386	2.2356	7.10832	10468.2	1243.44	682.835	860.771	2857.56	2448.01	7344.6	2359.28	292.506	108.252	767.177	6273.27	19.3243	9468.56	7818.88	5736.08	1622.57	1547.39	37.3845	6586.17	370.594
1455	F	39	102	Patient	89.3032	1189966	YES	NO	NO	83.3594	NO	11.9333	1.98071	735.274	27.1536	17.2808	11.9127	65.2661	2.15363	1.07455	406.884	62.6804	0.160866	0	0.0865863	67.5465	2.793	2.92867	8292.25	1555.51	466.568	1790.15	4439.72	3463.27	6463.71	3316.34	619.766	237.385	1791.72	5020.55	36.2289	11214	8383.1	3598.3	3447.66	983.221	31.9337	3608.51	287.403
1457	M	51	70	Patient	73.2018	1207350	YES	NO	NO	63.7807	NO	7.46679	1.38588	540.151	12.5042	11.186	9.37857	26.3355	0.53541	2.9654	326.642	37.9817	0.0796559	0	0.0153057	103.745	2.0827	1.81617	7198.59	1815.96	380.337	1735.8	3705.27	3777.19	5393.63	3270.34	487.155	223.995	1762.31	4919.04	38.192	10541.3	7865.99	3122.66	3535.1	540.026	26.5043	2078.1	153.228
1458	F	52	75	Patient	71.5185	959345	YES	YES	NO	128.415	NO	10.4501	3.51181	700.206	17.7377	10.7268	11.182	43.4776	1.8209	2.38908	1202.86	48.9063	0.257353	3.7037	0.00740631	122.139	2.24575	1.4446	8031.74	2346.5	486.999	2047.3	3821.42	4549.79	6600.34	3430.12	645.232	281.025	1980.19	5153.67	41.9268	13731.6	9617.6	3526.22	3201.87	849.538	84.4326	3547.21	246.001
1460	M	52	154	Patient	81.9169	1055505	YES	NO	NO	147.735	NO	10.5519	2.81186	407.876	9.65831	15.8949	9.279	26.2614	2.83474	3.99467	1864.89	43.3076	0.112309	5.26316	0.0163666	103.6	3.15534	1.99047	6073.33	1820.83	461.959	1712.79	3265.05	4089.11	5696.76	3005.3	430.205	164.319	1593.41	3717.92	32.2121	10761.7	8756.95	2935.36	3140.87	658.453	52.1078	1864.51	100.426
1461	M	54	41	Patient	55.8031	450176	YES	NO	YES	318.682	YES	14.1035	1.40845	964.638	19.0899	26.8362	14.5421	51.1666	3.83653	8.67052	3984.16	104.38	0.205808	40	0.032231	175.529	4.36137	4.6398	6939.35	1572.27	375.853	1168.11	3246.01	6304.84	5508.35	2337.36	726.938	275.626	1508.96	15729.1	42.6993	33800.9	9302.14	5234.14	2666.29	884.099	22.2135	3696.33	191.036
1462	F	47	128	Patient	65.8692	868708	YES	NO	NO	163.786	NO	4.78532	0.867534	509.059	8.51711	4.49116	5.99961	14.7941	1.12099	8.37104	2038.12	43.1373	0.0865426	28	0	112.117	3.08577	1.81656	7841.37	1778.16	309.655	1367.79	3756.54	2572.91	5049.82	3205.27	648.569	268.951	1776.1	8670.18	54.9987	15955.9	9925.77	2255.73	3300.76	375.27	14.9648	1649.58	64.4635
1463	M	57	64	Patient	62.5009	555040	YES	ND	ND	158.108	NO	20.7813	1.6	650.055	41.7582	14.3988	38.8654	27.6565	3.9356	2.36967	1493.85	73.4867	0.144648	100	0.0101215	209.005	3.37284	6.54288	7346.83	1193.43	799.582	796.854	2646.96	4180.07	4056.14	1995.05	341.417	139.089	1592.56	11039.1	18.6173	17169.3	8947.82	8542.76	1958.6	1605.29	19.8184	5287.91	273.854
1464	F	51	86	Patient	54.8945	790298	YES	NO	NO	180.831	NO	21.7705	0.730727	277.672	11.0063	11.8801	15.022	36.4443	0.753546	3.9489	2273.84	90.6951	0.0828912	70.5882	0.0142674	254.606	2.69974	2.37913	5537.24	1678.48	1674.56	1201.63	3501.63	2865.19	5058.68	2762.95	525.646	210.807	1262.57	6896.49	42.4594	17513.2	7991.42	5903.56	3183.74	1124.89	12.6535	4799.46	88.5742
1465	M	45	65	Patient	65.9594	1164806	YES	NO	ND	57.6066	NO	6.51903	0.692042	237.336	15.78	7.20375	9.17042	24.0926	0.516024	3.08325	505.882	36.4598	0.209025	4.54545	0.00756201	124.59	1.4912	1.73351	7925.05	1345.46	709.646	1381.71	3644.77	2780.29	5559.49	3060.31	425.107	202.712	1315.5	6570.81	24.7061	11274.3	7604.53	3369.91	2945.13	516.824	9.44363	1790	113.324
1466	M	54	62	Patient	83.6564	1066766	YES	YES	ND	50.0886	NO	8.72891	3.10663	300.108	23.3918	16.1207	12.5356	52.6834	1.90233	1.43603	263.407	32.8352	0.16072	23.0769	0.0148357	108.67	2.02844	1.30021	6839.76	2142.08	863.732	2183.3	4098.99	3524.1	6985.81	3026.28	674.859	287.261	2148.63	5188.98	37.2882	12221.7	7805.27	4647.83	3885.48	599.007	69.3685	2607.88	299.972
1467	F	53	56	Patient	83.6191	898889	YES	YES	NO	112.374	NO	13.0049	2.02082	855.143	16.1972	24.3439	15.33	36.3491	1.73752	1.97183	711.491	59.7846	0.0632431	5.88235	0.074162	159.199	4.33109	3.42973	7758.39	1739.15	394.264	1683.43	4256.3	3612.99	5529.45	2815.45	799.691	359.243	2559.59	7014.53	57.7256	14483.1	8693.62	5155.57	3768.54	954.512	36.712	3329.67	204.697
1468	M	39	58	Patient	88.1171	1210003	YES	NO	NO	41.5654	NO	3.86626	1.91835	317.314	13.7255	6.40288	5.00688	26.6132	1.31985	2.07254	195.918	28.6732	0.162095	11.7647	0.0314812	89.6938	1.26328	0.864101	8310.31	1607.19	341.321	1834.59	3746.46	2698.75	5015.43	2699.08	491.39	249.884	1621.75	5643.67	33.8842	10145.2	7583.45	3316.87	3042.39	323.966	32.2313	1113.22	127.272
1469	F	38	62	Patient	81.9917	863346	YES	YES	NO	93.1876	NO	9.94203	1.05059	347.896	22.1881	16.2244	12.0647	36.6595	1.45873	1.51803	951.899	27.8328	0.107858	15	0.029882	134.259	4.27034	1.78731	6947.88	2015.3	1037.82	1757.78	4127.48	4249.41	5453.89	2832.39	612.636	284.197	2880.83	6442.54	53.1524	14990.5	7917.8	3859.07	3166.05	655.589	22.0074	3495.7	251.348
1470	F	63	87	Patient	84.8576	1115050	YES	ND	ND	98.7442	NO	15.9689	3.21324	396.519	33.3603	28.0727	21.969	52.2037	1.3429	1.4245	881.55	46.167	0.18305	15.1515	0.0304878	174.186	3.54942	3.75962	7530.48	1819.47	1204.07	1711.33	4000.62	3468.13	6177.42	3416.59	582.41	264.419	2077.27	4464.63	40.2573	11192.3	7698.31	4611.84	3003.81	1195.46	59.1902	5005.16	370.387
1471	M	43	39	Patient	87.6089	436598	YES	NO	NO	112.141	NO	12.7596	1.80305	727.097	25.2684	13.8295	13.9964	17.1603	1.47059	0.350877	943.956	37.6011	0.194679	6.66667	0.0217376	98.9365	3.65535	1.62564	7447.68	1557.95	358.682	2125.85	4042.11	6696.17	4997.32	3301.28	603.912	239.122	2086.2	10194.7	37.9194	29452.7	9761.38	5626.62	4805.34	971.145	29.7757	2581.32	350.437
1472	F	33	78	Patient	86.3976	1060446	YES	NO	NO	38.0497	NO	4.69184	0.319149	361.916	11.0459	7.602	5.21935	15.0194	0.788288	1.30011	139.72	15.28	0.127584	26.6667	0.0254388	51.846	3.386	1.89141	10226.4	1724.18	361.546	1597.1	3540.07	2482.68	5518	3068.83	395.274	197.954	1399.33	7064.41	27.5565	10840.7	8336.12	3415.54	2858.61	485.645	5.658	1389.04	106.559
1473	F	46	74	Patient	88.6055	975278	YES	NO	NO	53.277	NO	6.53751	1.51715	431.833	22.9112	8.98965	9.03294	38.559	1.25499	1.33111	298.438	35.0106	0.0919601	4.34783	0.00752445	42.615	2.22517	1.00666	9817.35	1498.65	626.898	1677.69	4342.47	4226.74	5829.62	3460.78	599.573	221.803	1664.1	6951.28	43.2925	12846.3	8908.02	3565.87	3107.83	646.995	23.583	2754.09	223.526
1474	F	49	110	Patient	83.3237	1209210	YES	YES	NO	117.155	NO	29.4321	9.35946	469.72	49.5085	25.9205	24.3816	129.445	6.23701	1.74927	1068.18	56.6933	0.312207	25	0.0556926	90.1236	3.26648	2.2488	7216.81	1402.73	1272.24	1433.64	3837.68	3763.76	5754.21	2707.83	426.036	165.86	1557.73	2617.53	23.2475	10112.1	6680.23	5892.63	2315.31	2108.81	132.318	6318.17	458.15
1475	M	43	39	Patient	83.4713	969969	YES	YES	YES	92.9547	NO	17.6407	6.64264	609.262	32.2296	17.6128	20.2359	71.8635	2.15965	1.19454	631.532	31.085	0.228358	6.45161	0.00743439	129.179	1.96443	0.940947	8145.25	1895.01	611.36	2344.7	4340.69	5164.23	5962.51	3372.5	542.801	227.636	2043.98	4944.19	45.3623	13386.3	7973.45	4467.59	3221.55	1426.85	132.994	4001.16	451.561
1476	F	53	105	Patient	74.441	1401688	YES	NO	YES	148.395	NO	7.79181	2.27854	415.956	19.657	12.9787	9.62256	38.5166	0.618557	2.86242	1771.43	77.2498	0.108254	6.59341	0	151.651	3.59432	1.80163	6763.38	1466.45	576.02	1831.52	3635.38	4152.98	4624.72	3233.01	727.753	333.969	2011.15	5040.76	80.7756	10354.4	7157.08	2762.08	3552.86	543.63	34.9579	2436.35	257.547
1477	F	42	56	Patient	62.2439	750631	YES	NO	ND	153.98	NO	8.03913	1.27621	925.941	16.606	15.5917	19.0442	20.908	3.63236	0.588235	1346.99	98.1385	0.339152	4.7619	0.0695625	152.055	2.33903	1.33968	9417.22	721.926	321.33	1245.9	3560.26	5105.42	5172.68	2435.88	643.681	335.611	1982.67	11768.6	49.2919	17833.4	10066.5	5503.75	3606.03	755.364	9.32549	3114.71	151.872
1478	M	40	33	Patient	31.7032	605758	YES	NO	NO	135.059	NO	14.1543	0.162206	923.792	30.4161	21.2993	23.5955	19.0947	2.49703	13.6594	706.472	58.7935	0.246414	216.667	0.0679694	256.186	3.73436	5.15742	6390.34	962.926	446.713	687.922	2113.51	2181.68	2912.35	1397.33	955.827	605.786	1624.48	15232.2	57.7788	19617.3	7500.35	7487.43	2686.88	876.588	1.65082	4102.3	174.987
1479	F	59	78	Patient	53.1519	1050520	NO	YES	YES	86.7256	NO	6.55715	1.89835	284.643	9.28043	6.36436	7.24536	20.9751	0.693312	8.7037	831.079	50.28	0.128079	71.1111	0.0206882	169.651	3.81003	1.89389	6771.68	1415.68	631.878	1859.96	3110.52	1923.23	4612.69	2326.04	1020.37	507.292	1670.54	7932.94	85.2488	13599	7640.22	3182.78	3912.92	442.638	29.5092	1879.07	131.364
1480	M	50	20	Patient	37.8728	555422	YES	YES	NO	248.352	NO	30.7321	10.0176	1648.64	54.965	114.98	52.0505	105.61	5.21415	2.09125	1633.81	248.011	0.384193	36.3636	0.0639795	262.624	10.47	5.95474	7079.3	1095.56	369.809	1848.92	3307.5	4150.58	4788.33	2509.4	933.674	485.829	1913.67	10621.5	39.0094	25389.7	8208.53	4679.32	2274.67	2180.32	102.625	5981.04	707.57
1481	F	51	75	Patient	86.9068	1135023	YES	YES	NO	47.3561	NO	3.77224	1.97333	264.446	13.3025	6.909	5.23802	22.6287	1.00457	1.26984	353.242	25.1779	0.0985869	11.4286	0	91.7922	1.85541	0.91447	7418.98	1582.43	530.562	1843.83	3817.74	2171.6	5652.43	2696.67	567.243	262.092	1794.38	4471.15	56.3865	11120.5	7428.4	3212.77	3290.86	279.289	32.5985	1399.09	126.87
1482	M	60	128	Patient	88.1613	1307369	YES	YES	YES	106.941	NO	7.85442	1.284	466.769	14.1402	8.12519	8.05414	29.1559	1.06928	4.15385	1069.93	41.6466	0.259481	10.7143	0.00757232	150.666	2.80957	1.35538	6943.88	2194.56	490.451	2346.53	4066.1	3610	5795.96	3261.94	554.039	242.472	1764.08	3506.06	63.0613	9618.81	7443.35	3181.85	3672.87	543.075	29.066	2320.69	185.869
1483	F	39	150	Patient	71.6423	1330929	YES	ND	ND	29.0893	NO	6.87593	1.32112	136.78	11.7166	8.23199	6.88988	23.3085	0.928442	3.53574	173.292	24.5499	0.162581	10.7143	0.00666311	82.4484	2.27872	1.4775	6619.6	1676.05	1051	1482.21	3327.12	4313.07	4958.09	3152.18	530.895	229.193	1450.58	5020.88	37.6512	11118.3	7324.66	3675.2	2349.94	449.31	23.292	1480.92	96.9248
1484	M	58	88	Patient	60.4285	1319604	YES	YES	YES	148.561	NO	26.6445	9.19491	1015.03	38.0113	38.1091	23.6243	86.2585	6.44428	2.41509	1028.11	70.8405	0.707082	14.8148	0.0131996	156.381	6.04945	2.8833	7042.37	1645.65	311.154	2012.13	3478.19	3402.83	4874.95	2574.43	567.342	226.674	1854.84	5661.22	37.4692	11262	7179.58	3102.23	3053.26	1947.55	161.412	3019.09	408.456
1485	M	60	112	Patient	64.1513	1278545	YES	NO	NO	42.8231	NO	5.87818	1.29257	388.188	21.7811	5.72478	6.33765	21.6462	1.41974	2.75545	144.326	21.9128	0.28522	17.2414	0.0415397	83.629	3.61974	1.91249	8168.77	1434.13	387.785	1556.79	3718.29	2903.24	5522.9	3152.45	453.706	195.034	1436.07	6675.67	25.0285	11017.2	7599.11	2819.28	2710.42	486.491	20.3356	1516.57	158.774
1486	M	60	36	Patient	51.3453	640896	YES	YES	NO	108.919	NO	14.8169	0.760719	688.077	14.4625	20.5361	16.8862	22.9012	1.70628	1.21317	770.404	54.9192	0.20794	8.69565	0.0203266	227.044	4.87179	4.09405	5862.44	2125.31	378.22	2868.42	3981.41	4504.46	5023.51	2276.33	842.44	331.786	2278.82	6919.55	58.7719	22467	8155.77	4736.45	2980.83	833.209	17.1635	2791.4	291.779
1487	F	44	102	Patient	56.2316	1303452	YES	NO	NO	176.312	NO	11.9605	2.49529	969.89	22.1585	28.7871	13.0714	34.9511	2.1875	5.45977	1624.72	80.0308	0.0695314	11.3636	0.0884715	182.983	4.69474	2.3992	6117.05	1460.28	316.698	1611.05	3336.44	2439.05	5261.48	2489.2	784.519	364.478	2064.39	4544.42	59.5854	11172.6	6979.47	3794.98	3138.05	738.807	40.6613	3039.62	237.063
1488	F	43	68	Patient	66.202	979885	YES	NO	NO	87.0988	NO	3.32945	0.147023	171.911	1.02652	2.68007	3.03432	6.3762	0.311419	1.60772	1173.09	20.9119	0.115607	9.30233	0	85.3539	0.930851	0.546041	7402.55	2005.95	462.911	1397.18	3283.04	4054.41	5979.51	2908.73	571.241	313.629	1881.92	5985.25	61.2317	13375.7	8153.41	4111.12	4076.6	247.988	3.06158	830.71	12.2463
1489	M	35	103	Patient	78.0464	1387058	YES	NO	NO	79.7826	NO	3.52522	1.22037	242.728	6.75341	4.51173	5.41028	19.2645	0.506943	1.04773	933.227	38.8027	0.0699888	0	0	96.5786	2.05384	0.603552	7472.5	1475.06	486.93	1633.67	3706.97	2915.76	4867.37	3057.79	557.775	300.492	1874.35	5039.96	45.5	9084.46	7488.51	2819.53	3961.41	271.077	18.7447	1257.34	78.5836
1490	F	65	87	Patient	74.0277	1193804	YES	NO	NO	59.5826	NO	2.78776	0.847181	289.728	3.46386	2.35436	3.82385	7.24372	0.402601	3.79253	577.143	21.0954	0.0917431	12.3457	0.0178811	84.8838	1.62037	1.26312	7403.64	1232.87	267.046	1402.84	3011.75	3363.95	4828.38	2754.97	738.885	397.553	2099.42	5634.33	73.9001	9354.13	7935.14	3045.73	3998.31	214.441	10.8896	803.314	38.5323
1491	F	41	94	Patient	74.1592	1326444	YES	NO	NO	110.444	NO	4.68124	1.70046	372.399	8.78528	9.47368	4.10872	20.6769	0.951531	10.4478	1252.27	41.5594	0.211997	21.4286	0.0398661	125.372	1.85091	1.59677	6763.52	1618.91	324.024	1964.87	3056.42	2937.39	4150.74	2609.9	941.364	502.034	2225.18	5252.71	79.9967	9353.33	7429.34	3108.2	3839.51	330.206	29.4019	1281.62	134.947
1492	M	38	110	Patient	79.2166	1375612	NO	YES	NO	110.634	NO	4.01518	1.58207	246.582	6.50888	5.53005	4.73067	14.1572	1.27616	1.03226	1446.23	34.4192	0.0919399	10.5263	0.0376279	101.768	1.42216	0.877364	6719.04	1548.47	431.808	1638.23	3605.59	3342.36	5353.35	2740.19	771.535	311.658	1941.39	4421.41	61.0637	9570.29	7315.58	3116.95	3555.14	276.968	26.1702	1127.5	87.9608
1493	F	23	94	Patient	73.2468	1151932	YES	NO	NO	143.474	NO	3.11629	1.29938	379.101	8.73016	6.25935	4.77534	13.9906	1.18875	1.24309	1789.94	66.7783	0.149626	20	0.0368528	138.884	2.0316	1.53233	8297.92	1582.56	400.544	1733.92	3559.72	4223.8	5113.31	2934.2	624.096	314.428	1754.81	5103.23	66.3619	9386.55	8201.7	3246.97	4151.46	262.168	21.7027	1574.75	105.041
1494	F	65	94	Patient	71.1732	1241239	NO	YES	NO	143.059	NO	5.59911	1.20865	398.902	11.4725	11.7069	5.78079	34.8738	1.25899	11.3286	1685.42	72.4548	0.139205	64.1026	0.00833889	124.091	2.31508	1.34587	7898.96	1200.66	353.034	1570.03	3146.41	3571.78	5326.79	2831.13	990.005	511.167	1992.6	5427.3	82.4445	9688.71	8231.94	2806.07	3723.05	468.886	15.3073	1463.86	132.126
1495	M	43	89	Patient	72.2131	1156538	YES	NO	NO	95.1366	NO	3.14387	1.20301	365.854	5.51331	4.23696	6.26743	16.3396	0.880162	8.80296	1003.04	51.6067	0.123735	31.7757	0	114.447	2.29263	1.8007	8394.57	1356.38	350.01	1776.98	3301.95	3526.91	5035.92	2623.44	1032.46	607.745	1874.65	6555.03	107.601	9462.15	8649.09	3207.48	4037.39	272.365	17.293	1296.97	75.2245
1496	F	29	48	Patient	54.2069	687134	YES	YES	NO	85.6272	NO	4.06933	0.387597	316.901	8.98283	10.306	8.5776	19.0322	0	24.7775	813.839	51.3396	0.148677	54.8387	0.0496623	137.017	3.22848	2.16576	7608.62	1038.95	494.518	1463.01	2791.79	4368.77	5065.84	2300.54	1058.87	838.264	2178.92	11622.4	116.749	15116.9	9816.72	6489.06	3538.17	314.349	4.36596	1637.24	98.9618
1497	M	47	99	Patient	72.1059	1205093	YES	YES	YES	83.3535	NO	3.83585	0.311526	419.157	3.47999	5.86472	3.91447	8.35501	0.582791	6.7535	797.308	27.4557	0.0607533	24.4681	0.018162	112.111	2.09386	1.23896	6813.05	1510.42	320.639	2112.58	3241.15	2174.31	4845.31	2617.87	891.079	515.877	2183.16	5883.6	89.9884	9259.04	7846.86	3424.16	3931.98	261.391	4.97887	1361.72	58.0868
1498	F	63	118	Patient	76.1505	1312104	YES	NO	NO	31.3708	NO	2.33134	0.273973	115.634	3.95413	2.3009	2.12118	6.90895	0.497512	0.647773	292.419	18.5586	0.0629426	12.766	0.00897102	73.1089	0.899743	0.810263	7293.79	2177.8	511.697	1467.71	3496.38	2952.07	5503.31	2811.26	500.468	242.237	1869.99	4389.13	50.0468	8491.2	7816.61	2640.58	3352.63	172.242	6.09708	625.713	38.1067
1499	F	48	60	Patient	62.1688	813851	YES	NO	NO	127.557	NO	5.78263	0.933908	556.989	11.3587	8.8923	8.14868	25.4656	0.636364	18.9258	1318.37	44.646	0.190011	27.451	0.0240404	136.47	2.81	1.36772	7288.63	1636.29	385.329	1833.61	3296.88	4567.35	5046.43	2587.01	1236.92	707.402	2253.17	7657.42	100.209	15150.6	8938.98	4476.6	4290.83	412.852	15.9734	2227.68	159.734
1500	M	46	58	Patient	71.9857	1164014	NO	YES	YES	36.1895	NO	8.17976	2.72818	212.72	13.8976	10.4041	8.46748	41.3793	2.36349	0.97371	170.386	38.9283	0.0446828	13.6364	0.0146681	88.5991	1.83941	0.659608	7766.23	2044.05	634.7	1587.06	3579.57	3247.6	5532.46	3029.65	428.832	194.053	1205.04	5281.85	28.1593	11387.9	7547.16	2632.88	2632.79	634.872	58.4185	1451.01	134.019
1501	F	43	87	Patient	58.8712	784546	YES	NO	NO	80.641	NO	8.33273	0.796495	621.771	20.7459	17.678	8.50333	25.1194	1.61545	6.90846	473.939	36.7953	0.188758	22.2222	0.0914355	120.408	3.23292	2.54851	9015.04	1626.04	433.372	1480.29	3741.37	4563.97	6689.57	3377.18	444.949	217.757	1461.59	9566.77	23.2265	16605.8	9315.2	3521.05	2250.47	729.084	12.7462	2730.24	113.441
1502	F	46	93	Patient	64.5137	852410	YES	NO	NO	225.944	NO	5.85074	2.20116	451.267	9.48167	14.3462	9.24384	37.5416	2.02369	1.86335	3050.96	81.6307	0.116387	15.1515	0	152.884	2.99242	3.49474	7766.89	1840.9	389.719	1393.03	2748.29	3352.18	4813.25	2271.6	558.221	207.928	1362.02	4334.6	50.1845	11236	8591.64	3363.57	2742.11	446.968	42.2332	1776.14	87.9858
1503	M	49	70	Patient	63.4795	781686	YES	NO	NO	98.2448	NO	3.94192	0.683371	429.146	6.03969	6.63089	6.66891	8.43882	0.9684	21.601	951.071	42.8818	0.160275	60	0.0286999	127.433	3.14342	1.3238	8643.77	1052.98	360.247	958.825	3551.8	3084.82	4810.99	2669.44	1005.09	848.218	2369.29	9337.87	91.2557	13803.9	11048.7	4985.74	4770.2	335.173	7.67572	1638.77	44.775
1504	M	40	106	Patient	69.5299	1164046	YES	YES	NO	208.498	NO	21.5623	3.40077	456.827	24.0088	29.0153	19.4359	71.0611	3.34023	3.80499	2593.53	111.911	0.182124	14.8936	0	185.284	3.93258	2.27528	7529.28	1978.87	910.961	1243.32	3524.92	2731.82	6107.89	2915.22	387.227	164.289	1081.13	5581.76	45.2445	12214	7579.94	2247.7	2667.16	1652.86	67.8667	4440.55	187.278
1505	M	30	56	Patient	62.7766	854971	YES	NO	NO	60.7339	NO	6.22296	0.249066	307.134	15.9195	8.07296	14.4734	13.3625	1.37393	1.07383	463.218	27.6309	0.171448	23.0769	0.00838364	146.323	2.00479	2.16117	9845.95	1340.86	843.537	1036.63	3619.75	4104.57	5428.57	3028.56	437.929	228.405	2114.34	8933.3	26.3817	13687.8	9333.88	4586.29	3014.72	614.056	3.50889	2769.68	101.758
1506	F	49	78	Patient	66.7418	940077	YES	NO	NO	67.9724	NO	10.4135	2.07084	543.478	11.1263	8.46756	8.00343	22.7158	0.441276	1.60107	373.043	32.4655	0.0997435	9.30233	0.0202799	128.517	2.18367	1.58115	7678.32	1888.14	418.264	1566.66	3612.65	3252.36	6743.16	3035.69	720.331	352.95	2146.32	6427.74	56.142	15493.4	8566.32	4067.14	3586.41	775.468	40.4222	2393.42	129.777
1507	F	54	87	Patient	71.6293	1209666	YES	YES	NO	27.0943	NO	5.96905	0.605629	243.485	3.33807	2.77292	3.28214	8.18161	1.03093	1.54278	83.1541	14.7291	0.131458	16.129	0.0144436	74.3268	1.2937	0.616254	7827.13	2209.95	521.962	1803.04	3603.47	3565.12	5162.47	3100.21	531.414	231.337	1605.84	5992.33	36.0981	11348	7771.9	3338.35	3071.26	470.378	14.0535	1328.47	38.8537
1508	M	55	89	Patient	58.8484	804141	YES	NO	NO	217.645	NO	7.84657	2.55548	707.472	13.9535	26.5712	11.9179	27.3458	1.62162	28.074	2548.68	103.509	0.0976404	27.7778	0.0197239	186.163	2.86682	3.49406	7594.26	920.237	395.95	751.112	2590.41	3947.96	3783.26	2456.18	630.694	267.963	1482.04	6676.33	37.5832	12239.6	8970.57	5807.44	3576.86	613.077	23.6277	2766.93	82.0752
1509	F	35	120	Patient	76.5451	1351801	NO	YES	ND	50.799	NO	2.23821	0.519143	132.812	3.75043	1.50294	2.81283	6.51786	0.237592	1.35052	593.569	17.9413	0.126387	14.0351	0	85.2906	0.379147	0.500042	7666.12	1628.79	492.232	1620.22	3506.84	2060.74	4866.91	3009.24	613.379	289.037	1919.22	4734.21	57.9474	8213.24	8017.6	2480.08	4258.69	176.061	8.87705	691.67	40.6865
1510	F	50	74	Patient	68.231	967790	YES	YES	NO	70.451	NO	6.86012	0.607533	380.943	7.07635	7.38471	6.90545	13.7489	1.15119	3.74332	554.945	45.4748	0.0886918	17.8571	0	146.573	3.27007	1.03781	7578.31	1633.21	513.335	1633.25	3602.37	3827.28	4942.09	2620.52	255.048	201.573	1654.37	4615.82	36.0501	11432.9	8141.85	3768.82	2858.78	516.641	10.3328	2044.87	78.5294
1511	M	50	94	Patient	56.3239	892613	YES	NO	NO	150.665	NO	9.50647	0.189439	1328.16	4.45205	8.84956	6.29449	18.5792	0.357569	1.3013	947.246	31.3265	0.0966184	22.0339	0.0151768	179.38	2.96372	0.551091	4943.43	2171.83	224.958	1469.6	2750.04	2795.28	2835.19	2893.38	982.789	476.892	2646.69	4529.4	82.7782	14496	7222.84	4763.86	5261.74	555.672	4.48123	2298.87	58.2559
1512	F	49	101	Patient	70.4626	1241427	YES	YES	NO	44.3145	NO	5.83538	0.693121	377.961	14.067	6.2485	11.0785	16.178	1.04782	1.9084	185.714	24.743	0.159282	17.6471	0.00883002	88.1795	1.38768	0.488699	8679.76	2241.29	518.919	1856.68	3404.19	2316.17	5240.05	2827.03	434.379	179.664	1241.86	5401.16	23.8077	9093.84	8079.57	3398.16	2537.48	526.813	16.1105	2030.73	136.939
1513	M	18	101.2	Patient	78.3816	1417125	NO	YES	NO	16.431	NO	4.48985	0.3367	107.916	5.09046	2.33114	1.84055	7.47418	0.664314	1.29794	64.2857	20.3033	0.0482703	22.8571	0.00769172	39.0541	1.02786	0.302694	7230.53	1592.24	659.928	1791.66	3864.08	3243.54	5098.16	3235.58	551.469	256.604	1710.99	4206.4	35.1259	9117.29	7507.17	2844.09	3398.85	330.246	5.64523	759.989	58.5693
1514	F	61	98	Patient	66.3275	1131241	NO	YES	YES	116.901	NO	11.2026	0.507185	677.223	12.8378	8.63826	12.9462	23.1857	1.46497	2.09125	1053.27	35.2016	0.147552	15.625	0.0506842	127.491	3.91291	1.51838	7042.9	1519.22	414.589	1653.81	3234.06	3953.46	5273.29	2795.55	504.976	218.486	1850.78	5837.08	43.217	12042.5	8353.13	3254.58	3201.88	781.443	7.95586	2759.8	134.366
1515	F	56	97	Patient	79.0101	1300204	NO	YES	YES	29.9312	NO	4.10533	1.37765	207.867	12.2517	4.72879	4.88204	24.1434	0.570101	2.52918	180.383	16.3506	0.205262	2.94118	0	43.2987	2.02198	1.1746	7929.42	2157.82	513.766	2141.42	3450.1	3757.46	5895.37	3447.15	394.489	171.05	1247.12	4399.75	32.2172	10476.3	7532.51	2113.18	2323.25	339.947	30.7644	1056.76	142.285
1516	M	50	77	Patient	69.9203	719421	YES	YES	NO	104.728	NO	17.2603	1.91507	822.83	25.5814	19.8569	14.6937	28.9418	2.10466	3.30827	686.076	45.5172	0.182371	23.5294	0.0598802	82.1474	2.33577	4.03622	6695.27	1624.22	424.23	1571.9	3554.4	5987.16	4587.84	2384.94	385.727	127.158	1205.82	4650.57	27.8001	15169.6	8675.03	5386.28	2540.1	1138.42	31.9702	3557.03	275.221
1517	M	49	52	Patient	60.1641	684841	YES	YES	NO	99.4645	NO	7.62099	0.987959	575.532	22.0675	9.35751	7.6964	21.7313	1.77305	1.12867	829.358	64.5765	0.0849618	25	0.0404793	118.59	2.54984	2.80066	6933.93	2235.99	258.454	2231.7	3372.4	3846.72	4067.7	2953.81	589.431	178.961	1434.03	4149.45	35.0446	16901.2	8620.1	3977.98	2478.97	546.112	23.3631	1579.93	300.8
1518	M	34	58	Patient	60.1195	736393	NO	YES	YES	43.0955	NO	5.34129	0.14301	405.769	14.7009	12.0724	8.04163	19.5402	1.38539	2.48139	134.715	27.6616	0.156067	0	0	96.36	2.15669	2.09915	9363.4	1818.32	403.046	2318.64	3873.84	3992.38	5758.84	3371.09	557.56	255.136	1532.89	6545.22	28.2156	13579.7	9864.03	3331.68	3210.11	486.153	2.71594	1719.19	175.178
1519	M	38	70	Patient	50.8403	615327	YES	NO	NO	108.147	NO	13.6836	1.53965	834.81	30.2026	20.8809	40.0771	37.2444	1.0395	6.21469	456.436	90.3226	0.285442	175	0.0961076	121.256	6.01751	3.39545	11124.5	1064.47	533.375	922.39	3136.45	4009.25	5459.48	3186.92	324.624	155.365	903.343	13928.7	11.9178	19675.2	10871.9	3209.68	2020.06	1477.26	16.2515	4287.15	133.262
1520	M	44	30	Patient	57.0747	857026	YES	NO	NO	136.409	NO	20.5026	4.38982	788.535	38.6387	20.3832	18.2855	97.3096	4.77387	1.52009	1105.08	63.531	0.421585	10	0.00723484	142.846	1.76963	0.960473	9792.5	1299.96	435.459	2248.81	3645.88	2811.88	4932.07	2482.36	476.454	208.862	1787.95	4424.94	40.3203	15780.5	7531.16	4106.23	2987.89	2103.79	58.3413	3611.33	655.756
1521	M	36	21	Patient	51.9352	670749	NO	YES	NO	92.4983	NO	12.9969	1.96516	593.317	18.5306	6.64544	11.2036	72.4693	1.78478	0.764088	701.744	35.4585	0.228224	0	0	114.49	0.696864	0.176328	9862.96	1589.57	303.839	2205.1	3785.32	4581.29	6093.53	2552.2	665.425	262.572	1945.59	4294.77	40.5848	20334	8114.21	4409.36	3251.89	1320.91	32.7992	1853.15	338.428
1522	F	48	84	Patient	65.8248	1026737	YES	NO	NO	151.972	NO	7.72283	2.52903	508.422	14.0187	13.5728	12.1212	35.1684	1.12957	1.81915	1765.26	65.8668	0.273598	6.45161	0.0241313	143.449	3.29704	2.40042	7918.78	1887.34	485.226	1859.98	3402.31	3950.14	4710.33	2835.95	826.323	377	1849.63	5054.43	89.0632	12072.9	8096.72	3280.71	3619.72	635.021	47.724	2557.62	204.531
1524	F	47	55	Patient	72.1114	1366245	YES	NO	NO	47.2325	NO	31.2238	4.36807	192.384	20.826	11.3952	11.3453	102.816	3.87472	1.28287	292.308	30.1399	0.391095	9.375	0.0129308	88.8209	2.0949	0.294433	6707.12	2190.16	1004.21	1926.66	3662.84	4233.95	5248.53	3233.6	535.409	243.792	1668.82	2514.29	35.4581	10977.3	6655.76	3237.55	2605.97	2184.82	99.5429	1996.71	304.484
1525	M	59	137	Patient	79.4515	1474363	YES	YES	YES	74.6139	NO	18.8201	1.99563	672.04	12.9798	13.1526	15.5423	45.0135	2.53623	1.75747	320.938	37.6838	0.172771	15.625	0.0219042	105.677	3.1283	1.35255	6866.11	2051.26	514.663	1484.32	3741.65	4330.13	5440.07	3646.92	479.02	221.953	1491.3	3643.61	27.4318	9036.22	7489.61	3523.26	3020.49	1338.21	43.4086	3619.19	126.156
1526	M	52	90	Patient	58.6215	1051282	YES	NO	YES	135.989	NO	8.67165	3.25083	583.075	16.6667	30.9299	11.544	26.0774	1.57895	21.9808	1287.33	100.585	0.159204	42.1053	0.0905046	170.966	4.29383	2.50522	5168.25	1250.57	324.176	1399.99	3553.02	4157.03	4533.34	2331.23	1558.34	826.61	2365.08	4088.48	134.122	12724.8	8353.61	4092.55	4809.56	463.244	41.8537	1966.17	163.61
1527	F	48	17	Patient	35.3222	675394	YES	NO	NO	99.9153	NO	7.69625	5.89876	442.439	19.3177	16.6255	7.9566	85.0132	2.12644	3.57462	868.138	82.0037	0.144023	26.8293	0.0143195	126.719	1.7316	2.33072	8892.27	1820.42	290.793	1931.36	3668.23	3679.92	5685.37	2479.54	1575.5	854.79	1687.65	7430.58	101.834	20672.4	9123.56	4086.29	3618.48	666.278	109.566	1342.92	322.775
1528	F	40	58	Patient	69.952	969313	YES	NO	NO	198.735	NO	10.4299	1.8278	880.143	20.463	33.3277	20.2954	55.3635	2.2531	13.6743	2051.01	140.06	0.112584	5.71429	0.0432152	137.429	3.98724	2.35928	8647.58	1008.96	422.155	1788.45	3250.3	2885.14	5254.75	2781.01	989.79	588.045	1777.37	7146.59	78.2914	12119.6	8940.35	3726.06	3913.49	916.113	19.6015	3818.17	282.674
1529	F	33	74	Patient	37.7536	365602	YES	YES	NO	460.224	YES	25.9055	7.35552	3004.82	49.2147	126.431	45.5366	28.3703	5.73477	57.9602	3700	282.982	0.239631	143.75	0.331702	327.103	8.3682	9.70032	4918.89	728.661	222.099	702.169	2465.34	5086.52	2978.28	1543.57	1164.29	564.001	1944.62	12695.3	73.8508	33500	9834.74	7342.49	3416.28	1222.64	57.4395	6821.63	257.11
1530	F	46	113	Patient	81.432	1452434	YES	NO	YES	84.7623	NO	24.2893	6.52205	634.728	22.5579	22.9623	15.6388	89.3849	7.73961	2.66667	421.318	73.6027	0.382946	10	0.0233191	103.512	4.37042	1.26098	7055.99	2388.4	486.631	1479.93	3565.85	2181.85	6550.54	3061.07	517.809	203.823	1426.12	2684.26	29.682	8761.16	7133.82	2376.7	2964.82	1741.22	158.355	3133.36	231.336
1531	F	42	77	Patient	54.0912	616670	YES	NO	NO	175.964	NO	21.5711	1.23362	583.484	51.0204	30.3251	27.0885	53.5898	3.71009	4.58716	1553.23	263.462	0.162541	160	0.0574163	229.079	1.62333	7.17593	9891.38	1019.02	1291.78	844.86	2597.73	5948.71	5045.94	1802.33	319.323	105.47	813.325	11927	11.5315	17170.7	8654.22	11600.1	1474.86	2059.45	12.9729	7848.61	283.782
1532	F	36	81	Patient	56.1431	676678	YES	NO	NO	180.927	NO	36.852	4.28725	1124.88	148.571	50.8898	76.5588	74.1172	3.93258	0.429185	1007.78	149.121	0.465878	160	0.059964	227.029	5.54316	5.24444	9373.42	674.028	971.806	679.053	2443.47	2278.52	5579.46	1720.99	290.512	145.475	1168.16	10767.5	11.8225	14743.1	8966.16	8635.68	1682.78	3314.72	29.5562	10822	730.037
1533	F	53	102	Patient	72.0074	1085118	YES	NO	NO	60.6365	NO	7.66877	1.05237	416.303	13.5468	7.60492	6.35423	23.918	1.7663	3.42052	325	83.9774	0.0817216	38.4615	0.00847817	97.278	2.06842	2.31005	9203.67	1784.88	464.65	1422.89	4244.39	2634.93	7247.77	3451.95	463.544	173.511	1153.95	5892.18	18.9432	10689.8	8960.87	3617.64	2615.66	693.012	19.3527	2023.74	101.371
1534	M	50	97	Patient	67.4395	959375	YES	YES	NO	35.5362	NO	5.22238	1.12393	204.829	11.9691	6.82836	5.36616	19.0733	1.25855	2.83286	200.526	40.3206	0.102951	50	0.0503482	51.6625	1.95024	0.999251	10210.9	1801.17	618.111	1071.9	3566.5	3933.51	6013.81	3936.71	381.672	205.008	1028.11	7754.45	13.8979	12046	9227.88	4757.56	2090.11	512.834	19.8046	1370.68	64.6254
1535	M	50	77	Patient	63.091	1047477	YES	YES	NO	288.493	YES	39.1128	10.6065	1792.41	33.6059	35.7968	25.3415	100.181	9.88676	3.35773	2340	192.432	0.506864	67.6923	0.0223931	242.636	7.09571	3.69621	6401.98	1750.21	356.285	1705.39	2981.4	3220.19	4804.27	2290.16	1089.68	512.355	1500.3	4000.22	93.2399	12826.7	7338.59	2812.61	3680.65	2575.71	186.162	6767.69	431.513
1536	M	53	114	Patient	40.3694	823036	NO	YES	NO	170.269	NO	8.28192	0.665188	756.836	13.9222	9.50174	8.47551	20.3493	1.06838	8.61789	1694.92	68.0718	0.220368	106.818	0.0145751	192.141	3.4296	1.23812	6684.92	1600.29	428.171	1951.49	2677.62	3813.58	4085.7	2368.87	785.506	415.583	1717.77	6554.65	95.7161	16616.9	8415.43	3678.54	3832.4	595.357	10.9351	3429.98	176.177
1537	F	30	70	Patient	42.6541	831680	YES	NO	NO	240.449	NO	13.493	0.630915	1396.25	48.7119	28.0713	43.004	55.3299	1.77045	9.16976	2005	204.922	0.218131	72.7273	0.00870853	202.618	3.78072	1.92926	9451.95	527.967	367.209	1144.07	1992.95	2485.03	5412.59	1831.23	466.225	178.434	1038.84	11179.8	30.9948	13465.5	9179.25	6409.06	1777.61	1252.89	3.60716	4927.38	375.144
1538	F	54	68	Patient	57.2068	1231486	YES	NO	NO	170.514	NO	18.7807	9.30043	760.163	26.0447	26.4266	20.3131	85.4053	3.33036	7.56904	1628.69	117.501	0.225946	26.6667	0.0260112	163.694	3.04569	1.54456	5858.54	1995.39	386.2	2115.62	3039.69	2487.62	4270.12	2560.59	1169.18	548.086	1823.93	3868.96	90.2252	12276.5	6652.78	3755.86	3510.96	1118.16	185.142	3036.98	478.284
1539	M	59	50	Patient	54.0994	865145	YES	NO	NO	144.986	NO	10.6788	1.24352	940.326	26.383	17.8869	17.8586	32.7062	0.54615	11.4551	1041.43	88.4638	0.149447	95.5556	0.037048	171.609	4.91234	3.52829	7881.83	1070.34	495.639	1871.69	2796.96	4274.8	4359.54	2254.21	1063.98	726.953	2057.43	9659.49	82.9662	15597.4	9204.7	5917.09	3918.42	856.504	13.8705	4662.8	394.154
1540	F	54	79	Patient	64.2329	777231	YES	NO	NO	118.652	NO	6.72621	1.07775	482.143	6.25	9.94475	7.36035	11.5595	1.1477	12.9805	1242.38	51.6944	0.130976	42.8571	0.0260123	136.525	2.40449	1.8746	8057.17	1589.87	486.085	1526.76	3212.47	3302.29	4912.9	2972.66	1023.08	629.517	2113.59	8289.32	101.929	14921.3	9201.64	5375.49	4986.93	557.106	18.0127	2431.71	68.1908
1541	F	43	78	Patient	64.6774	907754	YES	NO	NO	111.592	NO	5.5943	0.405405	917.083	5.74053	12.4383	8.17875	14.0076	1.10424	23.7595	692.809	54.7815	0.260078	26	0	130.367	2.27333	2.26588	6914.79	1631.39	245.441	1157.8	3095.67	2775.06	5352.22	2641.81	1145.23	640.746	1896.4	7782.16	95.8409	12051.7	8976.66	4052.07	3853.03	406.498	6.60972	2424.67	55.081
1542	F	58	60	Patient	72.6202	1154439	YES	NO	NO	54.9517	NO	4.85994	1.3258	147.656	11.0603	5.25215	6.73575	27.943	0.402576	0.394997	594.628	35.1709	0.161747	2	0.00798212	94.5474	1.57978	0.45292	7240.38	1713.65	885.105	1587.17	3710.89	3349.83	4846.19	3110.51	572.717	251.967	1819.18	4490.12	48.2197	10723.2	7571.82	2918.05	3732.29	362.947	23.388	1405.01	125.602
1543	F	44	40	Patient	61.3618	749748	YES	NO	NO	53.5183	NO	6.31494	0.429185	292.097	23.2394	8.20111	14.2997	31.4129	0.793336	2.06186	343.195	43.0196	0.148629	25	0.00885897	117.047	2.02057	0.521626	10098.6	1539.45	804.804	1255.37	3880.79	5590.12	5506.33	3104.3	495.278	236.133	1455.38	9235.48	24.4527	15041.5	9095.06	3956.76	3123.72	628.211	6.66891	2415.48	176.059
1544	F	33	54	Patient	62.3367	815723	YES	YES	NO	51.1719	NO	7.93826	0.423579	208.949	11.8886	7.66882	11.3539	18.4612	1.11807	1.66436	422.414	29.7158	0.147362	9.09091	0.00841043	136.51	1.62083	0.949968	8312	1690.65	1015.3	1190.79	3674.38	3879.03	5193.16	2610.91	378.805	226.891	1579.59	7906.22	37.1858	14366.4	8150.56	2865.47	3966.17	661.989	7.35544	2289.99	96.8466
1545	F	60	85	Patient	55.1157	1370162	YES	NO	YES	59.645	NO	3.88614	0.419972	353.187	4.58867	3.35743	4.45912	8.03801	0.247661	4.53839	414.703	18.4551	0.184995	88.4615	0.0207068	106.188	1.38916	1.83923	6255.52	1539.53	338.354	2210.84	3011.57	2901.98	4978.34	2676.41	1148.34	735.621	2266.43	5812.45	137.697	10386.4	7320.45	3271.67	3922.02	260.553	6.56857	1233.43	81.0123
1546	F	43	125	Patient	59.0875	929971	YES	NO	YES	238.835	NO	9.98489	1.6247	1102.25	26.8632	20.5616	21.3347	29.9121	1.75545	17.2653	2264.53	144.017	0.197472	219.231	0.0964475	192.115	5.64625	2.82079	7560.6	1256.92	493.994	921.534	2527.38	3702.96	4765.79	2022.4	832.374	436.014	1367.03	8954.35	76.3465	13586.1	9131.25	5179.58	3232.47	781.745	21.506	5274.36	176.35
1547	M	54	69	Patient	64.6966	1444956	YES	YES	YES	99.3089	NO	11.3786	7.04755	531.378	21.1358	18.6508	14.1621	59.1437	2.08794	4.28571	807.044	63.9589	0.305885	5.45455	0.0413679	138.637	2.14801	1.39207	6709.7	980.999	553.65	2057.55	3169.8	2111.68	4281.32	2720.34	895.76	587.423	2327.24	5241.58	60.2863	9916.33	6744.7	3514.29	3856.17	788.259	71.2824	2883.13	397.936
1548	M	34	70	Patient	74.7297	1232881	NO	YES	NO	19.3035	NO	2.61601	0.134093	108.339	3.44828	1.6777	1.71265	8.39868	0.191734	3.85852	121.277	14.1777	0.0790202	10.5263	0	50.3971	0.740056	0.585162	8574.34	2423.67	554.311	1111.28	2872.27	3553.76	6717.67	3683.6	282.063	151.028	972.415	5844.85	23.0715	9585.95	7715.75	1860.8	2113.18	220.621	3.24443	626.987	17.8444
1549	F	60	113	Patient	74.4455	1240670	YES	NO	NO	32.1401	NO	2.73268	0.678062	63.5468	6.9523	3.36352	1.87241	12.8158	0.741368	4.89883	320.524	22.2606	0.164339	40	0.00737953	62.9436	2.21226	0.668191	7518.17	2903.35	819.074	1231.42	4133.88	3872.82	6757.49	3821.95	433.032	193.025	1137.19	4023.86	23.3745	10659.6	7758.07	2298.3	2177.21	205.534	19.3444	519.88	34.6587
1550	F	50	98	Patient	63.7744	1048108	YES	YES	YES	162.016	NO	17.7546	2.80672	711.824	23.4957	18.5408	15.083	48.7236	1.87135	3.9032	1583.16	77.9292	0.0673552	71.4286	0.0132784	172.582	3.11799	1.97092	4353.97	2189.37	487.736	1839.71	2939.16	4266.02	5729.07	2369.03	1229.12	626.157	1812.2	3706	131.666	14222.8	7486.63	4468.05	3805.24	746.106	62.9706	3704.77	312.945
1551	F	46	73	Patient	58.3867	915608	YES	NO	NO	295.301	YES	17.8334	2.69608	1261.86	37.8908	37.179	36.5997	90.1107	2.33716	10.0203	3143.01	151.756	0.41317	20.5128	0.0409054	198.291	3.49901	6.06325	8348.71	1321.85	483.613	1645.9	2944.49	4037.56	4738.28	2595.97	856.899	350.106	1647.6	7400.86	72.326	15789.9	7855.76	5865.27	2594.45	1423.1	36.0416	6305.1	443.421
1552	F	64	30	Patient	62.4896	543377	YES	NO	NO	186.87	NO	27.1984	8.85645	418.863	45.6643	47.0025	25.9482	91.1704	7.53306	0.877193	2197.32	112.362	0.306827	8.33333	0.059453	178.311	3.97906	2.9985	7527.27	1824.88	1430.31	1356.6	3788.14	5595.1	6339.14	2928.8	729.083	248.888	1766.73	7490.46	41.9189	27227.3	8002.92	5679.04	2510.41	1958.12	167.471	6170.67	528.178
1553	F	37	121	Patient	68.5412	1199371	YES	NO	NO	57.8056	NO	9.24948	1.68398	540.975	24.1417	10.0151	10.6936	26.4027	1.01868	4.16185	185.408	44.619	0.159426	20	0.0422208	99.8247	2.6632	1.63639	7843.87	2304.46	444.066	1572.91	3475.11	2905.48	5285.19	2905.32	389.44	189.066	1181.43	5742.06	14.0815	11682.5	7685.19	3107.46	2628.71	722.879	39.1872	2498.81	181.762
1554	F	38	107	Patient	68.4384	1225771	YES	NO	NO	45.7189	NO	8.2524	1.47541	210.341	20.8527	15.2426	7.22408	30.7631	0.900261	5.33049	271.601	45.2136	0.141309	12.9032	0.060889	141.067	3.34382	2.50775	6575.34	2419.38	926.6	1862.62	3588.22	3569.09	4771.02	3174.33	439.791	249.574	1557.98	4865.63	34.0829	11857	7197.59	2715.38	2910.41	544.147	36.7116	2090.93	201.506
1555	F	35	62	Patient	65.0736	1133424	YES	NO	NO	58.7551	NO	5.40291	0.696344	309.515	12.1927	7.17629	5.87062	20.6704	0.898551	2.82008	438.636	39.2981	0.0467946	4.47761	0.0334403	147.892	2.18695	1.02184	6755.38	1711.72	446.258	1757.07	3817.05	4083.11	4896.95	2695.86	706.267	331.032	1980.33	5579.93	74.5038	12988.4	7396.7	2870.69	3388.23	361.736	12.352	1463.71	159.693
1556	F	41	62	Patient	62.0933	932682	YES	NO	NO	60.0785	NO	6.81197	3.12983	381.184	24.863	14.4074	8.52768	43.8433	2.82951	3.04348	305.769	53.1532	0.15212	6.25	0.0399893	161.663	3.70828	1.95865	7715.69	2684.95	629.797	2053.37	4175.83	4837.13	5695.35	2697.6	538.143	217.48	1251.78	5589.72	28.5914	15972.9	7727.61	3036.71	2517.58	521.078	86.8463	2519.62	316.292
1557	M	62	53	Patient	40.9367	695080	YES	YES	NO	70.8131	NO	9.80496	1.20284	727.451	35.3448	16.8311	12.1602	13.5912	1.22108	2.87474	151.181	43.1664	0.0757166	7.14286	0.03561	175.762	3.4465	2.52946	8012.23	1264.89	295.218	1021.98	2931.08	4234.71	5261.85	2060.67	388.325	174.311	1317.71	10693.3	17.7438	19680.2	7743.57	3657.13	2575.39	795.592	15.8255	2135.01	176.958
1558	M	47	84	Patient	60.6374	1049228	YES	YES	NO	90.9027	NO	19.0422	1.4071	661.314	49.3301	19.9519	21.2251	59.4238	1.93392	5.09413	326.364	78.8804	0.186893	50	0.0754458	244.922	3.52537	2.67062	6899.43	1421.81	720.53	1895	3507.92	2286.1	4991.77	2265.16	426.345	199.918	1235.58	6888.19	18.2145	13685	7373.42	6277.68	2552.92	1286.66	20.9678	5180.95	385.998
1559	F	55	70	Patient	63.6539	843702	YES	NO	NO	165.339	NO	5.60056	0.776096	584.314	15.9671	15.7135	10.7639	24.6264	1.25757	6.58824	1884.26	80.6233	0.131471	22	0.0268073	151.829	4.00513	2.2779	8235.81	1506.46	440.677	1985.3	3313.64	3791.88	4815.41	2587.27	683.594	369.562	2005.83	7459.47	75.3294	13430.5	8641.91	3904.73	3923.19	475.286	11.8525	2649.04	229.939
1560	F	51	60	Patient	44.6322	949554	YES	YES	YES	74.2739	NO	5.7422	1.47541	449.217	11.4664	11.0798	7.84548	16.8079	0.935961	5.54401	508.524	42.837	0.153061	24.3243	0.0764048	172.551	2.50061	1.57517	6041.78	1143.17	440.839	1653.18	3439.86	3081.6	4307.67	2163.82	774.048	443.998	2241.99	6717.44	60.0282	15023.5	7294.79	4195.2	4506.85	352.797	18.9563	2114.68	109.525
1561	M	43	230	Patient	77.6529	1267048	YES	NO	NO	161.593	NO	8.55656	0.300451	214.096	19.4904	15.1013	12.2442	21.9707	1.07095	11.6258	2112.96	42.9636	0.0444379	94.2857	0.0773661	186.133	3.01118	3.15617	5966.62	778.108	1772.15	939.247	2984.19	2306.06	5470.66	2112.96	457.165	286.84	2981.68	4735.64	43.408	8910.21	7003.37	5677.31	2961.69	525.631	2.36771	3943.81	120.753
1562	M	56	71	Patient	74.0082	1286706	YES	NO	YES	30.7764	NO	8.70687	1.59672	137.677	19.4763	10.3786	9.59017	44.4926	1.08918	1.10497	160.596	41.9048	0.251625	6.25	0.0452284	76	2.94906	1.09057	8567.06	1636.27	1555.29	1527.99	3699.84	2900.6	5039.58	3060.53	513.067	219.724	1497.01	6728.14	30.4827	10246.8	7951.93	2856.35	2791	760.858	27.2012	2233.61	164.762
1565	F	42	94	Patient	72.4388	1377373	YES	NO	NO	87.2739	NO	32.4931	4.76977	607.611	27.37	18.0067	18.2697	77.8195	6.94691	1.23762	524.497	44.6507	0.322776	3.22581	0	111.385	3.92092	1.1294	6605.54	1940.58	547.855	2177.59	3650.51	3968.81	5347.27	3411.24	600.237	229.103	1532.66	3446.21	38.3984	11035.7	7443.74	2463.49	2322.1	2194.76	94.3826	3535.72	389.873
1566	M	47	93.6	Patient	65.0221	1222609	YES	NO	NO	36.2509	NO	6.19585	0.342583	306.589	11.5981	5.39273	8.689	11.2191	1.30076	0.501882	120.597	17.6133	0.129564	25	0.00847242	98.0853	2.36364	0.638626	7630.4	1143.87	657.937	1214.21	3585.96	4050.12	5946.63	2478.31	385.719	252.28	1448.09	6101.82	29.7179	9332.5	7686.02	3289.45	3537.03	482.575	4.08961	2150.32	70.3414
1567	M	45	70	Patient	70.8029	1444822	YES	YES	NO	29.0107	NO	4.90854	0.63421	250.213	6.1792	3.04011	3.31254	10.5741	0.446728	0.965406	108.766	12.6863	0.123271	15.625	0.00785978	74.3233	1.21572	0.159763	7410.75	1789.42	395.481	1843.48	3582.99	2754.39	5370.18	2938	466.378	218.408	2251.84	4695.88	35.7599	8673.73	7186.63	2991.27	2978.29	366.827	11.7662	1017.43	62.2914
1569	F	64	62	Patient	55.9635	626488	YES	NO	YES	231.29	NO	28.4534	2.75229	1527.6	43.414	46.4452	28.4363	39.9623	5.68437	5.81395	1757.14	108.635	0.0465875	12.5	0.110836	307.941	5.4755	11.5108	6054.84	1317.66	301.363	1756.39	2791.31	5223.34	4666.42	2034.8	496.684	197.993	1545.33	5967.28	37.7767	17663	7860.65	6598.69	2111.93	1594.6	38.3088	4681.65	515.573
1570	M	50	152	Patient	54.9618	964410	YES	NO	NO	134.947	NO	27.0666	1.02149	552.489	54.9451	32.4722	22.5189	54.4725	2.82984	13.9651	1090.12	79.8142	0.173724	153.846	0.176482	198.185	5.87408	4.13287	5867.24	2325.36	1115.71	1069.49	3128.45	2419.47	5107.5	2785.47	351.078	176.315	1283.51	7797.51	27.9964	15618.2	8149.65	6400.8	2579.09	1515.95	24.8857	6330.3	311.071
1571	F	44	64	Patient	53.8801	911786	NA	NA	NA	44.8607	NO	11.2114	0.416089	320.602	8.46416	6.26398	6.91969	12.8503	2.63158	3.03384	188.843	23.9237	0.0463865	25	0.0779981	149.556	2.31297	0.47896	6597.41	1464.93	569.213	1444.65	3319.8	2971.52	5243.6	2163.52	498.929	250.804	1814.89	9363.1	35.4615	16551.4	8211.8	3839.09	3235.85	749.079	6.58049	1868.86	67.9984
1572	F	57	92	Patient	68.3434	958305	YES	YES	NO	77.2489	NO	4.21021	0.164745	428.431	6.35838	7.47554	10.913	8.86774	1.3289	7.99385	641.379	39.008	0.0852827	34.375	0.0251678	119.26	1.79743	1.55754	7019.46	1239.06	315.557	1637.34	3757.91	2537.11	4541.92	2470.45	1319.43	837.312	2628.73	7009.1	86.2634	12474.5	8692.85	4175.83	5250.42	296.357	2.08702	1368.04	80.3502
1573	F	60	89	Patient	74.4357	1181648	YES	NO	NO	38.7769	NO	4.48686	0.657489	134.203	4.38125	4.81898	2.22161	9.03698	0.705882	0.727273	372.438	20.8515	0.107914	15.9091	0.00813802	86.4918	1.03125	1.13033	6679.11	1962.6	584.269	1657.67	3564.33	2599.15	4912.71	2941.94	657.556	278.018	1914.26	4317.7	44.7586	10408.9	7958.04	2929.2	3686.21	300.428	13.5404	826.811	48.2377
1574	F	57	360	Patient	86.6307	1675910	YES	NO	NO	39.7669	NO	4.15033	0.954494	207.396	5.67951	3.20825	2.74477	12.3415	0.991114	4.10742	348.571	19.7251	0.0234137	5.94059	0.0076063	56.725	2.183	1.28673	5263.88	4518.68	187.838	1831.93	4138.08	3284.23	5548.71	3271.26	584.409	247.436	1877.87	2054.92	111.846	7772.1	7405.41	1504.17	3181.85	214.809	42.365	418.28	50.122
1575	F	44	99	Patient	60.3931	1164291	YES	NO	NO	60.4258	NO	9.44387	0.756474	598.339	12.0935	7.41999	8.72704	12.2761	2.54237	1.7094	212.052	21.799	0.0925926	27.2727	0.0306466	109.79	1.87882	1.01413	7828.68	1377.32	455.728	1436.93	3097.69	4414.34	5076.87	2224.05	485.417	239.94	1866.48	6372.98	37.3141	11045.9	8315.79	4114.34	3408.86	748.954	11.1656	2785.39	102.208
1576	F	35	106	Patient	66.0191	1200402	YES	NO	NO	72.327	NO	6.49533	0.936037	359.099	11.4801	5.18414	7.14938	12.2632	1.6641	1.58416	573.303	109.898	0.0632831	29.6296	0.0235553	106.742	2.51667	1.52778	8464.01	1301.06	698.266	1731.92	3335.27	2941.96	4729.25	2492.41	453.806	172.042	1325.41	5880.29	32.5817	10374	8337.37	4347.71	2798.56	558.979	12.4958	2523.32	116.628
1580	F	54	99	Patient	73.0332	1109134	YES	YES	NO	32.0355	NO	3.87654	0.849934	251.471	7.17581	3.83895	3.03279	6.67942	0.526479	1.62225	166.038	19.2501	0.0598587	4.34783	0	73.4394	1.04227	1.35309	8533.49	1601.25	411.673	1399.29	3007.05	3496.23	5302.99	2943.64	386.488	205.061	1682.11	6579.39	30.2538	9759.27	8957.62	3353.2	2826.8	331.79	14.4257	1079.22	63.1123
1581	F	47	135	Patient	74.6653	1055129	YES	YES	NO	119.305	NO	13.8409	1.19678	547.413	19.822	14.6709	13.1752	29.2672	2.59976	6.22055	1146.09	44.7911	0.145833	25.8065	0.0211595	158.888	2.45278	1.78028	7094.6	2002.41	656.223	2271.29	4113.24	4289.15	6026.32	3218.14	568.019	214.343	1859.55	4124.34	42.2276	13011.7	9047.8	4035.93	3762.67	945.856	24.6415	3660.22	232.199
1582	F	52	96	Patient	60.9696	959664	YES	NO	YES	42.7113	NO	4.70169	0.737705	285.891	12.2034	7.23659	4.80525	15.8865	0.562463	3.18237	241.304	30.2381	0.281669	17.3913	0.01972	99.0374	1.79667	0.814664	9154.02	1249.08	659.814	1621.18	4068.26	4595.1	6114.73	3386.6	470.303	234.832	1462.61	11239.8	48.3966	15607.9	9183.63	2651.82	2728.98	412.644	9.37828	1921.51	93.7828
1583	F	65	86	Patient	72.6936	1112388	YES	YES	YES	25.3967	NO	4.52937	0.46611	220.353	8.20513	2.197	4.22157	8.90223	0.693481	1.3986	87.5	13.7994	0.11534	25	0	52.6567	0.984487	0.720558	9085.09	2275.11	496.949	1539.03	3880.94	3570.02	6722.92	3746.49	371.198	157.355	1084.21	7025.55	17.0804	10411.2	8647.52	3094.12	2059.26	402.737	10.7876	1177.65	50.3421
1584	F	62	76	Patient	61.6673	695579	YES	NO	NO	129.735	NO	12.8145	0.912201	503.628	17.4888	9.11252	20.5387	35.9944	1.9334	1.88902	1375.69	40.4468	0.0896325	28.5714	0.0152439	151.506	2.73626	2.13565	7108.98	1793.04	911.471	2131.83	3830.46	5265.35	5820.72	2541.29	648.261	260.617	1772.93	4754.72	49.0399	18471.4	9084.23	6430.61	3419.31	904.283	17.2518	4590.42	280.342
1585	F	41	72	Patient	66.2986	1182251	YES	ND	ND	37.946	NO	7.61252	0.526946	374.778	10.7644	5.0007	7.69501	9.28301	1.09538	4.3956	106.612	15.5968	0.0760456	36.3636	0.0264201	63.0239	1.94283	0.289597	8415.73	1759.27	480.27	1372.56	3125.16	3062.14	5212.94	2782.64	396.207	204.897	1618.55	5532.67	26.5971	9401.56	7882.42	3838.32	3470.67	667.371	9.30428	1784.73	100.655
1586	F	52	85	Patient	73.3488	1192234	YES	NO	NO	51.0755	NO	9.73695	0.619933	227.688	13.7439	6.86666	10.7623	24.997	0.962269	0.983146	377.778	33.0388	0.0752304	22.2222	0.0156446	135.647	2.46267	0.683396	7391.29	1642.63	1227.78	2026.51	3826.99	3986.81	6448.51	3269.59	547.502	292.359	1822.13	4228.32	41.6585	10496	8036.51	3484.1	3750.02	728.045	10.9039	2965.86	177.817
1587	F	49	130	Patient	78.9864	1508601	YES	NO	NO	23.2055	NO	3.71619	0.296479	135.775	4.04181	2.53999	2.8486	6.8801	0.513308	1.54639	146.4	15.3928	0.0790389	13.0435	0.0168194	59.9758	0.845865	0.581939	7795.11	2508.81	662.336	1617.3	3504.39	3619.37	5732.01	3432.17	424.013	174.864	1302.93	4241.49	25.4099	7713.33	7683.28	3120.3	2983.89	292.324	7.95439	945.909	38.4462
1590	F	30	125	Patient	74.9852	1187742	YES	NO	NO	48.1389	NO	4.38707	0.349243	268.515	33.1384	6.19397	10.1348	22.2052	1.44928	5.80552	307.182	64.467	0.0884869	37.5	0.0110632	53.8611	2.06846	1.00409	10531.1	704.783	473.167	1060.96	3258.66	3282.1	7609.05	2546.94	319.093	149.224	1038.21	7757.82	8.69998	7741.58	9398.84	3885.4	2180.78	470.641	2.5258	1385.82	143.129
1591	M	47	90	Patient	62.3785	754578	YES	YES	NO	46.5706	NO	7.84136	0.686761	291.027	7.67677	9.87516	3.38925	9.54866	1.48551	7.89022	215.116	42.9688	0.209147	90.9091	0.0325521	97.3258	2.90581	2.81277	9117.11	1723.88	601.396	1339.63	3914.84	3488.85	6741.94	3875.31	460.743	224.231	1169.49	8188.68	24.8851	16007.6	9716.95	4376.15	2290.68	686.476	11.9272	1783.78	50.3593
1592	F	71	43	Patient	64.0287	939332	YES	YES	YES	95.6845	NO	3.3905	2.07427	421.457	7.81044	8.12547	8.29587	20.0523	0.855698	2.30238	1013.9	39.9212	0.234485	2.32558	0.060965	93.227	1.85529	0.743231	8000.59	1601.78	256.991	1389.74	3658.27	3505.83	5049.82	2619.83	629.259	296.423	1889.8	6864.45	50.9819	12309.8	7987.8	3638.91	3073.99	273.599	33.0022	1108.23	94.7482
1593	F	41	95	Patient	55.9687	727060	YES	NO	NO	395.38	YES	72.9537	6.00949	1900.51	104.182	95.4535	94.8655	177.158	6.16715	16.1683	3582.32	255.414	0.367431	71.4286	0.185516	317.348	9.151	11.7919	6812.96	1351.33	840.371	1522.08	3060.73	4678.14	6230.89	2165.8	598.415	217.754	1369.43	7746.86	34.9963	19562.3	8189.7	6634.35	2490.58	4431.55	78.3979	15526.9	976.536
1594	M	61	148	Patient	80.3476	1413545	YES	ND	ND	50.0398	NO	6.92036	1.3894	314.328	16.2896	10.56	9.18487	30.0368	1.55783	1.15385	316.988	35.4515	0.14627	8.69565	0.0148478	94.1529	2.46462	1.3412	9000.72	1882.85	713.95	1365.26	3870.33	2808.9	5531.61	3334.56	418.039	192.622	1456.4	6476.22	16.5856	9295.78	8541.5	3248.57	2788.73	638.112	26.8828	2242.59	127.339
1595	F	52	74	Patient	64.9597	1007011	YES	YES	YES	130.787	NO	12.4182	2.09082	478.385	21.851	16.2713	18.5866	37.5918	1.3757	3.40909	1368.9	77.0987	0.186716	16.6667	0.042647	162.697	4.19718	1.60977	7509.14	1415.28	764.043	1569	3794.51	4169.69	5903.38	2904.97	628.345	264.863	1608.15	6812.24	36.9631	13651.3	8367.54	3941.23	3379.9	951.33	31.7772	3648.42	240.315
1596	F	52	91	Patient	69.2978	1233501	YES	NO	NO	106.895	NO	6.35934	1.05611	392.705	5.81583	4.43495	5.7861	9.20053	0.471995	3.33333	1200	25	0.113951	28.5714	0	130.704	2.28467	1.36916	6698.18	1759.14	367.896	1537.26	3099.53	3189.35	4547.26	2648.92	760.775	403.307	2184.84	4952.92	69.9004	9697.6	7632.26	3546.58	3907.25	436.157	19.4568	1571.14	72.9631
1597	F	63	38	Patient	63.6603	814500	YES	YES	YES	72.9152	NO	1.60265	1.03193	213.567	3.56732	4.62944	2.23815	8.22682	0.19305	3.90764	881.797	28.2392	0.0723851	6.89655	0.00852297	82.4575	0.823764	0.299973	8921.77	1870.47	267.894	2558.8	3089.56	4330.7	5027.79	3153.13	1010.95	692.842	2387.16	6443.22	109.269	14460.4	8419.64	4479	4525.11	148.557	19.644	599.141	76.1203
1598	F	46	64	Patient	58.9036	773353	YES	YES	NO	207.42	NO	14.3735	1.50013	910.947	20.4934	17.8475	19.9476	55.3235	1.66817	1.83946	2158.71	102.747	0.235136	14.8148	0.0545293	199.331	4.65916	1.65023	8748.92	2296.88	497.832	1785.18	3684.39	4227.14	5520.12	2686.28	699.767	242.89	1562.11	7255.42	60.487	18523.7	9130.63	4471.25	3285.95	1224.54	36.206	4788.24	279.303
1599	M	46	116	Patient	70.2722	1183078	YES	NO	NO	130.113	NO	32.1318	1.83117	953.69	39.2818	40.9977	31.2065	61.4325	4.51367	4.81928	719.617	103.396	0.374719	33.3333	0.0907251	174.208	5.30139	5.69887	7610.96	1854.65	633.432	1253.09	3281.27	2980.36	6016.13	2491.71	421.781	175.069	1270.49	6116.49	26.2028	11875.2	7654.95	4787.63	2438.89	2456.3	34.6554	6336.02	305.136
1600	F	43	34	Patient	43.6311	511037	YES	NO	NO	130.252	NO	12.9651	1.43426	681.746	33.9703	10.8153	22.8244	49.866	1.82788	0.396825	1144.92	62.6144	0.212606	11.1111	0.0564294	171.751	4.06435	3.7117	9075.24	1152.75	479.809	1420.36	3567.58	4974.2	5206.97	2283.16	494.256	217.049	1601.08	14092.6	39.1361	27290.9	8260.46	4888.38	2301.4	1125.16	17.6112	3361.79	313.089
1601	F	42	73	Patient	71.1951	1150225	YES	YES	NO	14.6573	NO	3.19116	0.305694	101.94	2.95389	2.19835	2.60062	6.97236	0.31257	0.868056	68.0672	12.3314	0.0830565	7.69231	0	38.8138	0.733753	0.109514	9367.3	2171.49	848.008	1800.58	3597.61	2740.15	5160.81	3516.8	419.773	212.063	1485.54	5312.75	31.4914	10103.8	8532.59	3594.45	3062.79	313.852	6.95516	913.734	35.6452
1602	M	52	100	Patient	75.8972	990049	YES	YES	ND	31.8413	NO	4.11938	0.658256	236.8	4.9635	3.99002	3.56804	10.3916	0.786164	1.9802	212.222	14.4374	0.0901307	19.0476	0.00811952	26.512	1.14263	0.58489	7277.49	1803.55	373.921	1886.27	3653.52	3858.32	4936.58	2661.71	531.287	188.112	1557.15	4061.7	37.8208	11643.9	8557.56	3167.95	2884.91	296.955	12.1206	896.925	51.5126
1604	M	48	160	Patient	73.6335	1380697	YES	YES	NO	37.7904	NO	6.79343	0.447527	307.591	7.67739	3.04313	6.29645	9.82954	1.53628	1.83767	162.676	15.6813	0.112092	19.3548	0.00841255	96.8988	1.723	0.930132	7502.84	1581.23	572.175	1760.96	3722.64	2858.55	5061.24	2965.09	503.067	214.124	1717.31	4822.2	29.2928	8653.84	8036.67	3693.37	3191.43	533.064	7.24272	1863.55	71.7029
1605	F	38	81	Patient	62.9849	870476	NO	YES	YES	100.65	NO	9.05917	1.8543	671.269	15.6028	16.4892	11.441	23.4856	2.10166	4.53649	745.81	49.1349	0.117509	16	0.0158153	137.853	4.67512	1.6059	6356.78	1735.03	294.781	2485.91	3072.33	4302.28	5001.6	2131.15	581.483	195.433	1609.29	4910.45	37.2721	13851.8	8204.71	3478.56	2473.13	581.291	32.1663	2066.69	214.825
1606	M	40	132	Patient	76.8474	1391343	YES	NO	NO	52.1079	NO	9.30671	0.789889	400.322	13.2075	9.68932	13.5103	21.7861	1.09562	1.28824	261.172	31.3996	0.065189	17.6471	0.015824	100.303	2.73514	1.50041	7619.51	1744	643.263	1632.54	3198.19	2502.62	5107.13	2894.09	447.29	211.882	1582.9	5774.17	37.4538	8900.75	7968.56	3775.39	3012.41	710.105	14.3746	2680.14	120.747
1607	F	48	102	Patient	68.7881	1023010	NO	YES	NO	100.977	NO	21.2275	2.91341	808.769	20.1817	19.0672	18.1245	51.0066	2.35656	1.33668	625	47.0277	0.270942	27.7778	0.0242209	64.8656	4.84311	1.8251	6524.58	1704.58	501.657	1462.63	3529.4	4145.23	5221.89	2738.87	580.314	179.158	1490.43	3887.83	31.4975	11430.6	7725.05	3491.38	2532.23	1348.96	52.7854	4237.5	206.254
1610	F	55	90	Patient	75.1477	1031770	YES	YES	NO	27.172	NO	6.13339	0	263.534	6.5666	1.93249	4.41159	6.87047	1.09409	0.813008	88.9447	10.0552	0.0952683	9.52381	0	60.5677	1.1318	0.250156	8686.74	1693.98	511.548	1788.19	3809.42	4126.54	5903.49	3556.78	401.252	201.557	1773.61	5505.8	32.63	11766.8	8959.94	3238.26	3698.89	532.095	0	1358.83	67.8446
1611	F	60	102	Patient	77.2021	1303913	YES	YES	YES	39.9899	NO	5.15597	0.853832	203.892	12.041	8.95236	4.77507	23.1396	1.09134	0.725689	292.814	31.6792	0.0958773	5.26316	0.017322	86.2734	1.79835	1.2608	7591.76	1812.16	506.476	1907.28	3301.05	3342	4733.34	3223.54	533.075	268.392	1770.66	4349.87	43.7146	8948.71	8154.84	2803.32	3687.59	398.033	16.1054	1125.08	139.58
1612	F	51	84	Patient	73.8306	1178302	YES	YES	ND	27.0674	NO	4.80159	0.172525	276.768	4.45487	2.97367	4.56681	7.41058	0.72956	3.67861	101.293	11.2473	0.0732869	15	0.0346741	25.5806	1.07108	0.289561	7710.25	1858.44	347.449	1829.69	3207.2	3533.96	5471.82	3256.85	453.407	212.204	1555.34	4297.1	28.195	9734.91	8166.33	3536.44	2979.63	369.175	3.39472	1046.42	48.3747
1613	M	47	74	Patient	72.4136	1169073	YES	NO	NO	45.928	NO	8.01637	3.34928	306.396	14.8782	11.0848	6.22611	42.0719	1.4876	1.26582	246.025	42.31	0.171999	5.88235	0.0164799	88.989	1.58827	1.01603	7603.22	2076.77	395.869	1775.22	3372.71	3305.15	6055.61	2878.73	517.789	214.05	1452.8	4811.14	24.5209	10225.2	7876.5	2968.04	2701.71	603.042	71.8518	1290.77	148.836
1614	F	41	90	Patient	73.2536	1266831	YES	NO	NO	25.8063	NO	4.89021	1.34331	119.494	9.82957	6.91496	6.21537	17.6584	0.94106	1.13065	167.45	21.6535	0.12773	7.14286	0	71.5058	1.68327	0.727374	7347.64	2001.14	1054.28	1575.7	3557.48	4031.35	5360.55	3010.93	554.928	241.263	1485.41	5452.53	40.3456	11234.6	7491.13	2741.71	2807.95	356.006	27.628	1304.04	97.882
1615	M	46	104	Patient	77.9754	1453992	YES	NO	YES	30.707	NO	6.87733	0.817439	246.2	8.5796	4.33907	6.89379	19.7478	0.619628	1.97911	134.539	19.6791	0.0930233	7.5	0.00697593	61.1373	1.82891	1.18081	7260.21	1983.09	543.332	1640.16	3896.82	4428.69	5062.55	3299.5	585.171	210.428	1682.85	4873.38	41.5714	9739.16	7430.99	2620.08	2701.05	500.691	16.5063	1403.72	92.8478
1616	M	43	91	Patient	70.7654	1244379	YES	NO	YES	38.4522	NO	6.95601	0.94399	273.677	7.93919	5.18797	6.4843	11.6151	0.797941	0.902062	239.792	21.7051	0.0620412	14.6341	0.00690751	59.5199	1.27508	2.1878	6832.5	1229.61	577.316	1460.63	3389.37	4267.56	4634	3026.14	566.079	247.642	1961.28	6638.88	43.3058	11425.8	7922.35	4582.89	3505.93	473.328	12.0542	1704.46	75.5397
1617	F	47	78	Patient	67.705	1044145	YES	NO	NO	45.188	NO	6.21801	0.169157	424.173	7.99305	6.54795	6.56315	11.7794	1.16942	1.33245	214.173	19.8599	0.0561956	5.76923	0.00850196	60.0886	2.06718	0.228253	8818.56	1639.04	324.668	1885.07	3650.2	3755.91	5037.96	2880.61	638.241	262.837	1962.47	6015.04	56.3991	11167	9065.79	4048.97	3584.18	552.605	2.87316	1411.68	88.1104
1618	F	64	113	Patient	79.529	1466564	YES	YES	NO	40.5891	NO	6.40051	1.37318	348.253	11.8339	5.10528	6.38021	30.2009	1.29528	1.08225	185.397	21.8805	0.110162	6.66667	0.0136082	62.0759	1.44168	0.505217	7335.27	2375.48	398.755	1553.63	3660.75	3081.84	5530.61	3182.65	584.473	230.171	1573.44	4625.29	40.7604	9664.99	7501.62	2867.73	2968.64	479.352	34.7752	1427.15	123.418
1619	F	50	103	Patient	70.5592	1159025	YES	NO	NO	44.7048	NO	4.67252	1.23429	304.11	10.3146	6.61066	7.65162	17.831	1.05647	2.44698	271.493	31.6882	0.0757193	9.52381	0.00887626	88.2615	1.51067	1.49209	7460.77	1838.1	359.095	1316.44	3330.24	3716.98	5788.37	2484.94	513.578	199.858	1623.3	5335.03	31.6358	9554.58	8810.34	3043.81	2901.4	351.157	23.2954	1149.24	86.2794
1620	M	49	133	Patient	73.5479	1350483	YES	NO	YES	42.25	NO	4.95461	0.527426	145.805	6.59515	7.0651	3.05268	13.028	0.344274	1.27085	405.535	22.6814	0.0476701	2.85714	0.0285185	100.938	2.44197	1.07728	6769.38	2076.52	763.875	1542.83	3585.1	2761.66	5518.83	3214.57	508.028	218.322	1596.45	5242.36	43.5235	10221.8	8050.9	2929.53	3122.51	335.436	11.1071	1177.36	61.4595
1621	M	76	100	Patient	72.5043	1233118	YES	YES	YES	45.5622	NO	8.16818	1.39244	310.559	13.6725	15.7295	7.65511	29.449	1.23428	3.12268	264.052	25.1124	0.112528	23.8095	0.0298151	66.8627	1.85392	1.74197	7181.04	2678.17	435.481	1576.09	3670.19	3874.47	5178.12	3358.87	546.447	228.883	1548.16	4113.5	23.6077	10654	7861.21	3740.92	2225.98	578.209	39.7367	1419.17	104.613
1622	F	51	81	Patient	69.6524	1294365	YES	YES	YES	33.6397	NO	4.70535	0.726612	188.513	6.11692	4.80632	3.32388	7.5718	1.55306	2.22805	243.982	18.637	0.113675	2.63158	0.0346308	84.4561	1.41372	1.06037	6856.42	1615.85	569.082	1526.29	3691.43	3612.8	4462.03	2495.17	554.841	336.69	2126.02	5710.36	44.8096	10964.7	7345.38	3989.05	4082.62	322.938	12.3613	1141.1	61.0338
1623	F	40	58	Patient	68.7246	1178223	YES	NO	YES	36.3884	NO	3.32229	0.398142	255.24	6.50564	3.1041	3.54843	8.08685	0.98904	1.00251	232.463	17.0864	0.147694	2.5	0.0143668	82.298	1.4582	0.437318	8058.02	1821.9	320.143	2096.98	3491.6	3440.29	4652.19	2901.83	570.563	248.747	1850.48	7015.77	41.9653	11589.8	8125.63	2875.15	3324.84	268.201	7.63862	878.442	85.7223
1624	M	42	92	Patient	70.067	1010681	YES	YES	YES	65.6787	NO	8.13167	1.01818	386.888	18.3935	17.8293	12.6749	17.9321	1.36491	3.03468	425.424	41.6777	0.121507	29.4118	0.0156482	146.353	4.42478	1.84285	7173.03	1273.89	496.299	1367.18	3356.54	3007.2	4808.1	2586.92	636.205	334.903	2212.58	6360.63	33.3109	12455.3	8505.35	4328.34	3808.62	576.839	13.852	1956.11	156.33
1625	F	52	129	Patient	75.3475	1317269	YES	NO	NO	29.1068	NO	3.42153	0.240426	159.886	3.25615	1.95881	2.39148	5.00762	0.970378	1.53191	224.621	10.1322	0.0569233	8.88889	0	70.517	1.63878	0.297039	7021.24	2101.92	393.238	1479.09	3214.27	3202.22	5065.02	2954.09	511.791	228.442	1720.32	4832.94	46.7297	9870.93	8058.64	2536.85	3816.91	244.445	5.31402	638.442	34.1616
1626	M	37	57	Patient	63.2784	722324	YES	NO	YES	91.7208	NO	7.28575	2.06327	603.953	15.8845	22.7833	10.6857	27.8945	1.8617	2.15232	651.761	55.281	0.104618	18.5185	0.0276874	132.897	2.87826	3.22186	7999.08	1908.7	340.844	2547.93	3711.32	6178.82	5116.38	2375.51	757.624	370.305	2274.84	7320.22	55.8383	19524	9368.1	4101.44	3363.59	577.303	41.5326	2115.39	274.115
1627	F	60	46	Patient	52.4276	586566	YES	NO	NO	306.468	YES	15.6562	4.29022	1053.2	39.3162	46.6526	30.3551	68.8019	2.94314	6.68449	3538.46	205.388	0.144155	6.25	0.00760398	183.593	5.26774	2.93994	7236.67	1383.99	350.174	1116.55	2489.06	3458.81	4875.91	2176.32	616.441	283.89	1334.63	9438.47	38.4536	21990.7	8486.68	4334.43	1999.43	1096.21	57.9645	3510.26	274.479
1628	M	52	90	Patient	73.6693	976168	YES	NO	NO	87.3942	NO	9.13423	1.31615	533.019	11.2873	23.6884	6.16057	18.7292	2.57104	3.67534	686.082	43.0652	0.0569152	13.5135	0.0412133	126.435	4.53767	2.38936	6509.05	1776.95	319.822	1750.87	3543.56	2122.88	4498.25	2252	650.759	227.871	1978.19	3141.15	55.6598	11305.1	8724.93	3045.88	3351.06	589.038	24.5859	1736.38	123.954
1629	F	51	60	Patient	57.6775	693926	YES	NO	NO	139.3	NO	24.5068	5.35396	848.291	45.4753	25.9124	36.9555	60.4489	3.22388	4.71869	1094.85	119.49	0.143885	16.6667	0.0243112	77.2804	2.8043	1.95387	7267.55	1212.81	665.489	1394.76	3355.55	3406.24	5016.78	2224.38	409.866	145.549	1190.45	4998.68	21.9364	16510.4	7774.89	5418.45	2617.43	1736.5	64.8484	5721.07	430.882
1630	F	25	150	Patient	79.9193	1170314	YES	NO	NO	69.7664	NO	11.9567	3.06328	271.934	20.9227	23.6	15.4879	50.4426	2.90942	5.42797	620.149	49.4075	0.235718	18.1818	0.0742046	84.9946	1.7517	5.48854	8882.84	1001.95	1096.12	1034.34	3013.72	2310.03	5694.59	2832.48	282.688	110.603	1092.29	5583.85	12.5322	8656.94	8321.01	4329	1440.72	1086.03	32.4699	3249.56	137.57
1631	F	58	92	Patient	69.0877	938360	YES	NO	NO	32.4917	NO	3.59281	0.261165	252.174	4.38276	3.50066	3.86509	7.99116	0.776639	3.20988	148.095	15.4664	0.0837287	46.1538	0.00916003	60.762	1.33288	0.702014	9161.27	2032.27	361.908	1702.9	3351.95	3427.37	5626.35	3468.94	529.736	224.05	1519.99	6364.6	24.5108	11556	9906.22	3334.85	2893.35	322.904	5.32845	958.054	31.9707
1632	F	50	76	Patient	56.5205	699808	YES	NO	NO	74.0435	NO	8.57851	1.06829	541.601	19.8198	12.794	9.56857	30.8298	1.53649	11.1554	391.339	52	0.097561	80	0	94.2919	3.08914	0.970481	9269.99	1890.95	464.985	1304.85	3398.87	4380.69	6503.54	3522.55	351.525	186.908	965.28	7402.85	16.6712	17980.2	9209.38	3447.68	1861.08	741.632	20.0055	2464.96	125.749
1633	F	51	94	Patient	59.8082	845249	YES	NO	NO	162.577	NO	9.43213	1.39603	690.879	11.2705	22.9305	12.0066	31.2735	1.06693	14.9419	1672.97	83.5075	0.0889878	28.5714	0.0337781	177.048	4.15412	2.2345	5818.32	1564.51	351.849	1580.94	2989.32	3362.58	4037.97	2710.31	1072.17	599.965	2054.36	4818.36	70.8535	14143.8	8544.46	3823.73	4784.86	573.795	22.4786	2509.32	130.139
1634	M	33	40	Patient	63.8912	813209	YES	NO	NO	61.5587	NO	1.54015	0.721371	150.246	2.9031	6.09851	1.04977	9.51119	0.956215	9.40594	777.778	26.1678	0.127065	2.17391	0	56.7094	0.470465	0.638978	7866.28	1285.52	217.41	1813.98	3441.65	3373.85	4427.91	2375.64	1200.9	722.225	2532.15	7857.93	94.55	12794.6	9740.92	4497.7	4476.71	120.51	9.83757	375.057	45.4988
1635	M	51	21	Patient	37.0222	491481	YES	NO	NO	305.683	YES	21.5425	9.22804	1723.53	46.3654	72.4184	39.5534	69.3273	4.64666	7.47967	2763.64	181.099	0.26727	12.5	0.155239	226.616	7.93187	10.3191	7392.96	1154.67	245.381	1521.2	2439.57	3960.55	4102.72	1855.39	528.335	204.036	1417.69	8869.4	26.2246	23374.9	7785.45	4995.69	1841.58	1497.51	105.803	4173.1	480.181
1636	F	58	82	Patient	74.5805	1240781	YES	NO	NO	79.8566	NO	32.5497	3.52453	656.551	24.5005	22.4987	20.0198	73.5512	3.08855	1.81612	363.636	47.2753	0.234329	4.34783	0.0652032	100.134	2.57611	1.19262	5584.62	2213.77	570.286	2314.38	3867.59	2853.33	5808.29	3358.37	599.219	276.02	1906.98	2600.32	50.7745	10991.2	7533.32	3994.6	3497.72	1802.09	82.2063	3957.99	375.57
1638	F	38	80	Patient	55.9717	580959	YES	NO	NO	184.367	NO	20.4332	1.0589	1223.38	22.8769	41.4663	19.2188	30.9392	2.1978	3.0303	1446.45	88.0923	0.109439	36.3636	0.0506158	189.383	5.48493	3.70276	6635.7	1261.88	277.128	1305.23	3081.78	6596.79	3994.41	2176.29	704.582	270.518	1711.22	5401.17	37.2947	19074.2	9713.59	5417.89	3203.5	1290.97	13.7703	3421.93	227.211
1642	F	54	152	Patient	78.5765	1283320	NO	YES	YES	56.1081	NO	6.85346	0.364359	151.614	8.52601	5.27704	9.35965	18.0748	0.628931	1.82648	595.652	27.7034	0.124547	19.2308	0	104.993	2.43294	1.17583	7341.12	2208.33	1540.69	1646.79	3897.36	2708.46	5041.08	3657.7	435.849	204.875	1588.27	6263.22	31.2557	9602.18	8639.78	2705.82	3308.06	529.876	8.57152	2414.83	91.949
1643	F	25	75	Patient	75.1582	1453466	YES	YES	NO	25.5409	NO	3.83653	0.492524	197.322	5.34366	3.13965	3.24138	9.8676	0.476474	1.3708	122.559	16.5301	0.0965096	5.88235	0.00806387	62.3818	1.12559	0.521569	7576.81	1914.8	485.873	2591.34	3317.09	3840.97	5117.83	3240.45	462.916	227.429	1559.52	4269.6	46.5554	8435.24	7307.09	2556.16	3088.14	300.661	9.63215	963.215	94.9455
1645	F	22	125	Patient	75.5227	1060319	YES	NO	YES	42.4222	NO	4.40403	0.917632	251.784	6.3109	5.28349	2.65013	14.3874	0.896287	3.66133	341.25	25.0462	0.0459242	15	0.0165906	46.6016	2.17611	0.746714	7179.44	2053.53	393.655	1558.22	3953.16	4756.89	5282.24	2959.49	411.276	155.576	1234.94	3837.39	31.3323	10602.5	8736.24	2002.09	3034.94	319.715	19.8054	1031.76	64.1316
1646	M	42	99	Patient	69.2231	968502	YES	YES	NO	175.38	NO	13.7625	3.72671	586.087	20.3437	15.9789	14.6374	50.1751	2.45927	0.960879	2084.34	63.3883	0.184843	3.0303	0	117.147	3.5459	1.68841	8285.84	1922.66	507.175	1572.97	4074.73	4158.82	6161.06	3122.58	746.514	227.527	1758.96	5419.42	50.5936	14905.8	8994.3	4114.31	3272.79	1103.77	71.244	3131.64	226.122
1647	F	46	80	Patient	74.4231	1100561	YES	NO	YES	52.5397	NO	5.03619	1.15427	129.599	11.2351	9.08118	3.4357	22.0009	1.51274	1.73611	567.22	35.6826	0.0617894	7.69231	0.00710177	93.7124	2.41905	1.58864	7405.38	1947.73	1051.46	1880.79	3985.09	3760.91	4957.1	3444.51	673.974	248.855	1741.65	6042.37	30.3885	12433.4	8539.1	2759.89	3754.54	376.172	23.6243	1440.17	132.66
1648	F	41	42	Patient	50.5531	499860	YES	YES	NO	238.059	NO	12.0044	2.7618	1036.25	49.7512	31.0047	41.3182	46.1703	3.38983	0.776699	2436.36	121.87	0.128728	55.5556	0.0841622	199.75	5.98361	3.83673	11182.3	829.632	460.129	863.528	2631.96	5631.65	4417.87	1762.27	402.946	183.171	1303.43	15376.3	25.3404	25503.8	9269.8	5464.1	2391.67	1308.37	24.0067	4861.36	300.084
1649	F	32	61	Patient	69.8125	807148	YES	YES	YES	108.044	NO	11.5805	3.58142	679.869	22.9497	20.7914	15.1815	58.4408	3.24	1.56006	802.475	65.8423	0.188781	13.3333	0.0541492	131.308	3.73909	2.61409	7689.51	2144.46	364.741	2693.08	3603.91	3368.61	6304.52	2843.34	642.385	251.453	1744.1	7741.01	34.0017	17746.4	9035.52	3318.21	2845.7	866.012	79.2915	2573.26	403.891
1650	F	40	78	Patient	70.9875	843678	YES	NO	NO	143.559	NO	7.5267	0.856364	647.295	11.1111	20.3815	7.06087	20.8065	2.4988	4.24469	1542.07	46.1423	0.0568505	0	0.014988	124.79	2.79745	2.84951	7072.43	1488.01	286.602	1901.96	2640.62	4341.7	4656.4	2332.91	486.659	214.347	1624.42	5387.13	48.8601	15416.2	7809.61	3808.83	2616.16	517.97	13.0381	1914.24	139.864
1651	F	43	29	Patient	51.624	642162	YES	NO	NO	88.1607	NO	7.51324	1.26953	386.774	19.6373	10.5987	11.2809	29.6268	1.06667	1.23203	802.747	74.6114	0.17246	4	0.0714082	144.137	2.28415	1.70861	8035.02	1524.69	480.564	1766.91	3884.79	4212.5	5924.8	2614.26	700.758	291.515	1837.31	10697.8	43.6027	21570.4	9039.78	3786.09	3385.44	585.522	20.2441	1867.13	244.487
1652	F	45	63	Patient	64.9925	1009859	YES	NO	NO	100.247	NO	13.4782	0.766528	651.65	21.1679	16.0056	17.6649	43.9508	1.46554	2.25989	688.8	65.3023	0.170121	14.2857	0	161.022	4.06002	2.14818	7743.16	1475.06	480.463	1920.57	3676.75	3355.84	5425.69	2889.62	611.141	237.974	1722.28	5854.42	39.8295	14309.3	8135.39	3798.13	2358.05	1031.83	11.8828	3323.24	287.169
1653	F	56	54	Patient	72.0534	1146705	YES	YES	NO	51.7155	NO	5.98305	0.809969	448.512	14.8556	3.52589	11.6071	15.8354	0.976562	1.08696	228.994	50.1191	0.197824	10.5263	0.0201437	84.1543	1.60629	0.35279	10290	1401.49	385.627	1501.01	4050.06	3443.72	5139.51	3586.7	358.055	148.076	1279.97	9516.21	20.7357	12572.5	8433.56	2831.97	2590.9	640.095	11.3368	1773.78	141.274
1654	F	40	73	Patient	67.5518	1177116	YES	NO	NO	64.2822	NO	13.5227	0.697306	597.928	15.6713	8.99576	10.3966	18.9023	0.967296	0.81103	205.021	45.4905	0.241158	3.44828	0.0415512	167.072	2.49421	1.09652	7361.45	1303.44	520.764	1343.9	3563.32	3342.04	5536.03	3353.87	463.987	213.029	1479.11	5523.06	36.058	11918.1	7219.68	3788.56	3303.33	1019.44	9.34487	3187.45	139.324
1655	F	39	198	Patient	66.6916	1151755	YES	NO	NO	184.654	NO	22.7502	1.9333	1451.8	115.618	40.0707	48.5294	73.3073	4.86251	2.98507	862.738	156.466	0.133722	183.333	0.0674878	164.859	5.49793	4.16314	8509.93	866.764	592.487	716.732	3077.53	2993.38	6128.75	2472.27	380.289	213.691	1259.67	6103.85	15.146	10307.2	8026.19	6114.27	2555.23	1899.71	17.3648	8420.19	462.772
1656	F	41	151	Patient	79.9005	1491529	YES	YES	YES	68.1827	NO	10.3513	1.48317	387.663	14.6497	16.9724	8.14379	47.2928	2.04121	3.61068	484.328	46.2627	0.201238	24.2424	0.0138764	107.615	2.41954	1.81497	8177.32	2811.14	580.478	1558.28	3343.14	2854.24	5450.54	3322.02	469.876	189.524	1235.43	4234.48	26.3711	9497.19	7480.51	3041.46	2628.71	880.975	43.5794	2296.3	154.204
1657	F	40	446	Patient	55.0597	666487	YES	ND	ND	181.406	NO	15.6886	4.33018	413.018	145.038	33.9235	65.288	124.695	2.85344	3.64742	1715.52	246.996	0.262909	62.5	0.0924214	240.317	3.06245	6.67522	9872.02	544.647	2400.95	1074.93	2617.62	6072.08	4950.58	2074.73	216.933	94.2254	828.766	14049.8	15.6709	16205.9	8658.53	6537.26	1264.69	1584.43	24.0065	10472.8	855.23
1658	F	30	58	Patient	69.5352	1024869	YES	NO	NO	54.4244	NO	7.4467	1.24329	200.901	13.8214	7.33316	13.6605	30.0551	0.882759	1.50125	506.746	41.6773	0.2035	12.9032	0.02886	84.2895	1.47975	1.04152	8895.49	1711.15	1191.18	2214.43	3895.67	3903.32	5972.25	3279.99	519.172	250.881	1680.01	5258.79	38.2705	13179.2	8155.19	4012.22	3276.32	705.456	21.4662	2394.45	230.273
1659	M	40	264	Patient	71.3307	1017199	YES	NO	NO	245.31	NO	8.91381	1.17233	902.165	16.1626	20.7453	19.0945	41.0747	2.00978	15.5877	2538.73	125.244	0.145243	246.667	0.0182349	225.32	2.96503	4.25713	6450.28	1275.56	664.767	1415.44	2635.4	4870.34	4346.34	2128.72	782.869	329.611	1434.33	5847.57	78.975	10904.8	8189.74	6798.36	3566.56	609.517	14.7464	6146.29	160.244
1660	F	37	44	Patient	47.9535	472729	YES	NO	NO	496.697	YES	11.3797	0	1396.87	122.796	98.8365	98.5692	124.45	9.71963	5.10204	5797.06	509.489	0.237987	14.2857	0.292069	222.356	4.66989	27.7325	13846.5	380.768	640.959	449.669	1804.42	5023.79	4305.27	1035.59	173.813	73.6997	696.994	16965.9	15.0427	10112.9	11012.2	7012.47	719.651	1563.26	0	8495.35	427.306
1662	F	30	108	Patient	76.674	1099202	NO	YES	NO	49.0733	NO	7.69231	1.57843	387.976	18.2	17.5756	11.5268	26.5982	1.36531	2.31437	269.268	31.7503	0.122674	14.2857	0.110681	37.9438	2.42398	3.51338	6989.88	1306.68	447.961	1458.01	3064.85	2200.2	6549.42	2421.05	446.536	191.12	1380.87	7681.03	30.6283	12827.2	7892.82	2497.53	2760.55	540.392	21.834	1761.28	165.575
1663	F	50	91	Patient	71.1957	1292266	YES	NO	NO	46.5045	NO	4.45086	0.302115	213.115	4.97049	2.54397	3.5371	13.166	0.731452	1.90355	410.895	23.0678	0.0770416	9.09091	0.0149432	100.779	0.99844	0.932454	7377.02	1691.76	579.447	1736.76	3629.97	3578.24	5054.93	2872.47	553.227	224.072	1427.2	5572.71	46.774	10204.8	7933.35	2739.93	3257.3	334.296	5.41684	1307.78	61.9068
1664	M	41	171	Patient	86.0212	1718984	YES	NO	NO	33.0383	NO	3.05556	1.11631	245.135	4.2011	2.88749	4.12265	14.9401	0.317513	2.02752	146.341	27.2826	0.134312	25	0.00711896	83.4612	0.924677	0.697107	7217.8	1872.85	410.94	1291.05	3768.8	3221.5	5851.58	3579.05	461.319	231.625	1601.91	5730.46	26.5661	8014.42	7369.82	3075.57	3260.01	223.97	21.5243	1055.27	35.4861
1665	F	53	53	Patient	70.8324	1077990	YES	YES	NO	42.7661	NO	7.00588	0.315023	204.85	9.79021	3.88326	5.45974	18.1748	0.234082	1.17388	307.721	25.8373	0.188939	34.2105	0.0221615	104.86	2.69548	0.602669	7494.7	2288.15	847.689	2623.53	4143.62	5212.11	6744.75	3534.36	525.902	254.474	1743.14	5579.17	56.5868	12290.8	8250.91	4043.11	3176.1	547.315	7.42122	1841.39	175.326
1666	F	37	64	Patient	61.0174	715007	YES	NO	NO	177.338	NO	14.2552	1.14473	699.324	22.4548	18.4345	19.5201	36.2235	2.51337	2.25179	1945.18	94.6341	0.134228	6.66667	0.0187395	148.305	2.37346	1.30952	7208.42	1584.46	586.847	2113.87	3176.89	6266.17	5690.28	2599.82	626.917	270.487	1525.5	10612.1	55.9435	21934.5	8851.38	5358.99	3363.04	1027.96	19.5802	4342.61	330.067
1667	F	49	102	Patient	77.4758	1170815	YES	NO	NO	34.7127	NO	8.20283	1.1396	257.283	13.2676	6.53023	8.90077	20.4803	0.618273	1.39252	205.439	24.0444	0.0633179	0	0.00842105	40.6042	1.18003	0.960914	7835.14	1566.43	684.993	1512.32	3838.4	3771.4	5086.78	3498.42	450.185	213.082	1452.53	4149.37	24.864	10082.2	7927.3	3168.61	3178.21	657.662	18.7903	1795.33	126.408
1668	F	62	106	Patient	78.372	1385421	YES	NO	NO	38.3562	NO	4.4865	0.960576	228.571	7.56038	4.5507	5.31933	23.1835	0.608134	1.61074	296.104	24.3272	0.117325	0	0.00737028	52.5606	1.45631	0.631199	8843.88	1733.19	490.392	1449.53	3663.95	3949.5	5433.89	3692.58	510.194	187.871	1422.76	5329.07	34.4861	9500.12	8228.69	2825.03	3004.5	410.705	17.3233	1160.66	77.9546
1669	F	61	61	Patient	58.0756	800608	YES	YES	YES	130.768	NO	18.5061	2.42215	658.741	13.5442	14.1388	11.7076	21.0863	2.44399	2.83688	1260.49	44.1541	0.147601	31.5789	0.0165549	134.285	4.67249	2.27219	6902.52	1413.68	254.307	1800.24	3591.58	4895.97	4650.95	2266.61	668.658	226.128	1972.62	5934.24	32.6141	14198.8	8658.42	3571.93	2584.54	1244.05	34.9734	1764.91	171.12
1670	F	59	89	Patient	77.0763	819703	YES	YES	ND	31.8359	NO	3.16147	0.29824	235.041	7.27824	5.2356	4.61255	10.6854	0.875912	2.94906	197.351	19.5894	0.0850754	0	0.0376393	51.5904	1.73204	0.687563	7317.28	1945.58	353.543	1232.76	2877.33	2973.25	4655.46	2550.38	436.337	206.904	1497.38	8647.03	26.1612	15929.8	8402.07	2747.16	3008.89	233.011	6.09977	867.387	58.5578
1674	F	32	46	Patient	53.0652	683819	YES	YES	YES	165.266	NO	15.0094	2.01342	616.165	16.1137	31.976	12.8229	26.8257	2.45549	6.72783	1819.15	74.9057	0.102712	21.0526	0.077912	156.086	4.8097	3.22792	6046.3	1421.14	383.727	1921.35	2782.01	3621.68	4121.11	2164.64	633.452	233.512	1652.48	6064.89	46.1461	17601.1	8111.21	4162.34	3114.57	873.038	30.7099	2396.83	223.743
1675	F	52	19	Patient	42.7306	446870	YES	ND	ND	287.887	YES	20.3947	7.12743	1277.03	52.9158	52.6444	31.8043	104.785	3.97045	9.32642	2853.51	214.684	0	27.2727	0	228.119	5.83078	4.65753	9354.43	1043.93	326.717	1200.25	2900.79	4083.8	5764.95	2112.97	623.037	273.995	1388.67	520.126	40.7775	2592.1	8720.21	5193.26	2366.24	1803.66	73.847	4043.68	548.258
1679	F	64	65	Patient	70.8849	1114898	YES	NO	NO	32.3049	NO	7.08562	0.508318	239.74	11.4842	4.33402	7.84178	16.2284	1.23796	1.77134	155.856	34.1017	0.0925754	9.09091	0.00797448	56.7141	1.4864	1.60133	7815.58	1888.07	534.757	1360.28	3465.39	2649.54	5087.58	3000.77	508.567	194.314	1555.26	4746.49	29.4995	11085.6	7811.66	2834.98	2839.36	555.208	9.86637	1325.68	105.839
1680	M	39	139	Patient	63.0999	896316	YES	NO	NO	475.308	YES	50.0782	5.17138	950.727	77.5824	60.0649	53.6564	152.715	9.20366	1.78174	6082.95	184.034	0.441649	150	0.0659467	292.387	3.75711	5.6138	7927.13	955.467	1140.22	816.597	2400.94	3837.33	5338.82	1817.44	308.299	109.872	1184.02	6886.44	19.8343	13275.1	7618.3	8094.08	1713.12	3752.02	47.9742	10935.9	393.834
1681	F	48	44	Patient	51.5806	563843	YES	NO	NO	45.4106	NO	6.93699	0.77383	255.541	17.2319	5.99029	5.55127	21.1857	1.03252	1.19522	292.708	40.1869	0.0913659	20	0	100.59	2.16393	0.800801	9198.23	2500.7	647.698	1769.11	3435.65	4547.75	6070.52	3435.16	490.68	188.492	1109.07	7210.21	27.3914	22754.6	10067	2953.96	2850.62	618.967	19.509	1778.86	166.713
1682	M	44	226	Patient	41.733	477785	YES	YES	NO	365.961	YES	5.3758	0.745156	312.866	22.6027	7.06225	7.81476	25.3319	1.08696	5.97015	5552.63	79.6875	0.0804397	75	0.00846597	116.601	6.11511	2.36088	9917.04	1426.79	795.337	1103.6	2936.47	3955.46	7267.25	3115.3	154.009	58.4363	854.252	12996.6	19.302	25203.1	8891.03	1251.01	1224.19	554.643	10.465	2570.19	69.0687
1683	F	48	66	Patient	59.5094	1172707	YES	NO	NO	86.2612	NO	13.6828	5.09066	661.618	28.5519	41.642	16.721	68.5543	2.82258	4.41347	405.882	80.6851	0.242718	5.55556	0.124873	121.315	3.41924	6.11927	9193.32	1172.93	561.095	1077.91	3015.01	1646.98	5711.26	2331.55	383.657	161.336	1132.3	6798.92	18.76	10754.6	7604.63	4021.59	2283.95	1284.21	62.2491	3836.42	178.22
1684	M	41	91	Patient	74.3934	1291361	YES	YES	NO	130.399	NO	71.816	10.0612	1004.73	50.4138	52.761	46.4931	137.728	14.6038	1.80316	584.155	93.5679	0.619718	11.1111	0.0267684	129.123	5.39084	2.3873	8295.35	1717.18	689.35	1528.56	3994.67	3311.93	5399.41	3364.58	532.19	244.672	1421.66	3879.07	15.0573	11308.7	7845.83	3597.31	2897.64	6130.74	178.107	7080.13	518.832
1685	F	42	101	Patient	72.6957	1423938	NO	YES	NO	19.8212	NO	4.46145	0.66017	171.781	9.62604	2.87478	3.36257	12.3517	0.777634	1.66251	63.7011	14.8021	0.0915033	14.2857	0.0141643	34.5053	1.52323	0.480283	7726.71	2238.93	516.736	1669.72	3474.01	4160.32	6289.66	3348.77	403.751	191.609	1261.96	5239.49	22.629	9746.44	7329.81	2555.09	2656.72	360.268	14.7478	880.656	97.6166
1686	F	26	71	Patient	59.5964	788036	YES	NO	NO	87.5912	NO	11.7744	0.66482	521.371	19.8688	10.5365	10.4934	21.6015	1.1504	0.312989	631.579	77.2414	0.120005	43.75	0.0151676	136.182	1.90616	0.483092	9893.76	1082.06	602.511	1071.29	3419.61	5317.42	6168.15	2689.25	354.362	184.915	1206.01	9774.03	29.4685	16564.8	9265.57	7463.4	2606.23	1173.8	7.61387	3281.58	134.512
1687	M	48	50	Patient	69.6057	954068	YES	NO	NO	116.749	NO	13.9782	3.8742	734.26	35.1195	18.9697	17.9866	79.3195	2.56488	1.07744	830.097	96.9097	0.342983	3.22581	0.025091	142.174	3.68625	1.1274	8328.02	2165.99	509.398	2117.32	3681.89	3469.5	6363.14	3054.87	658.583	225.854	1491.13	7263.63	43.0903	16384.2	8145.54	4128.79	2705.99	1187.55	89.0922	3874.99	508.35
1688	F	41	106	Patient	73.0766	1169823	YES	NO	NO	48.6188	NO	6.91703	0.909435	137.645	16.0397	5.53885	7.99879	16.7297	0.821418	5.12048	407.109	39.1375	0.165824	68.75	0.0340368	110.639	1.69218	1.27234	8494.69	1061.19	1613.75	947.701	2984.02	3243.2	6411.5	2744.19	333.384	190.422	1083.36	9440.87	22.4155	12097.3	8416.66	4478.58	2764.18	597.526	10.258	2328.56	96.5958
1690	M	55	72	Patient	68.0771	1008070	YES	NO	NO	77.0897	NO	7.49944	1.85803	665.569	17.471	13.8367	16.5098	26.5064	1.75729	1.26354	377.885	42.0431	0.284732	21.0526	0.0346813	112.782	2.45763	1.71429	8792.33	2003.53	314.661	1714.24	3309.29	3170.73	5309.11	2888.69	496.08	213.001	1566.32	9042.88	30.3109	13949.1	9209.28	4027.64	2902.58	667.612	38.6878	2406.58	179.551
1691	M	34	103	Patient	74.6666	1306088	YES	YES	YES	71.9366	NO	10.7687	1.36307	467.132	12.1524	14.2968	6.98493	28.302	1.55844	0.874317	511.022	30.4598	0.0878477	8.33333	0.0482121	124.383	2.66819	2.48848	5510.02	1774.08	417.124	2346.37	4170.13	3259.9	5592.83	2837.4	683.466	305.125	2036.99	2284.36	64.8246	9375.58	7522.77	3592.41	4020.4	592.609	25.2663	2051.16	180.692
1695	M	35	70	Patient	65.4522	859379	YES	NO	NO	124.279	NO	36.203	0.560538	947.947	31.1594	11.8215	33.5821	34.2988	1.53695	2.72823	654.098	77.7512	0.19015	46.1538	0.0631164	229.751	3.72052	1.17317	6607.76	996.184	856.432	1454.7	4193.08	4862.32	5769.86	3376.73	499.683	238.358	1679.14	6101.08	25.4706	14585.7	8973.69	7130.23	4293.22	2431.99	5.81815	7925.49	300.217
1696	F	32	67	Patient	44.9809	712308	YES	NO	NO	202.971	NO	25.1879	1.08519	987.541	26.9649	28.384	18.3937	38.0083	3.31092	4.60299	2003.28	76.4078	0.127	6.66667	0.0461645	216.861	7.53012	6.11247	5734.58	1356.72	395.896	1584.19	3038.4	3685	5124.83	2347.77	651.053	200.924	1606.79	4609.96	31.8214	16909.4	7767.15	4170.35	2683.39	1340.71	14.0389	4228.51	296.22
1698	F	39	87	Patient	69.0102	1014821	YES	NO	NO	57.552	NO	10.062	1.088	420.88	13.771	18.2547	8.43869	17.3486	1.76226	4.2588	320.661	41.8592	0.0846024	16.6667	0.0557991	96.0114	2.92653	4.25465	8874.82	1469.03	451.705	2083.76	3418.88	2931.59	4918.33	3007.32	560.69	247.689	1934.37	6999.97	45.5472	12146.6	9225.08	3398.91	3214.56	895.724	16.7517	2025.97	169.488
1699	F	46	45	Patient	46.6685	634652	YES	NO	NO	159.654	NO	13.5726	1.49893	743.85	25.0707	17.5907	14.6222	18.355	1.7134	4.57143	1488.12	53.9503	0.133138	130	0.00886132	194.764	3.42936	2.87657	7055.84	714.092	300.637	1282.26	2941.86	3806.53	3726.02	2210.14	498.698	196.958	1506.57	10002.1	29.9377	16847.6	8617.95	5174.71	2881.11	899.706	11.0297	2191.75	209.564
1700	F	52	69	Patient	73.2305	1247681	YES	NO	NO	108.531	NO	26.4656	5.72935	610.984	27.4228	22.0262	17.1898	105.444	6.31347	1.23935	824.779	78.3408	0.515711	0	0.0127845	114.118	3.9192	0.520156	9083.71	2143.82	469.832	1475.88	3441.23	2478.86	5689.83	3326.79	509.812	196.204	1496.07	6218.51	29.2097	12247.5	8021.76	3089.39	2340.26	2489.42	130.642	2987.14	306.168
1702	M	49	61	Patient	70.2089	823726	YES	NO	NO	170.315	NO	11.8884	2.14646	909.873	25.4884	27.5031	31.0502	39.971	2.44476	2.04978	1580.82	88.305	0.265853	30	0.0233918	135.087	3.3737	5.05817	12326.1	894.351	468.602	802.451	3022.85	4700.72	5389.98	2487.34	395.965	198.367	1595.73	11117.6	16.3215	10392.6	10725.7	4687.41	2248.32	1544.2	20.6379	4363.1	166.317
1703	F	48	117	Patient	68.8147	864778	YES	NO	NO	172.444	NO	23.8225	1.57993	878.631	32.0261	21.4101	30.2394	51.1947	1.21429	1.75593	1570.1	87.2638	0.164994	42.8571	0.0532077	184.632	2.99747	1.59865	6547.84	1195.57	866.812	1532.68	3726.78	3878.29	5885.64	3108.83	620.39	258.656	1730.12	7292.04	38.5455	14973	9551.35	8289	3847.46	1570.35	19.6582	7869.07	396.634
1704	M	50	65	Patient	76.8823	1178965	YES	NO	NO	67.0308	NO	9.16663	4.61409	387.304	17.9198	28.3858	11.1616	54.6038	2.25617	1.67095	456.122	54.1563	0.165331	2.38095	0.0331741	104.963	2.70705	1.91304	9182.81	1904.72	516.046	1830.48	3474.19	3504.34	5234.44	3325.7	605.899	264.741	1772.22	6156	34.1166	12359.7	8292.7	3564.14	3183.72	891.46	93.3022	2095.91	242.586
1705	F	71	198	Patient	80.4331	1488008	YES	NO	NO	65.9903	NO	30.8204	4.79114	641.852	33.8453	20.8436	26.8692	71.2333	3.63505	1.92744	160.174	38.1676	0.185128	3.22581	0.0270691	80.401	3.22663	0.609618	6541.25	2119.81	517.739	1926.59	3628.9	3684.05	5869.16	3181.36	502.629	214.273	1578.39	4044.33	31.8099	9584.4	6860.98	2797.89	2903.14	2056.44	107.526	3401.19	422.041
1706	F	50	129	Patient	79.5146	1232144	YES	NO	NO	42.1722	NO	5.40206	0.496942	195.005	10.2377	3.59395	7.3943	13.0685	0.865385	2.57117	352.14	18.8495	0.12667	26.087	0.0135391	78.4618	1.7179	0.896962	7915.47	2002.53	783.35	1676.52	3609.11	4856.69	5102.56	3434.21	484.386	232.7	1544.34	6823.18	28.5861	11622	8696.55	3065.16	3389.3	460.985	10.5507	1679.19	113.623
1708	F	44	74	Patient	68.7816	1236139	YES	NO	NO	59.8909	NO	10.4064	4.9976	170.096	12.1677	10.471	5.29127	66.658	3.66442	0.791557	591.971	35.317	0.227998	7.69231	0.0136565	94.8113	2.29084	1.27647	6642.34	2469.06	492.016	1995.79	3706.34	4551.24	5734.76	3086.67	580.167	218.649	1526.48	2002.55	37.6621	11510	7320.05	2695.84	2624.87	728.073	126.199	855.891	179.591
1709	M	34	95	Patient	72.3873	1247235	YES	NO	NO	173.3	NO	25.98	2.89642	1050.32	56.4103	33.9494	31.3856	71.81	3.09216	3.92157	1277.49	152.144	0.311818	33.3333	0.0533582	194.551	4.22018	4.22857	6803.51	1577.49	603.415	1271.04	3166.25	4539.36	6371.8	2518.73	486.543	181.457	1232.41	5087.37	29.6656	11786.6	7474.93	4347.9	2664.61	1753.48	47.3046	6644.3	467.434
1711	F	45	100	Patient	70.018	1155258	YES	ND	ND	43.1696	NO	5.70662	0.345304	451.03	9.37082	3.1068	9.10594	11.7406	0.127845	1.88457	139.691	24.6239	0.14111	15.3846	0	60.2172	0.812018	0.595415	9767.14	1244.66	415.838	1006.21	3303.54	3774.08	4763.67	3145.43	341.266	167.27	1231.61	7247.48	26.0644	8427.27	8139.31	4433.02	2876.85	589.479	4.32804	1989.17	60.5925
1712	M	29	154	Patient	81.5719	1474244	YES	NO	NO	47.6235	NO	6.83392	0.680483	368.25	13.7671	5.61411	7.79664	24.5063	1.07278	1.72563	238.846	29.8552	0.204787	8.33333	0	97.7148	3.35758	1.04134	7176.9	2102.7	542.108	1667	3391.08	3003.55	6125.23	3185.06	438.134	189.602	1360.74	5137.55	33.765	9107.95	7566.73	2656.47	3117.94	505.344	14.9229	1998.31	136.341
1713	M	33	80	Patient	67.8359	947527	YES	NO	NO	52.0108	NO	8.84444	0.456621	477.156	15.5697	12.6578	7.37599	14.9643	0.957121	3.02725	282.209	24.6689	0.0943545	5	0.0585333	25.9823	2.4266	2.73498	8208.81	1079.23	422.996	1146.07	3577.32	4394.26	4627.21	2700.25	463.311	178.992	1385.71	6238.5	33.3031	11966.9	8912.25	3883.04	2834.33	741.931	5.27689	2160.36	116.092
1715	M	41	37	Patient	59.897	901277	YES	ND	ND	62.1202	NO	7.426	0.852985	367.21	9.0233	8.81033	7.88121	19.0602	1.44315	2.44698	442.574	36.3704	0.193452	11.3636	0.0506116	138.577	1.65659	1.10313	8391.19	2161.49	618.456	1625.08	4252.42	3504.75	5946.61	3043.21	591.106	228.032	1852.62	7187.26	49.5593	12990.8	8471.09	4787.49	3450.44	623.56	18.8621	2497.57	100.968
1717	F	39	70	Patient	71.029	1069419	YES	YES	NO	32.2048	NO	6.74904	0.828157	235.774	6.87925	4.60311	4.5794	8.12142	0.747508	1.28114	178.455	21.1077	0.108853	12.8205	0.0162906	63.533	1.02284	0.853867	8383.12	1925.63	453.517	2024.6	3726.17	4187.95	5387.08	3213.69	564.949	236.315	1729.31	4987.35	46.6505	11195.8	8712.21	3225.52	3698.83	569.468	16.8316	1189.43	89.7684
1720	M	45	86	Patient	70.8664	1043369	YES	NO	NO	51.0239	NO	6.088	0.480914	440.533	16.5088	5.60692	8.01579	14.5215	0.651374	4.27553	251.648	36.1837	0.0725251	35.2941	0.0183604	44.1718	1.98886	1.3468	10582.8	1484.23	490.718	1239.87	3478.48	4200.37	5644.83	3281.57	385.37	185.131	1313.89	7374.05	21.5115	10249.8	9064.29	3952.99	2932.33	658.444	7.66747	2218.77	116.929
1721	F	32	56	Patient	58.692	797174	YES	NO	NO	191.922	NO	11.9867	2.15198	514.574	69.7006	38.8458	35.0538	81.192	2.78818	2.7833	1854.08	370.16	0.3608	40	0.081493	224.306	4.17437	10.4406	12436.1	871.579	1065.76	789.037	2089.26	3239.57	3753.2	2648.24	282.665	124.64	841.617	12387.7	14.2169	15225.9	8817.65	5213.6	1303.98	1558	20.0709	5757.84	365.04
1722	M	56	29	Patient	67.1307	914636	YES	YES	NO	137.674	NO	49.0591	10.8683	946.512	18.6978	37.0448	37.0888	126.22	10.7754	1.1466	878.571	79.5018	0.594707	0	0.0285144	140.249	2.33094	1.76274	10381.5	1872.88	455.482	2465.07	3878.53	3655.32	5574.15	2917.86	561.152	221.159	1783.01	3868.21	26.2399	14915.6	8048.67	3974.88	2368.81	5258.92	212.106	4449.86	367.359
1723	M	61	82	Patient	74.2426	1299694	YES	NO	NO	32.5558	NO	2.59246	1.03266	146.271	4.12965	2.25456	2.30899	12.7095	0.805823	0.950441	307.067	11.8808	0.0856751	6.66667	0.00666356	53.4191	0.964889	0.302854	7195.92	2797.04	442.412	2057.85	4072.33	4213.66	5868.65	2933.68	581.419	244.735	1936.48	4395.54	31.7169	11235.7	7488.07	3170.75	3154.51	193.892	30.7765	664.002	66.1694
1724	F	62	96	Patient	71.1155	1121081	YES	NO	YES	54.2864	NO	10.0365	0.764818	320.051	11.6532	6.33725	10.1446	29.5456	2.18239	3.00871	376.695	43.5855	0.174561	19.2308	0	85.1132	3.05077	1.29392	8868.1	1315.25	976.379	2004.38	4161.41	4950.29	5428.57	3167.18	536.833	217.397	1645.77	7041.67	39.1487	12785.6	8737.82	4179.26	3418.93	896.456	10.704	3338.74	148.071
1725	M	47	167	Patient	78.7513	1457317	YES	YES	NO	53.3623	NO	5.45807	0.625444	212.008	8.56	8.10668	3.14035	14.5444	0.9375	2.78657	512.235	20.2008	0.110513	10.2041	0.00674582	104.114	2.92951	1.19208	5765.59	2344.51	507.92	1644.36	3876.91	3461.03	4526.19	2960.39	648.623	273.928	2127.15	3859.24	53.9042	9906.79	7565.68	2581.16	3891.12	309.473	15.0962	1090.36	73.4226
1726	M	57	90	Patient	64.4983	827923	YES	ND	ND	125.835	NO	21.1343	1.75737	858.413	21.8724	27.6519	16.6211	41.3353	1.87449	2.19966	874.46	45.6763	0.120555	31.1111	0.091427	187.961	3.47003	3.44637	6373.69	2073.62	465.502	2112.34	4034.8	4919.84	5157.16	2876.27	688.872	329.451	2651.52	5173.88	81.8648	16524.1	9018.47	5794.71	4278.05	1267.03	37.4431	4313.2	318.87
1727	F	44	55	Patient	62.4139	797164	YES	ND	ND	96.0312	NO	15.7993	2.1418	696.449	27.379	10.9197	17.1587	41.4842	1.71013	0.365297	595.21	51.7657	0.362526	18.5185	0.00680967	149.207	3.01724	1.0371	8423.52	1622.5	628.98	1545.39	3967.4	4256.25	6066.11	2724.94	598.58	225.851	1758.31	6434.78	39.5848	17939.8	8474.04	4609.2	3055.96	1323.44	36.379	4674.07	308.594
1728	F	59	32	Patient	51.0255	619118	YES	ND	ND	268.617	YES	26.1461	9.68718	1024.55	52.3747	33.4117	33.8157	138.502	6.0103	2.35525	2813.07	197.479	0.350877	0	0.0270508	220.145	4.25665	4.30987	8850.72	1538.8	618.945	1528.1	3826.86	5005.97	5918.98	2500.33	735.724	313.414	1642.59	7102.73	36.6112	23185.1	8335.08	5297.63	2992.81	2298.43	155.059	6470.5	641.235
1729	F	35	102	Patient	74.8676	1192501	YES	YES	NO	38.5273	NO	7.30378	0.463559	78.9289	6.97385	7.7821	4.63492	14.3765	1.35103	3.40984	362.712	30.614	0.151976	18.75	0.0138179	114.944	1.51307	1.04031	8392.92	1537.02	1825.74	2160.47	4288.89	3116.5	5475.24	3637.55	654.367	265.727	2018.38	6619.94	54.88	11604.2	9266.91	3398.5	4013.75	623.899	7.54716	1507.76	93.9203
1731	M	47	148	Patient	77.3105	1298574	YES	NO	NO	142.65	NO	9.77069	2.33621	372.248	15.4323	13.5098	10.973	39.3534	1.88679	1.45059	1758.52	43.7582	0.130107	33.3333	0.0204527	116.719	3.17214	2.44676	7330.73	2186.09	798.568	1368.26	3372.76	3670.12	5247.85	2816.08	475.457	196.123	1694.54	4892.84	38.7605	10938.7	7581.09	3616.93	2548.26	716.94	53.1352	3098.78	153.245
1732	M	52	89	Patient	79.1748	1388330	YES	NO	NO	27.4456	NO	5.12556	1.71306	226.511	12.0432	4.24574	4.16922	26.0055	0.794503	1.25874	113.851	22.808	0.1053	9.375	0.021164	36.8362	1.0402	0.671835	7242.77	2242.26	530.133	1672.82	3820.5	3702.03	6254.64	3136.78	471.91	209.547	1435.75	4245.59	30.4923	9935.68	7081.17	2677.73	2674.22	393.999	40.3362	1255.47	124.61
1733	M	42	88	Patient	55.8205	1134325	YES	NO	YES	23.9811	NO	3.25379	0.303293	192.315	8.74036	2.37774	3.70499	13.244	0.414186	1.85185	95.1515	10.9408	0.160842	0	0	72.7283	1.94746	0.543556	8486.29	1829.28	430.741	1612.6	3276.99	4241.35	5729.08	3019.81	367.766	157.45	1392.45	5712.77	29.0922	9980.97	7846.08	2422.08	2783.51	292.685	6.17107	838.384	74.9344
1734	M	44	102	Patient	55.6977	1172454	YES	NO	NO	34.8418	NO	5.64842	0.81716	347.107	10.3512	3.91248	5.98267	8.6596	0.516796	2.29885	87.5	18.2382	0.106182	22.2222	0.00855359	75.7623	2.06978	1.10809	7970.4	1147.76	460.061	2070.75	3398.57	3166.62	5230.21	2811.2	375.779	179.691	1389.36	6162.9	17.7216	9708.98	8139.51	3367.05	3747.1	482.748	10.2349	1612	95.5261
1735	M	59	120	Patient	70.6713	1409333	YES	YES	NO	79.5875	NO	6.75257	1.10269	431.12	7.41214	4.47961	7.73271	19.7873	0.732194	2.34009	708.383	28.636	0.0695652	9.61538	0.0232594	120.3	4.00654	0.493106	6710.01	2023.87	485.478	1691.33	3683.93	3176.33	5360.43	3093.82	565.161	243.633	1863.96	3780.61	49.9054	8998.35	7616.23	2751.05	3663.58	479.66	22.7058	2211.68	82.3084
1736	F	45	92	Patient	66.322	1249367	YES	YES	NO	37.9858	NO	5.74463	0.705219	316.999	7.30051	6.03965	4.81336	8.78848	1.75761	0.335008	193.515	21.8506	0.136116	11.7647	0.032523	63.7436	1.55885	0.673174	8083.87	1653.72	428.377	1557.36	3643.49	3837.77	4991	2683.14	543.475	230.453	1791.2	4671.51	30.0597	9624.61	8539.52	3591.08	3298.55	476.241	12.0061	1335.88	68.8349
1737	F	50	173	Patient	68.9144	952781	YES	NO	NO	158.29	NO	19.6231	0.841751	552.645	14.1386	15.7096	12.1752	22.0213	2.0377	12.7877	1664.29	84.5601	0.0872315	100	0.0291078	183.312	2.44432	4.23892	6150.72	1174.98	798.505	1143.19	3032.53	3657.75	4991.32	2348.1	456.208	163.689	1173.63	8058.96	25.0728	13956	8615.41	9144.96	3306.53	1245.83	10.4956	4605.47	108.105
1738	M	40	77	Patient	67.068	875029	YES	NO	NO	73.7604	NO	11.8495	0.49505	368.592	9.75348	10.4348	8.63146	17.8034	2.5	1.1583	603.721	50.5973	0.107782	21.0526	0.067527	142.41	2.60355	2.1492	5848.7	1535.83	541.468	1617.5	3430.43	3198.42	4750.75	2299.73	571.505	239.672	1756.63	5020.57	39.2368	15015.9	7775.74	3462.91	3523.43	685.692	7.99973	2078.79	103.997
1739	M	40	119	Patient	77.7491	1008448	YES	NO	NO	53.758	NO	6.29693	0.839832	344.14	7.65376	12.966	3.95244	13.7179	1.54885	0.888099	426.16	17.1444	0.0461396	8	0.0739396	66.8454	2.24498	1.36707	5350.73	1601.97	428.381	1844.91	3528.52	3022.43	4925.44	2547.92	578.033	256.949	1931.3	5649.56	38.4529	14357	8051.98	2920.75	3995.55	345.085	13.8827	1557.84	83.2963
1740	F	35	105	Patient	75.6275	774568	YES	NO	NO	48.637	NO	4.58217	0.587084	179.316	14.9068	7.31045	10.6087	14.6812	0.830565	2.98507	491.837	40.8981	0.146215	10	0.0383553	44.7315	2.11324	1.25695	8610.05	1279.81	797.089	1229.63	2768.78	3407.75	4625.1	2316.7	344.386	145.216	1106.48	10504.7	17.2139	16209.5	8621.06	3687.4	2598.09	402.805	7.74625	1522.14	108.448
1741	F	48	73	Patient	65.2374	1272320	YES	ND	NO	98.3649	NO	11.9793	3.02334	486.667	19.7136	22.4073	13.0172	41.1063	2.13505	1.33432	866.436	48.6979	0.137033	17.0732	0.0888524	131.028	4.72806	2.63129	6256.62	1949.12	579.728	2402.36	3713.69	2785.55	5272.15	2760.4	574.148	242.549	1847.29	4027.74	48.6425	11164.4	7337.78	2901.56	3315.68	763.959	62.0913	2926.15	324.604
1742	F	56	79	Patient	60.9234	1257553	YES	YES	NO	66.8331	NO	10.0758	1.06448	640.233	15.4894	9.08087	12.9738	22.9999	0.998424	1.41956	253.871	26.2684	0.143906	6.25	0	130.463	2.81019	2.02156	7521.41	1826.72	463.917	1325.14	3385.98	3623.14	5632.15	2756.94	529.202	226.98	1892.78	4907.72	39.9365	9680.97	7789.57	3496.47	3265.95	782.472	20.6751	3062.3	144.726
1743	F	49	78	Patient	25.9275	443957	YES	NO	NO	266.868	NO	11.5037	3.95738	1726.44	55.2011	68.7248	52.7273	58.3578	5.39084	3.9604	1983.15	185	0.225664	100	0.044603	272.501	5.0878	4.49438	9799.53	680.246	292.371	998.488	1710.38	5261.53	3779.34	1565.47	357.58	178.576	1175.26	18430.7	17.5192	20313.5	8132.77	5153.01	1247.87	1162.27	29.2821	5074.82	448.242
1744	F	45	27	Patient	38.5226	636108	YES	NO	NO	157.807	NO	6.56158	1.38675	550.201	45.1546	10.9876	21.6606	32.4052	0.946186	6.70103	1665.88	124.689	0.197958	38.8889	0	169.094	3.67625	4.29319	12593.1	968.075	561.854	1031.95	2516.08	1748.97	3052.58	2338	287.425	141.297	1123.05	14133.7	29.3451	15517.8	10514.3	5541.96	1431.83	844.196	14.1485	3230.58	344.281
1746	F	27	88	Patient	74.5427	1141617	YES	YES	YES	56.9393	NO	7.65482	2.31065	262.286	16.1425	21.7502	11.0283	37.4252	2.3175	2.14592	407.895	59.2977	0.149276	2.63158	0.0353507	129.992	2.71174	2.19584	6804.32	1662.99	739.302	1761.16	3326.62	2841.46	5239.42	2774.33	621.998	261.419	1780.96	4950.75	48.6639	12123.2	7835.03	2849.22	3271.76	515.935	39.4178	2010.31	186.577
1747	M	50	69	Patient	60.6388	762396	YES	NO	NO	165.698	NO	14.6565	1.87726	958.468	15.3005	58.1566	14.2204	33.421	2.56849	1.9431	1425.65	69.0201	0.160792	24	0.259267	186.394	4.73584	6.03487	7878.36	1777.03	305.878	1714.99	3264.49	4828.29	4265.02	2368.99	841.098	441.923	2302.57	8419.13	49.6971	18598.4	9015	5914.62	4329.64	1110.97	34.103	3117.8	201.995
1748	F	71	66	Patient	60.8141	730143	YES	YES	NO	156.889	NO	9.0358	1.21446	662.37	8.18571	16.2991	12.7917	29.6208	3.30285	4.46169	1697.84	76.0386	0.111732	4.7619	0.0244041	133.807	4.07166	3.16586	7433.28	2315.98	317.198	1487.18	3394.69	3300.58	4411.22	2530.71	616.203	215.519	1680.96	5302.48	37.7399	15874.5	8951.67	3817.26	2836.98	653.297	30.1311	2181.76	91.7628
1749	F	48	94	Patient	67.0007	1013851	YES	YES	NO	215.934	NO	21.7019	2.26843	1016.71	29.1146	63.7747	17.9037	56.2353	3.33333	6.18389	2063.93	158.297	0.0767067	27.2727	0.0337126	190.901	9.21927	3.91358	5932.97	1812.2	405.977	1222.5	3066.31	2839.21	5360.88	2269.89	632.818	237.037	1659.86	3340.45	32.8779	10692.2	8022.88	4072.59	3314.1	1275.34	41.4262	4322.13	264.339
1751	M	59	99	Patient	59.1354	922854	YES	YES	ND	68.2809	NO	12.6052	1.77646	583.085	13.7725	27.2045	7.89192	19.9562	1.64069	2.6393	373.617	31.3678	0.0626174	8.69565	0.106969	67.1799	4.01062	5.16341	6007.76	1384.51	429.32	1708.36	3006.98	3213.28	4549.42	2701.64	656.297	245.456	1986.32	4312.4	37.9258	12432.1	8381.61	3954.35	3418.74	730.343	26.0063	2539.95	149.536
1755	M	36	81	Patient	74.8248	1235288	YES	NO	NO	17.9121	NO	5.85824	1.49948	35.3135	9.68573	4.1547	3.01887	15.0078	0.592154	0.733945	157.083	22.4848	0.123762	11.7647	0.00772977	35.2513	1.20293	0.722022	6625.23	1516.41	4058.16	1503.99	3800.06	2666.47	4613.28	3159.14	434.784	204.713	1237.61	5404.64	19.0689	10165.2	7156.87	3580.89	2729.48	393.431	23.4763	1477.39	76.0956
1757	M	55	84	Patient	76.6924	1242718	YES	YES	NO	33.696	NO	3.23804	0.833333	233.449	7.28889	3.46253	5.85764	14.3223	0.511447	1.87793	182.178	23.4112	0.0541067	29.4118	0.00810504	65.0087	1.32743	0.592593	8730.12	1663.61	556.361	1405.56	3649.08	3322.07	4786.17	3178.43	341.322	160.326	1396.68	6833.87	19.4019	9609.31	7809.17	2904.12	2621.03	295.32	14.4844	1359.12	65.9844
1758	M	49	217	Patient	73.5126	988580	YES	NO	NO	62.4701	NO	7.39521	1.03301	372.53	16.9717	7.71713	7.07413	13.8744	0.663962	1.7673	444.186	38.5093	0.0897551	17.6471	0.0226398	127.231	2.14059	3.13757	7203.33	2209.33	819.559	947.752	3585.67	3995.27	4721.19	2723.77	360.955	141.779	1305.12	7509.47	22.8161	13062.2	7459.59	4315.86	2533.53	545.226	23.2657	3127.72	103.178
1760	F	45	115	Patient	68.6347	980662	YES	NO	ND	109.469	NO	13.3556	1.3037	608.569	19.61	13.2955	14.2753	35.8789	1.86738	3.17125	855.941	100.562	0.124669	78.5714	0.0151183	108.9	3.04024	2.48481	7968.89	1626.96	656.699	1378.95	3747.64	3714.47	5389.12	2614.9	480.203	207.737	1557.35	6053.49	28.0989	13111.9	9354.29	3868.38	3656.61	1059.49	22.4338	4272.62	184.569
1761	F	38	60	Patient	68.6856	981595	NA	NA	NA	38.3756	NO	4.96534	0.214938	292.386	7.03977	3.5791	5.42302	10.6359	0.703989	0.655201	215.385	22.2004	0.0666556	7.5	0	79.0673	1.66139	0.902498	8027.68	1850.56	489.408	2045.21	3697.1	3900.03	5021.51	2899.02	558.784	210.678	1777.83	5888.23	46.2965	13166.7	8421.6	2994.54	3211.71	401.388	4.075	1467	101.875
1762	F	42	124	Patient	81.044	1541416	NO	NO	NO	25.8816	NO	4.14698	0.784133	78.4388	4.63906	1.87423	3.06051	16.3698	0.646711	0.765027	256.881	12.0959	0.0719424	2.27273	0	56	1.28498	0.656437	5578.91	2655.09	688.847	1970.27	4113.43	3976.58	5319.31	3162.17	636.157	237.314	1680.95	2807.72	52.5491	9276.54	7301.08	2516.05	3668.9	241.985	22.0576	534.573	69.4167
1763	F	42	99	Patient	74.4506	1152189	NA	NA	NA	53.3557	NO	8.40271	0.690204	459.931	10.7098	7.33877	8.14278	19.206	0.91133	2.27743	270	28.1654	0.206101	18.1818	0.00901957	69.1745	1.6136	2.08656	8805.41	1549.66	583.238	1531.99	3634.19	5566.18	5058.2	3494.03	411.029	183.06	1431.61	5911.73	27.8697	9596.52	8608.48	4379.49	3002.55	749.009	11.2829	2904.04	111.961
1764	M	50	93	Patient	66.4696	934418	NO	NO	NO	168.479	NO	11.2778	1.32513	785.083	15.6556	30.185	15.1421	28.4291	1.51515	4.91607	1718.85	54.4969	0.074638	30.7692	0.140429	158.668	3.92993	3.68374	6334.19	1067.94	381.2	1170.4	3593.32	3657.13	4815.88	2727.78	898.866	389.119	2674.05	6076.36	64.33	14321.6	9495.75	4885.55	4586.28	732.006	14.9826	3041.47	128.422
1765	M	53	106	Patient	73.9778	1179062	NO	NO	NO	190.808	NO	28.9411	8.61366	319.098	24.4344	54.6589	28.237	96.4261	7.94319	7.38162	2431.27	101.388	0.329429	10	0.0659244	115.522	4.57375	4.84279	7018.71	1806.61	923.955	1157.82	3354.83	2788.54	5875.59	2966.48	632.989	230.556	1752.1	3834.89	43.4432	11326.5	7717.83	3372.05	2352.55	1954.1	143.334	2940.47	206.096
1766	F	57	127	Patient	68.4888	952606	YES	YES	NO	124.149	NO	13.9428	0.873656	809.536	14.2172	17.9976	11.9003	18.6074	3.125	3.02115	1008.27	51.1111	0.0955871	14.7059	0.0152672	135.84	5.49085	1.78524	6799.62	1462.72	392.817	1645.34	3669	3779.11	5080.47	2753.73	680.414	260.8	2153.11	5187.72	66.3677	13532.7	7698.88	4218.95	3868.23	926.931	13.6468	3208.04	171.11
1767	F	57	241	Patient	71.6989	1121671	ND	NO	NO	167.304	NO	31.4977	4.09345	1075.99	29.9337	55.5788	30.7858	57.2345	4.27823	6.67951	1291.46	70.3405	0.254655	28	0.151461	141.513	6.47428	9.90443	5839.18	2147.87	445.585	1556.22	4018.71	3085.67	4984.08	2882.6	697.1	227.767	1951.19	4388.99	38.93	12084.4	7837.06	3970.35	2616.54	1746.5	88.2612	4973.83	321.841
1768	M	33	95	Patient	72.1695	1192982	YES	NO	NO	25.521	NO	6.87976	1.43741	110.138	6.91472	9.57113	3.95373	16.8964	1.45703	2.61438	206.571	17.7203	0.0747012	2.32558	0.022934	43.294	1.88445	2.10133	5364.53	2129.54	902.277	2186.72	3513.6	3266.48	5111.79	2818.05	531.651	288.118	2019.81	2826.53	52.5294	10351.4	7463.15	3825.83	3413.71	367.147	30.1765	1001.69	88.0147
1769	F	51	153	Patient	73.1684	1310656	NO	NO	NO	74.6938	NO	8.85021	2.73973	67.8789	22.4764	13.6953	9.49868	48.1734	1.4979	2.89855	902.542	29.1567	0.149198	83.3333	0.0207082	71.8737	2.26556	2.74424	6065.28	540.874	2835.07	967.509	3295.17	2954.46	4726.12	2474.84	250.002	196.512	3408.62	3721.91	9.66437	6913.33	6793.7	3149.57	1325.29	547.054	15.2595	2121.84	127.417
1770	F	33	188	Patient	62.5459	921525	NO	NO	NO	302.895	YES	13.9551	1.24844	861.417	17.8551	26.3128	12.0172	31.2681	2.85598	13.8015	3886.88	76.4662	0.0564334	40.7407	0.0464432	155.707	3.7931	4.79943	6775.57	1344.08	393.912	1426.9	3068.58	3737.67	4762.21	2570.62	561.569	184.911	1614.3	5282.7	45.6972	13020.4	8903.94	4366.05	2835.73	893.085	16.2774	3561.49	167.114
1775	M	61	43	Patient	58.0035	727022	YES	NO	NO	232.392	NO	4.81018	1.5729	440.786	13.5095	8.5067	6.2528	45.7004	1.87287	1.80343	3204.12	104.296	0.137907	6.25	0.0276874	106.912	2.40101	1.69635	9715.47	2162.8	279.221	2000.92	3210.05	4243.44	5410.18	2487.01	844.427	301.669	1734.71	7173.69	57.0058	19478.5	9266.57	3406.07	2382.32	473.163	35.7623	1233.8	189.815
1776	F	45	22	Patient	47.8982	515266	NO	NO	YES	150.962	NO	8.72976	2.22359	392.913	17.2161	11.8166	8.86896	68.4086	0.960219	0.792079	1822.22	74.5624	0.125538	13.3333	0.0265393	141.071	1.75038	1.32618	8015.14	1448.96	479.364	1921.89	3402.34	5070.4	4901.09	2522.75	825.302	353.759	1713.6	9080.47	31.9145	28520.5	8412.35	5466.52	2970.12	669.557	34.9334	1936.86	273.645
1777	F	54	83	Patient	61.953	754244	NO	NO	NO	334.544	YES	29.774	1.90204	1238.37	48.1422	65.1707	52.0263	82.0775	5.30303	9.33014	3703.16	159.253	0.228669	48	0.0953213	232.452	5.44396	6.52361	7131.45	1366.67	711.706	1973.97	2902.39	3027.16	6213.81	2202.65	540.387	223.164	1793.96	7447.76	46.4041	16439	8498.05	7150.58	2375.36	1964.88	26.5166	8644.42	592.646
1778	M	49	115	Patient	78.1108	1312584	NO	NO	NO	131.733	NO	17.5338	8.22503	472.404	17.9952	22.3157	11.3139	85.4006	7.56407	1.26422	1429.22	56.694	0.248396	5.40541	0.0280426	96.5544	6.22476	1.07929	7061.59	2178.3	405.003	1463.96	3726.24	3092.56	5826.16	2887.43	657.926	210.912	1690.22	3222.65	34.1142	10566.4	7817.1	2534.37	2647.53	1238.78	175.989	1923.69	200.368
1779	M	35	52	Patient	61.3617	805572	NO	NO	NO	122.851	NO	9.16661	4.73269	497.867	17.2628	16.8417	11.9937	38.1451	2.1267	3.14713	1257.08	73.9558	0.0914913	0	0.0216841	151.291	3.03931	1.71512	8680.97	2047.74	464.515	2252.97	3694.06	5195.2	5496.49	2568.22	701.365	290.427	2195	5611.1	38.8958	16741.3	8565.09	4333.74	2943.62	785.777	100.55	2317.61	275.581
1780	F	45	107	Patient	71.952	1284690	YES	NO	NO	156.121	NO	45.663	5.54138	280.181	30.2741	21.4993	16.1676	102.106	7.13077	1.31004	1930.33	67.658	0.261986	12.1212	0.00673355	128.808	3.64924	1.34791	5300.17	2099.03	2295.34	1686.29	3490.9	3524.89	5513.29	2892.96	596.707	195.44	1504.74	2694.26	34.9414	11171	6791.05	4394.95	2470.87	2317.29	118.316	6498.07	395.426
1791	M	49	105	Patient	63.2152	748990	NO	NO	NO	324.495	YES	52.7443	1.49042	880.702	51.7177	36.7449	53.2604	72.4288	5.0289	5.44041	3924.31	152.584	0.218818	33.3333	0.0381883	239.707	3.80634	2.86328	4976.8	1865.98	1073.18	1616.46	3390.27	5933.23	6073.45	2253.4	572.549	197.973	1315.67	4300.84	33.3783	17059.9	8418.8	7831.31	3428.22	2399.23	28.0378	9718.42	552.744
1792	F	49	90	Patient	69.0764	1010989	NO	NO	NO	62.1308	NO	10.7327	0.894188	216.232	14.0187	7.3712	11.1978	16.2006	1.65706	1.222	617.544	29.841	0.281078	18.75	0.0146918	106.29	2.52583	1.45153	8061.27	1549.18	1124.64	1693.46	3840.08	3068.11	6302.02	2707.58	477.091	181.842	1480.01	7101.11	44.0713	13126.1	8534.81	3974.33	2817.04	844.717	14.837	2582.62	148.37
1793	M	56	66	Patient	66.0853	889732	NO	NO	NO	182.358	NO	11.396	4.86239	1000	35.8751	32.8203	29.991	49.5351	1.31579	6.28507	1624.71	107.016	0.306974	27.7778	0.0733018	158.656	3.85093	5.6239	7939.63	1206.88	453.395	1209.43	3123.66	3295.7	5438.56	2496.01	481.512	192.687	1309.91	7712.92	24.8514	13631.1	8446.36	4045.04	2217.63	864.305	59.5685	4501.36	277.612
1795	F	50	169	Patient	77.0649	1181594	YES	NO	NO	151.963	NO	11.0629	1.14504	620.357	18.3899	21.8652	21.8386	40.4548	1.86861	8.73016	1613.84	49.1413	0.202043	31.25	0.0470958	137.846	2.80359	2.52711	8151.94	1369.76	700.579	1828.95	3930.61	2434.67	5935.74	3037.23	404.679	188.017	1740.89	6355.58	21.3459	10419	9079.77	5336.74	3889.24	905.556	15.2337	4410.14	190.421
1796	M	48	93	Patient	76.306	1156220	NO	NO	NO	69.8918	NO	4.5614	1.05783	463.342	10.1676	8.68051	6.91799	16.038	0.942408	4.03226	501.794	34.349	0.0935579	40	0.0178221	92.6293	2.52074	1.01554	8366.92	1168.9	319.143	1364.17	3577.17	2666.42	4619.13	3267.06	461.778	215.184	1610.24	5691.95	28.9257	9062.29	9279.72	3088.39	3834.39	382.28	12.9733	1486.74	78.7047
1797	F	56	56	Patient	59.3994	797461	ND	YES	NO	170.73	NO	13.7128	3.35104	991.169	29.622	29.1177	15.9191	52.2608	6.45161	2.86029	1476.61	112.997	0.103815	0	0.0321234	157.051	6.31797	4.82574	7193.72	1487.97	229.98	1707.2	2987.89	3535.1	4981.89	1917.47	520.924	174.504	1936.01	4508.24	35.6688	14575	8007.66	3095.54	1827.68	981.866	51.4132	2392.59	358.638
1801	F	50	78	Patient	63.613	783570	NO	YES	NO	189.115	NO	15.6989	0.969697	698.428	14.3154	28.1347	21.8356	30.6703	3.11404	3.23292	2155.51	76.5616	0.147384	6.89655	0.0913563	149.109	6.4843	3.76241	7825.36	1562.46	397.667	2149.87	3540.7	3883.64	5068.41	2818.3	886.434	303.279	2421.87	6820.8	68.6317	17897.6	9513.64	4148.96	3584.49	1186.88	15.3145	2834.46	219.508
1802	M	49	97	Patient	60.4371	737565	YES	YES	NO	259.803	NO	26.8602	2.07972	993.57	25.44	55.3724	26.4379	38.2556	4.64859	8.37887	2865.88	130.402	0.107105	37.037	0.107768	187.06	7.3557	7.66882	6315.67	1126.68	772.813	1136.36	3939.09	3439.84	5844.23	2444.68	743.437	289.33	2050.88	5978.17	53.6299	14962.7	9477.4	7977.02	3894.17	1593.08	24.4046	7961.33	215.574
1803	F	53	103	Patient	72.0728	1066678	YES	NO	NO	74.697	NO	6.40709	0.148423	250.978	12.5149	11.7924	13.6893	16.9292	2.21984	3.85787	764.319	55.068	0.0950771	31.8182	0.00965344	93.4655	3.73117	2.80561	9004.19	1230.92	888.928	1152.11	3380.9	2360.3	6103.78	2621.22	477.964	215.473	1561.58	7368.67	36.1454	9590.21	9143.15	4301.34	3378.15	583.119	1.87498	2404.66	98.4365
1804	F	62	106	Patient	71.4656	1191012	YES	NO	YES	100.479	NO	12.3931	2.14172	559.052	14.3515	29.5236	12.0238	31.9731	1.68645	3.29897	843.302	54.3974	0.11921	12.8205	0.167003	123.553	2.9202	4.42419	6014.15	1783.27	556.837	1680.68	3626.79	3226.28	4667.8	2645.56	588.155	260.451	1804.29	4383.43	55.1352	11768.7	7804.29	4087.04	3704.41	742.226	39.4622	3266.97	183.038
1805	F	47	48	Patient	62.7326	754897	NO	NO	NO	116.321	NO	9.30809	1.29649	447.941	9.64674	9.66932	12.6843	17.019	0.759494	0.473186	1282.06	34.629	0.0811218	2.94118	0.00678748	144.716	2.52895	1.69055	7538.59	1900.66	435.291	2553.42	3407.75	4982.75	5452.64	2536.03	839.408	327.356	2286.86	9251.21	61.2298	19113.4	9373.99	4710.01	3503.92	696.784	25.169	2017.49	188.105
1806	M	50	102	Patient	72.5065	1153697	YES	NO	NO	120.573	NO	12.0422	1.59091	611.304	22.062	24.619	15.457	36.8797	2.41318	2.59366	1066.97	83.8645	0.0371609	20.5882	0.189739	139.975	4.12138	5.03449	7165.16	1523.97	476.382	2075.38	3581.19	2692.68	5058.91	2966.98	625.598	269.429	2146.49	5484.85	40.7386	11262.6	8538.98	4071.51	3468.24	836.441	24.2698	3046.73	265.234
1807	F	56	164	Patient	69.9081	1004927	ND	ND	NO	412.508	YES	28.441	4.74308	1334.48	23.4689	49.2792	31.8153	79.193	6.91389	6.42722	5104.4	126.068	0.158954	39.2857	0.0148346	163.089	8.51874	6.33775	7669.64	1867.7	450.58	1367.19	3506.22	3921.43	5835.2	2863.12	635.121	201.567	1630.79	4404.02	41.1307	13174.4	8952.69	3494.35	2549.24	2107.62	83.5882	6161.64	226.882
1809	F	49	76	Patient	78.8124	1312163	NO	NO	NO	43.1559	NO	4.94317	0.90535	333.333	7.22445	5.38578	4.5171	13.5753	0.644158	1.53121	249.823	18.0073	0.0749176	6.52174	0.0146574	85.2098	1.40292	0.535595	7477.46	2677.87	360.016	1677.98	4102.22	3836.71	5860.66	3208.19	579.577	229.087	1786.4	4576.96	47.2502	10102.7	7734.71	2846.88	3327.25	379.526	25.1493	1215.55	89.1658
1810	F	46	54	Patient	70.9203	992158	NO	NO	NO	57.7184	NO	5.13087	2.40269	271.028	12.5589	21.3499	9.98639	34.8554	0.888208	1.5493	453.68	69.9866	0.188206	7.14286	0.126019	82.5246	1.52207	6.29322	9556.59	2053.3	638.608	1581.91	3411.81	4497.92	5981.5	3075.34	595.419	235.204	1706.36	8161.86	34.4927	13371.5	9546.26	3367.98	2961.73	497.905	50.3952	1753.75	161.265
1811	F	41	81	Patient	53.9743	900716	NO	NO	NO	146.865	NO	25.1	4.60405	606.727	24.0035	33.0192	17.1846	56.6716	4.33333	5.18293	1513.43	61.2676	0.228717	12.9032	0.0658135	120.362	6.39068	5.2269	6143.68	1839.87	531.355	2222.04	3228.48	3776.92	5094.63	2653.57	437.06	177.503	1515.89	3723.86	39.7215	13971.5	7760.71	3462.01	2502.45	1533.22	83.2671	3704.83	304.202
1812	M	52	113	Patient	72.1004	1090219	NO	ND	NO	79.7385	NO	6.44947	1.21297	353.353	8.84354	8.30073	7.22074	14.7678	1.20994	2.92326	784.768	27.6086	0.158874	30	0.0162245	104.386	3.16239	1.17192	6681.95	1886.04	412.945	1562.2	3480.6	3413.17	5710.15	2759.89	461.757	167.269	1548.72	3763.46	31.3902	10441.3	8299.8	2295.87	3346.12	445.782	23.8484	1618.94	95.3937
1814	F	72	34	Patient	46.464	642815	NO	NO	NO	92.1233	NO	6.37191	1.82073	669.804	10.2606	15.1072	12.8719	14.7099	1.61128	0.688863	645.977	40.3341	0.140393	26.6667	0.0502807	114.654	2.49433	2.53277	6099.73	1081.49	201.302	1421.2	3294.71	4100.49	3603.11	1574.5	750.734	289.477	2288.6	6663.1	36.8172	17525.5	8870.67	4200.05	3369.24	381.136	20.2235	1328.53	98.0064
1821	M	62	128	Patient	70.3467	1134267	YES	YES	NO	103.047	NO	11.6427	2.52384	213.535	14.7249	23.3793	9.45063	34.2579	1.4966	3.11978	1216.47	62.041	0.1098	17.2414	0.0247239	131.492	8.0904	2.20183	5595.12	1505.47	938.756	1976.1	3559.27	1823.68	4247.8	2902.31	818.296	323.486	2284.22	3010.5	52.6037	9911.54	8341.07	3236.58	3829.26	628.6	39.6732	1933.41	160.456
1831	M	50	117	Patient	73.5178	1015266	NA	NA	NA	50.4453	NO	9.60576	1.43567	403.222	11.215	42.002	15.8021	31.3891	2.31168	2.25776	221.472	31.0717	0.148588	14.2857	0.117994	67.773	1.84812	1.61216	6054.99	1664.1	394.97	1829.15	2728.4	3174.05	4439.05	2363.8	565.862	330.83	1995.08	5373.26	41.8062	7758.89	9455.45	3379.41	3812.5	604.768	25.6091	1725.66	124.105
1832	M	44	87	Patient	59.3639	665980	YES	NO	NO	194.465	NO	18.3501	1.50029	1039.29	37.9859	31.3433	18.6849	27.8584	4.58392	5.38117	1749.59	86.7076	0.0877001	50	0.0433501	225.401	5.08607	4.01786	6558.33	1228.27	333.343	1394.72	2790.71	3810.82	3535.32	2072.3	536.928	196.643	1739.21	5837.16	34.8692	15842.8	8727.59	4863.94	3057.75	1175.71	19.5201	3495.6	322.833
1833	F	51	172	Patient	75.4623	950444	NO	NO	NO	86.8998	NO	8.31755	0.675422	545.514	9.05035	6.58381	4.56125	9.34165	0.837989	5.32044	692.537	25.8657	0.0997175	47.0588	0	117.619	2.66667	1.24629	7134.11	1440.06	304.7	1520.19	3237.96	2247.63	4643.33	2686.46	488.631	152.771	1542.35	5331.04	37.4094	11554.2	9057.24	4023.08	3310.35	600.772	9.46926	1759.18	74.7019
1834	F	28	74	Patient	57.0722	822653	NO	NO	NO	66.764	NO	13.6697	0.810045	524.348	8.09578	14.1317	5.57751	14.5634	2.00091	1.70503	357.2	34.9962	0.18457	17.3913	0.0553097	135.987	2.60285	1.66984	5410.37	1530.41	280.556	1830.84	3661.39	3074.63	4306.25	2566.49	684.675	269.761	1969.81	3182.39	45.3816	14708.9	8250.62	3219.72	3737.06	724.485	12.1558	1465.99	86.3061
1839	M	56	72	Patient	71.3315	1026422	YES	NO	NO	35.596	NO	4.75541	0.973574	275.845	8.46682	6.66428	4.21091	13.8502	0.796548	5.43131	165.19	28.5994	0.128629	7.69231	0.0333148	78.9505	1.32576	2.2177	8907.29	1442.97	362.034	1551.51	2881.04	2513.55	5938.01	2878.28	331.654	134.759	1198.3	5408.66	18.7274	8135.38	8518.33	2920.27	2463.31	441.339	13.6396	1073.63	72.0951
1841	F	50	68	Patient	70.8211	1016403	YES	NO	NO	49.2439	NO	6.40669	0.153925	329.423	6.84615	4.57221	4.31023	8.76857	1.34338	0.641026	334.392	20.4873	0.0879066	2.5641	0	113.615	2.64679	0.888507	8776.47	1822.51	464.383	1599.48	3719.22	3244.07	5813.24	2913.11	555.554	219.244	1913.95	7092.8	52.1447	13317.6	8922.84	3588.14	3493.1	565.72	2.95159	1630.26	87.5637
1842	F	51	102	Patient	77.9922	1264344	YES	NO	NO	65.0817	NO	8.93664	1.15385	385.479	5.83587	5.83454	7.38235	17.3148	1.16854	2.49027	527.692	30.0898	0.0633312	4.25532	0.0153457	104.848	2.65487	1.17346	8090.36	2184.29	564.245	1803.59	3661.14	4163.79	5957.1	3312.39	519.967	196.75	1681.66	4662.04	44.5554	10019.4	8484.4	3075.9	3771.52	743.469	26.1005	2225.66	75.9287
1843	F	47	100	Patient	75.1094	1096692	NO	NO	NO	34.5817	NO	6.05205	0.3997	267.361	2.98725	2.82599	4.24359	7.18397	0.80825	0.858369	190.943	12.3251	0.109111	11.1111	0	78.0632	2.07921	0.53769	7951.84	1698.02	503.332	1757.3	4221.08	5038.56	5713.09	3101.45	616.627	267.714	2178.29	5796	51.2653	11492.1	8951.83	3034.58	4298.29	488.743	7.29466	1404.22	37.3852
1846	M	54	78	Patient	62.3023	901589	YES	YES	NO	123.135	NO	7.97198	1.26292	396.386	10.1664	13.0988	3.8952	11.5394	1.04657	1.38696	1409.78	46.6706	0.106185	32.6087	0.00775254	152.126	2.91207	2.32075	5841.91	1851.18	266.197	1773.22	3356.91	3773.69	4569.91	2213.5	734.721	336.162	2080.46	3534.39	75.6689	13412.6	8209.06	4460.7	4268.8	466.953	24.4014	1094.73	125.334
1847	F	53	164	Patient	74.7255	1153512	NO	NO	NO	154.891	NO	13.8887	2.34546	460.879	13.4133	23.2303	9.19774	41.5088	4.12396	3.9783	1898.6	39.598	0.132345	5.71429	0.0156507	109.722	5.16325	1.63132	6014.98	2318.74	385.432	1391.16	3395.38	2590.16	4872.24	3375.87	584.808	228.624	1799.74	2897.73	43.7312	10313.7	8583.53	2785.53	3329.48	833.975	51.1481	1771.98	106.631
1850	M	51	170	Patient	77.9509	1154944	YES	YES	NO	44.971	NO	4.35235	0.433276	246.266	5.38048	6.82068	3.10027	8.99105	0.912106	0.823045	386.9	19.673	0.0937207	4.16667	0.0168095	73.0127	2.59259	0.972644	6212.67	1927.19	391.015	1823.96	3324.21	2981.75	6209.79	2989.85	536.823	215.422	1886.36	3298	36.2692	9660.79	8328.54	2130.59	3848.07	271.875	8.65843	1027.76	60.609
1851	M	48	177	Patient	77.2806	1005440	ND	ND	NO	165.44	NO	7.86924	0.995733	800.148	54.5699	14.0733	21.4709	35.0354	0.86558	5.33333	1476.92	127.919	0.193227	100	0.0218174	162.987	1.30581	2.77286	10572.6	696.312	640.715	617.853	2695.67	2509.24	5281.41	2130.52	221.959	101.17	866.689	8509.57	12.1561	9001.03	9795.91	5815.93	1672.1	852.363	6.96213	5367.8	201.902
1852	F	38	94	Patient	75.9027	1254381	NO	NO	NO	14.229	NO	3.00217	0.361736	79.2297	3.38983	1.95941	1.02417	6.56234	0.312709	3.04114	110.326	6.24617	0.0790826	6.06061	0.00855578	19.0701	0.65331	0.565355	7225.87	1911.3	507.182	1652.49	4152.11	2625.54	5709.44	3299.37	444.841	158.708	1455.8	3890.48	31.091	8500.61	7501.87	2266.57	3151.28	225.609	7.17485	459.191	35.0771
1853	M	49	138	Patient	73.0894	1104149	NO	NO	NO	96.8697	NO	10.4048	0.68699	496.524	13.2901	15.5681	9.83363	24.4587	2.61745	5.06586	862.778	43.1572	0.0940987	37.5	0.0523521	119.557	2.68007	2.51609	7428.09	2017.03	556.447	1143.35	3162.26	3734.36	4843.67	2694.38	474.574	163.166	1525.87	5826.08	41.5604	11497.2	8719.84	4250.59	3037.45	787.937	14.4908	2846.54	111.398
1854	M	40	88	Patient	68.5468	966537	NO	NO	NO	134.683	NO	23.3716	2.88092	1145.43	24.7842	43.8983	19.1972	53.2016	4.05577	6.33484	724.561	87.6738	0.188679	33.3333	0.0980217	110.803	3.95201	5.84015	7036.68	1560.83	324.043	1234.01	3399.48	3392.27	5497.13	2269.15	397.295	177.582	1391.37	5350.77	29.5442	11359.5	8162.75	3320.4	2790.58	1612.97	46.558	4082.62	207.959
1855	F	37	57	Patient	57.4695	275445	NO	NO	NO	58.9778	NO	2.98401	0.338409	166.906	2.65487	2.62942	3.20197	6.84411	1.04167	1.65975	671.111	27.9528	0.176445	14.2857	0.00821895	98.743	1.16732	0.917431	5468.29	1215.12	246.873	1123.38	2174.26	6599.19	3921.92	1893.91	469.241	193.287	1140.82	17280.1	28.2371	41858.3	7384.41	3069.84	2486.52	152.481	3.63049	421.137	21.7829
1856	F	41	108	Patient	68.2572	941102	YES	NO	NO	55.0473	NO	6.58621	0.733721	473.884	16.32	8.84265	6.23328	18.3687	0.56042	3.46667	311.278	38.9849	0.0431406	7.14286	0.0163359	37.2183	3.35917	2.76498	7770.3	1656.78	457.124	1722.22	3540.23	1987.34	5365.57	2857.41	383.77	135.543	1237.91	4653.36	20.8975	12111.7	8415.67	2834.22	2305.7	513.228	12.751	2255.87	162.575
1857	F	48	216	Patient	75.0767	1168818	ND	ND	NO	46.7217	NO	4.01308	0.3367	249.493	6.83403	5.30838	3.82345	12.2778	0.912921	1.56986	374.167	48.9028	0.158395	20	0.00873897	64.6365	0.925069	0.901461	8297.45	1468.75	490.581	1102.52	2981.74	2942.32	6370.62	2534.56	303.654	112.866	935.369	6241.1	21.5793	9320.53	8377.87	3922.77	2628.81	351.637	5.13339	1263.67	41.9227
1858	F	37	262	Patient	67.4773	914857	NO	YES	NO	241.008	NO	11.7028	0.863309	327.307	72.1168	16.2445	23.4667	50.7859	3.25444	8.33333	3276.19	100.29	0.0942634	66.6667	0.0360274	133.701	3.1141	2.96197	9322.14	738.039	1603.09	645.3	2784.16	3007.96	5266.35	2005.05	166.784	78.5259	1201.07	7567.62	12.3881	8421.72	8447	4747.03	1548.11	1093.07	6.5584	5777.95	269.988
1861	F	50	19	Patient	45.8447	490275	NO	NO	NO	351.983	YES	84.8342	13.0859	1979.88	145.74	127.355	141.365	282.156	26.9588	0	2695.59	191.781	0.705467	25	0.00865276	261.544	6.07169	1.63317	12420	995.768	678.395	1139.01	2286.02	3543.35	4600.2	1415.31	367.821	154.281	1070.35	9735.94	19.9435	22061.8	8137.07	6132.71	1591.15	10308.5	136.658	13447.6	1325.79
1862	F	44	124	Patient	77.1665	1104026	NO	NO	NO	265.623	NO	119.225	14.4	1244.44	60.067	77.4556	48.8579	152.213	22.6843	6.13497	2400.89	152.313	0.605144	38.0952	0.0740796	169.856	5.25281	3.01533	5320.92	1107.94	762.844	1275.2	3634.17	2920.38	5678.64	2670.33	477.344	212.604	1330.49	2105.93	30.7964	11480.4	7409.61	5110.39	3174.11	5710.01	163.04	9941.79	568.827
1863	F	39	74	Patient	63.553	889952	NO	NO	NO	132.957	NO	15.416	3.95931	651.05	33.1323	19.7963	20.1104	77.0121	4.32432	1.16732	1248.85	89.1284	0.0928218	16.6667	0	73.4429	3.25611	2.85846	7339.4	1917.74	491.487	2004.52	3160.84	4503.93	5276.08	2189.76	546.191	190.932	1350.71	3141.74	27.2174	13849.4	7614.79	4048.53	2289.79	1146.13	80.9032	3482.21	462.946
1864	M	51	73	Patient	67.8681	910827	NO	NO	YES	57.3262	NO	34.1753	4.70658	585.535	17.7716	54.0039	45.1128	47.6681	6.61538	2.1093	97.8873	16.2999	0.350942	25	0.390216	32.7099	3.29495	0.914634	5546.92	1793.32	510.305	2210.86	3611.37	2992.37	5572.31	1993.67	535.777	288.09	1728.45	5381.61	38.9146	10622.6	8083.64	3707.31	2960.17	1893.88	86.7344	3066.44	211.895
1865	F	37	100	Patient	66.338	955286	NO	NO	NO	113.606	NO	8.92637	2.07392	304.853	10.3996	19.9863	9.48052	26.996	2.29071	2.94118	1381.29	43.4641	0.118017	0	0.0634518	113.048	3.33109	2.03785	6159.11	1988.41	567.997	1599.75	3305.99	2906.83	5011.92	2396.02	591.097	184.908	1960.16	4377.9	48.5021	12406.1	7565.06	3943.77	2369.55	531.778	40.8255	1841.33	113.055
1866	M	59	92	Patient	72.3363	935478	NO	NO	NO	147.403	NO	8.16689	0.96911	574.107	12.0669	13.319	9.83928	23.2789	1.14286	4.57831	1622.4	55.4615	0.163532	38.0952	0.0257732	137.818	2.50664	1.91186	7150.58	1670.7	343.781	1413.64	3352.53	3146.21	5305.84	2381.2	468.744	167.401	1392.05	5067.84	33.1381	11479.3	8808.54	3758.2	2943.31	590.073	17.1036	2062.05	107.966
1867	F	47	12	Patient	29.1992	276256	NO	NO	YES	118.073	NO	7.47889	2.17984	459.35	8.66551	30.536	9.73631	46.5434	0.757576	15.1292	1179.38	73.2365	0.0884956	0	0.00806517	161.282	3.71486	9.16031	8086.19	1306.03	418.452	1253.5	3434.21	6074.98	4356.8	1732.69	846.437	442.199	1832.64	10679.5	33.3829	43089.3	7991.86	7837.45	3139.12	561.074	28.9586	2045.2	90.4958
1871	F	53	104	Patient	39.9862	514793	NO	NO	NO	160.935	NO	12.1505	0.216411	571.662	18.0039	35.244	19.0989	27.8139	2.73159	15.9204	1734.48	88.9671	0.108672	100	0.147264	94.7458	8.07018	6.52819	5223.04	5279.02	350.432	792.274	2177.03	1525.09	3834.82	1568.7	422.014	116.863	1007.35	8167.5	16.1877	23625	7546.33	4095.4	1214.27	586.644	11.6552	2037.71	89.3563
1872	M	58	60	Patient	45.456	712503	NO	NO	NO	367.029	YES	45.5335	6.66667	1832.4	40.2326	49.0548	39.0331	95.0435	4.47443	9.04393	3695.2	129.587	0.222576	25	0.0604458	246.686	9.24694	12.0147	5424.74	2018.8	323.928	1631.27	3013.94	2469.31	4721.77	1868.53	605.962	181.22	1783.34	3837.78	34.4638	17346.4	6750.57	4296.32	1870.17	2171.22	129.122	6429.45	485.612
1873	F	53	30	Patient	53.5399	711603	YES	NO	NO	151.282	NO	9.81742	5.79439	586.496	18.6347	19.4703	9.43156	44.8665	5.66572	2.19178	1647.62	72.0459	0.0952154	5.71429	0.0247913	138.786	3.61446	1.51976	7237.78	1466.83	397.413	1998.81	3152.27	3334.52	5153.92	1864.18	648.887	216.525	1807.76	5328.41	56.5234	15966.8	7971.3	4106.62	2265.17	691.397	87.1272	2258.28	283.866
1876	F	38	121	Patient	79.7381	1128710	NO	NO	NO	67.6628	NO	14.5854	4.44727	395.936	14.7769	15.0891	9.1499	71.1462	4.24877	1.26183	510.968	37.9636	0.238014	8.69565	0.0160552	57.6245	3.48563	0.635526	7651.47	2628.66	366.436	1731.24	3372.98	2850.22	5946.69	2873.59	460.629	153.485	1343.94	2375.28	29.1385	10460.3	7974.41	1837.37	2603.41	1130.49	124.035	1639.93	178.965
1877	F	42	114	Patient	70.2698	981640	NO	NO	NO	220.848	NO	5.6345	1.31992	355.319	8.57461	7.49834	6.26093	18.6395	1.77665	7.86241	3122.4	52.1807	0.138865	34.375	0	128.246	3.38401	0.809249	8223.56	1586.53	450.471	1432.73	3212.14	3767.67	4934	2643.87	483.884	156.962	1395.49	5217.36	44.4834	10231.9	9430.14	2476.9	3323.32	462.491	21.3928	1701.23	78.4402
1878	F	32	110	Patient	78.178	1149330	NO	NO	NO	56.1097	NO	7.17292	3.60911	123.595	25.6318	19.1946	8.48724	51.3687	2.22346	4.09277	486.792	124.644	0.0731395	27.2727	0.0275432	63.34	2.848	3.49106	9929.76	1523.41	1238.29	848.569	3171.7	2867.6	5569.33	2906.72	348.609	137.367	1045.01	4483.98	13.3411	8790.05	8305.53	2898.83	1833.76	726.51	56.5547	1645.31	123.55
1879	F	39	83	Patient	68.9823	912528	NO	NO	NO	74.5798	NO	5.13894	1.68634	321.519	6.2253	4.36608	4.35581	21.6175	1.16279	1.82292	773.529	31.6288	0.118821	12.5	0	80.0354	1.46317	0.685518	7366.98	1229.33	354.181	1374.91	3530.12	3960.39	5185.89	3045.14	419.257	206.416	1308.31	4484.4	26.3006	13605.4	8405.22	2275.31	3999.99	390.125	21.9171	1113.39	69.039
1880	F	40	79	Patient	63.485	802307	NO	NO	NO	116.494	NO	9.38086	0.904068	506.167	9.02475	11.6274	6.69887	11.3909	2.12766	2.58303	1243.33	44.4923	0.156986	12	0.0151976	116.434	3.12389	0.946166	6253.31	1207.64	279.195	1201.18	2948.72	3444.44	5253.83	1985.8	609.077	257.906	1790.71	6120.21	51.2411	15121	8620.89	4012.71	3515.86	560.883	11.2177	1432.12	77.2772
1888	F	29	102	Patient	68.2344	960106	NO	NO	NO	65.628	NO	6.55712	1.06136	468.458	12.2346	10.2048	5.55362	16.311	1.14239	0.646726	485.646	28.0808	0.0822368	12	0.0165112	62.0326	4.52814	1.11972	6721.36	1489.94	371.834	1629.06	3147.57	2575.91	5566.19	2612.44	586.307	216.018	1642.31	4395.2	36.8015	11863.3	8355.33	3037.31	3553.36	432.244	16.6648	1724.81	126.028
1895	M	45	106	Patient	78.6258	1189611	YES	YES	NO	31.917	NO	5.55489	0.648749	138.372	17.5847	7.66612	3.88092	20.3395	0.874224	1.70455	268.254	23.8411	0.0545951	8	0.00827883	43.6506	1.63785	0.517288	7118.77	1740.65	1344.14	1245.73	3488.86	3037.67	5300.24	2904.12	420.796	160.456	1357.57	4276.19	42.1239	9474.81	7806.92	3088.16	2816.13	390.884	11.7686	1908.19	139.541
1896	F	55	35	Patient	44.305	499227	ND	NO	NO	254.366	NO	12.2584	4.94418	1295.81	19.3727	36.9219	22.4041	36.4729	3.3195	19.7952	2511.29	117.5	0.115683	21.0526	0.0244938	210.55	6.06762	6.32017	7532.36	1213.68	215.133	1348.8	2652.1	5327.31	3877.45	1685.72	572.385	249.666	1688.14	10574.6	45.8487	23472.3	8727.49	4674.08	2429.36	851.316	62.096	2790.31	210.325
1897	M	50	98	Patient	60.5436	828531	NO	NO	NO	189.051	NO	10.674	0.689259	610.294	10.6215	41.3401	14.3162	25.9644	3.56271	9.33255	2232.87	81.4858	0.117062	16.6667	0.0236705	145.619	4.47499	5.81597	5032.66	1031.34	235.839	1576.54	3026.31	1751.98	4672.12	2086.42	989.905	333.989	2305.05	3957.43	64.9074	14852.4	8604.39	4291.24	4072.75	514.163	7.24173	1502.66	113.454
1898	M	58	108	Patient	72.058	1036776	YES	NO	NO	43.4578	NO	3.17513	0.214938	228.176	5.92809	4.49364	4.07446	12.1696	0.510551	2.32558	397.076	17.9394	0.0506586	4.34783	0	55.773	1.83737	0.690755	8146.75	1691.4	358.419	1398.57	3258.82	2305.12	4605.23	2821.35	483.711	180.444	1666.54	5044.76	31.1864	10235.6	8817.33	2907.09	3445.49	276.82	3.85811	874.827	58.8362
1899	F	31	99	Patient	52.7319	780924	NO	NO	NO	165.323	NO	8.98958	1.23131	314.995	15.4525	22.8686	6.75035	21.1628	2.43228	3.5503	2166.67	58.9425	0.106809	26.3158	0.0207168	149.499	6.90176	4.60018	6948.55	1431.89	669.719	1223.09	3385.73	3192.05	4705.32	2208.49	603.559	263.175	1730.52	4374.67	36.2818	12499.7	8863.6	2830.53	3406.09	635.145	17.9275	2111.6	134.456
3001	M	55	92.8	Control	77.6029	1191151	NA	NA	NA	58.071	NO	9.44154	1.14455	557.23	23.7165	13.5748	16.7436	36.4283	0.622631	1.80476	227.386	40.7583	0.309859	0	0.023753	55.0561	1.79744	1.16992	7450	1926.37	542.165	1654.82	3582.62	2363.08	5051.38	2854.94	484.335	218.377	1422.4	5858.44	29.1035	10321.7	7539.26	4967.82	3010.87	720.312	22.6672	3073.5	219.116
3002	F	55	177.6	Control	81.4346	1261246	NA	NA	NA	144.894	NO	23.0224	1.99188	1314.38	38.4691	36.7617	31.8477	61.8015	1.81391	8.47145	597.425	115.821	0.292569	41.3793	0.0489516	182.648	3.64461	3.37318	6845.33	2126.71	623.352	1444.94	3071.04	3232.83	5993.68	2408.73	481.138	198.692	1448.67	4725.71	30.3932	9521.54	7451.84	5228.16	2621.14	1596.83	42.8148	8008.75	310.804
3003	F	49	120	Control	85.6348	1377962	NA	NA	NA	24.0384	NO	2.30097	1.06033	172.46	7.3493	5.61939	5.39321	16.2758	0.254399	2.27954	140.872	21.9442	0.111452	5.26316	0.0171954	25.2847	1.1086	1.05846	8143.7	1924.94	405.672	1391.44	3633.55	3233.66	4953.1	3225.46	542.528	264.768	1595.22	5209.66	22.8195	8501.44	7704.57	3309.23	3135.94	190.136	21.0456	745.304	64.5881
3004	F	47	116.8	Control	72.5167	1446235	NA	NA	NA	55.4845	NO	7.92389	2.65099	295.453	17.6766	16.7485	12.9321	60.2933	1.73779	2.20167	352.123	56.5888	0.297156	8.16327	0.0679348	102.444	3.99088	1.94286	8353.22	3032.15	1059.03	2317.99	4639.86	3986.93	6437.56	3222.77	727.867	336.183	1786.86	8397.86	42.9468	11015.7	7909.36	2685.4	3400.97	665.175	85.7399	3257.42	255.145
3006	F	50	68	Control	79.0484	1224266	NA	NA	NA	37.6102	NO	4.76161	1.4057	350.735	13.6233	14.4396	11.2903	22.7015	0.500884	2.94479	130.324	28.4866	0.130344	11.6279	0.0561617	42.7193	1.89687	1.72973	6374.2	1997.28	455.783	2413.17	3203.73	5112.1	4742.99	2652.2	632.828	333.392	1976.02	5417.94	46.9215	10053.6	7133.58	4186.3	3408.16	311.207	29.4054	1657.32	212.372
3017	M	51	172.8	Control	82.0632	1361490	NA	NA	NA	90.4676	NO	9.37087	1.06425	718.281	18.4189	18.8174	15.4664	29.2338	1.62866	8.42105	468.092	34.9531	0.103389	38.8889	0.00780518	168.957	3.44641	2.79799	6922.04	1837.03	489.611	1816.6	3253.5	3324.59	4801.69	2632.65	541.808	239.032	1807	5222.64	44.9671	9096.65	7806.89	4074.84	3441.52	651.492	19.8312	3621.77	165.995
3018	F	60	68.4	Control	78.1218	1131556	NA	NA	NA	55.8416	NO	8.04696	2.45089	536.707	19.0076	13.4621	20.8811	38.5875	0.980392	2.61337	203.937	37.8531	0.154772	10.3448	0.0477137	50.5098	2.82922	0.894569	7258.9	2187.96	557.109	1539.41	3495.04	3503.55	5441.06	2442.36	534.073	233.555	1630.69	5294.98	35.3496	11224.7	7457.17	3380.55	2831.23	581.5	55.6755	3139.92	199.725
3019	F	54	82	Control	73.1451	1121307	NA	NA	NA	38.9341	NO	5.61157	0.90654	406.231	12.8609	9.48534	11.2737	23.9333	0.424779	0.957702	109.756	24.0302	0.131251	16	0.0324359	37.1723	1.77544	1.29804	7104.78	2001.15	405.42	1642.73	3152.97	3487.26	5326.17	2422.47	536.576	256.237	1754.22	6143.85	28.2409	10823.1	7481.98	3529.94	2732.7	399.534	18.7281	1744.39	131.097
3020	F	53	104.4	Control	77.336	1194962	NA	NA	NA	66.1568	NO	8.51064	0.934977	532.966	11.5499	17.3074	12.6001	27.8048	2.43537	3.82514	344.027	40.3443	0.174902	11.3636	0.0432938	105.181	2.74001	2.85634	7242.01	1890.35	504.786	1594.61	3347.01	3175.44	4944.13	2294.63	591.232	260.226	1706.9	4705.23	47.5143	10064.8	7774.14	3944.42	3085.29	615.919	18.4106	2834.4	113.811
3022	F	55	89.6	Control	78.9555	1298893	NA	NA	NA	38.7932	NO	6.67954	0.972763	394.698	10.5223	5.70812	7.79221	17.1197	0.50226	2.42098	107.062	21.8814	0.106561	18.9189	0	62.7892	1.43713	0.873754	7313.59	2277.71	517.364	1575.57	3472.7	3553.66	5041.18	3000.08	561.375	282.702	1628.11	5060.24	39.2642	9539.15	7215.22	3800.82	3432.46	492.727	23.0966	2063.3	105.474
3023	F	48	58.8	Control	78.2328	1146969	NA	NA	NA	33.9309	NO	4.56175	0.848456	353.831	8.28571	3.92064	5.1958	11.8476	0.529925	2.06513	95.302	19.4798	0.0917551	8.57143	0	60.3341	1.52694	0.433892	7470.06	1794.03	428.259	2230.91	3886.43	3992.2	5031.44	2802.85	522.101	275.788	1698.91	6221.37	41.9463	10304.6	7541.44	3219.04	3498.35	338.283	15.6935	1590.28	101.136
3024	F	50	131.2	Control	84.2326	1308442	NA	NA	NA	40.8856	NO	6.32389	0.630447	442.977	7.60034	9.86371	8.86303	12.7999	0.927188	3.01659	120.132	19.2999	0.133722	19.0476	0.0175131	40.7118	1.38227	1.3289	8074.76	1972.04	437.773	1376.06	3567.3	2872.96	5027.08	2837.64	515.69	241.142	1709.94	5940	26.8343	8608.2	7924.84	4500.12	3354.14	515.116	12.9926	2024.55	68.0198
3025	F	56	54.4	Control	78.121	1196460	NA	NA	NA	33.5435	NO	9.9331	0.941651	389.683	8.66684	6.68156	13.5816	19.2326	1.02828	1.03926	67.2131	9.10596	0.27402	15.9091	0.0297265	25.0697	1.38408	0.466248	6520.84	2388.63	602.444	2103.11	4326.33	3335.67	4804.25	2960.77	603.725	309.446	2106.53	4839.28	45.5975	10839.2	7126.69	3633.93	4105.11	688.698	23.4024	2462.26	142.086
3026	F	48	53.6	Control	79.4539	1215448	NA	NA	NA	18.6359	NO	3.27145	1.3484	132.328	5.51779	4.73466	6.33239	17.1148	0.514887	2.49135	102.951	11.6082	0.158639	11.1111	0.0313972	16.0825	0.910332	0.30303	8300	2002.8	692.09	1338.89	3831.92	3595.5	4457.24	3246.36	486.652	246.329	1630.97	5915.87	27.2419	10154.3	7037.9	3439.18	3326.26	286.314	27.9732	974.949	56.7692
3027	F	50	81.2	Control	67.1957	1012409	NA	NA	NA	96.4811	NO	7.99806	0.618499	789.146	34.5102	13.0969	19.9181	46.7174	1.40704	2.18304	588.506	61.7427	0.321727	7.5	0.0638692	61.3778	2.81011	2.26212	10150.7	1699.31	561.038	1765.59	3764.18	4046.68	6993.8	2898.15	506.877	207.505	1427.04	11954.7	44.7777	15074.6	9009.8	4079.1	2774.27	814.888	10.8652	4380.64	342.747
3028	F	46	44	Control	75.0155	1001146	NA	NA	NA	52.7662	NO	6.21891	4.61506	473.954	13.3267	12.3906	10.0024	38.3789	1.28165	1.9165	284.783	21.4595	0.201342	3.7037	0.0365657	21.7171	1.93173	1.10821	8663.5	2334.32	350.199	2615.07	3767.4	4077.47	4922.31	2921.21	620.872	243.801	1799.34	5932.92	30.0766	13078.7	7615.47	3731.01	3100.65	549.37	109.874	1753.99	266.694
3030	F	54	107.2	Control	71.4999	1360953	NA	NA	NA	29.0516	NO	4.46314	1.23679	202.258	6.64279	6.26214	5.04669	13.8878	0.70922	0.741084	162.836	12.5691	0.373305	10.3448	0.0807153	63.6139	1.41165	1.39987	8400.94	3078.8	778.425	1772.97	4874.48	3541.85	6784.02	3654.06	739.923	324.243	2258.18	9449.68	56.4964	11677.4	8474.36	3245.83	3886.69	370.329	40.4129	1579.78	74.9475
3031	F	45	118	Control	82.0127	1356791	NA	NA	NA	27.2949	NO	3.8792	0.588606	228.192	8.18054	6.21749	4.74055	10.7054	0.762066	2.76442	128.035	12.2538	0.104998	22.2222	0.112291	32.6578	1.21707	1.37998	8338.43	1714.34	424.826	1811.84	3123.42	3207.41	4574.33	2444.98	583.116	279.719	2177.09	6177.29	29.727	7274.03	8077.44	4239.63	3248.69	329.454	10.3185	1014.16	85.4959
3032	M	46	124	Control	85.6278	1476886	NA	NA	NA	42.1746	NO	5.10126	1.14215	349.282	11.8316	13.2946	10.93	19.838	0.791878	3.00363	169.161	19.9032	0.132591	18.75	0.039604	90.6332	2.00337	1.1306	6618.66	2080.53	461.782	2222.82	3541.01	2442.54	4622.07	3227.59	688.047	319.862	2228.67	4575.36	44.0868	8597.59	7498.21	3516.76	3560.33	338.55	25.0527	1729.99	140.837
3033	F	58	79.6	Control	83.5743	1503113	NA	NA	NA	53.1801	NO	27.1726	8.05955	447.584	23.857	24.9326	19.737	92.4704	6.84654	1.36441	158.734	40.9773	0.399574	5.12821	0.0146585	43.0159	2.84967	0.918274	6429.56	2497.55	509.343	2141.13	3841.32	3551.87	5661.95	3348.09	565.549	253.447	1604.51	2545.1	36.5907	8818.14	6682.4	2581.12	2591.09	1765	208.9	2403.01	341.957
3034	F	51	67.6	Control	84.6525	1518863	NA	NA	NA	53.4801	NO	58.5934	7.25891	471.198	28.1924	15.8083	16.7927	103.491	11.0609	1.30435	121.649	32.2835	0.370142	2.7027	0	34.8201	3.11091	0.52381	6016.53	2434.45	563.184	1741.06	3743.22	4761.9	6010.18	3323.9	553.429	252.426	1762.14	2329.66	32.1147	9399.14	6395.18	2908.94	2743.1	3529.61	182.373	2692.8	335.777
3035	F	56	89.2	Control	83.2752	1394719	NA	NA	NA	46.875	NO	5.69078	1.09638	426.107	12.7874	4.92825	9.39305	25.4342	0.806871	2.8169	187.234	23.301	0.19698	5.26316	0.0151527	89.6654	1.43369	0.705467	7220.09	2699.47	442.957	1555.82	3785.35	4664.41	5491.43	2804.63	503.148	221.177	1665.75	5124.74	53.7743	9188.71	7066.23	2880.46	3037.67	416.571	30.8306	2001.12	127.624
3037	F	49	108	Control	84.274	1482288	NA	NA	NA	31.8791	NO	4.84411	0.44287	221.96	5.92211	3.27968	7.53498	13.3506	0.299722	2.34375	160.741	21.6013	0.214809	16.6667	0.00809782	81.2304	0.941587	0.563571	7580.41	2176.64	605.28	1688.27	3469.67	3993.97	5500.77	3195.14	465.159	198.666	1389.07	5270.81	36.9549	8124.6	6982.04	3638.58	3043.88	371.048	10.1195	1397.84	62.0662
3038	F	51	70	Control	82.4245	1377157	NA	NA	NA	32.8433	NO	3.9783	0.681689	305.559	13.5135	3.75931	9.25611	22.0326	0.37938	2.72727	118.638	21.6888	0.127518	7.14286	0.00778816	47.6175	0.798085	0.427565	7789.91	1829.35	487.817	1801.02	3510.29	4433.67	5498.65	3033.87	391.023	213.483	1410.34	5690.29	24.2851	9090.71	6682.32	2716.67	2823.5	319.499	13.0704	1576.44	134.335
3039	F	54	53.6	Control	80.9221	1264703	NA	NA	NA	27.8107	NO	4.05018	0.844368	293.898	11.1899	4.59024	9.13811	18.9258	0.248981	1.11266	82.2742	15.9126	0.204186	3.84615	0	24.9213	1.10954	0.515717	8000.58	2025.85	527.08	1505.15	3501.88	3966.23	4888.1	3131.26	492.738	238.222	1695.29	6185.75	23.4574	9217.97	7180.5	3595.31	3162.56	340.791	17.3954	1618.56	112.279
3040	F	52	60.4	Control	77.66	1262348	NA	NA	NA	29.8785	NO	5.10497	0.936431	164.886	10.1936	5.81008	6.78783	17.3493	0.384877	2.12465	150	23.2168	0.166829	21.7391	0.0155739	96.9547	1.27079	0.993698	6884.34	2110.04	945.54	1670.92	3911.41	3500.59	4841.99	3183.93	539.999	260.72	1825.86	5708.86	32.8312	9899.54	6758.52	3420.27	3278.26	365.985	20.5965	1662.77	102.191
3044	F	57	99.2	Control	83.4251	1303005	NA	NA	NA	50.1338	NO	7.81451	1.68995	472.136	13.3434	8.44502	11.5295	25.1508	0.561798	2.39234	156.738	24.5754	0.230203	57.1429	0	68.3725	1.33662	0.816231	7902.06	2203.6	548.578	1519.84	3389.05	3532.22	4877.75	3261.61	453.375	233.522	1605.62	5447.41	26.4346	9075.94	7587.23	4201.5	3301.37	653.106	37.6054	2672.28	135.84
3046	F	45	108.8	Control	84.0411	1382032	NA	NA	NA	29.0182	NO	3.8625	0.956023	210.22	7.70508	4.47585	5.13459	13.3689	1.20805	1.43697	145.779	20.1403	0.0751597	5.26316	0.00810833	71.6343	1.20656	0.835335	7556.37	1797.43	573.214	2025.49	3593.54	3649.8	4882.6	3137.17	541.895	235.537	1559.99	5396.4	34.5707	8664.78	7481.16	3051.61	3398.47	302.453	18.0893	1280	83.9344
3047	M	47	93.2	Control	80.3842	1329548	NA	NA	NA	106.144	NO	5.66389	1.36964	666.372	13.6364	10.5462	21.4128	48.4235	1.30181	2.10084	792.523	50.7908	0.314218	29.0323	0.00835701	156.826	2.66041	1.45802	7665.6	2231.89	497.763	1242.9	3488.03	4224.96	5008.54	2809.31	393.179	203.919	1400.73	5576.12	43.1224	8825.05	7186.5	3470.46	2971.84	446.768	32.3418	3405.67	110.564
3049	F	47	77.6	Control	83.1942	1442540	NA	NA	NA	16.5601	NO	2.48157	0.647067	137.056	5.19751	3.45139	3.31633	10.1426	0.434513	1.38329	67.027	12.5676	0.105974	6.25	0.00835981	30.2614	0.875694	0.314786	7215.65	2356.82	523.382	1474.38	3630.21	3654.02	5518.71	3193.6	541.926	282.03	1753.59	5180.54	30.9639	7947.32	7041.88	3125.14	3620.21	187.863	15.9441	748.679	51.9916
3050	F	59	87	Control	80.8259	1362912	NA	NA	NA	34.2096	NO	3.60732	0.638589	258.884	6.28132	5.69282	5.69307	11.586	0.924629	2.52708	155.635	18.0926	0.141343	14	0	96.3294	1.05797	0.471344	6711.26	2298.53	494.529	1920.21	3857.88	3314.54	4947.73	2590.69	627.884	317.144	1925.79	5214.26	52.5835	9283.31	7567.18	3319.15	3478.14	243.596	15.4082	1293.55	68.97
3051	M	52	123.2	Control	86.2074	1616884	NA	NA	NA	64.7356	NO	31.0361	7.79839	395.173	17.2937	19.1415	13.8988	90.9513	7.06503	1.52339	347.906	52.3126	0.367197	4.54545	0	106.214	4.42776	0.850983	6076.9	3097.01	576.417	1699.3	4042.34	3406.31	5907.01	3406.35	656.716	248.354	1674.81	2458.26	43.087	8821.29	6813.97	2460.91	3286.38	1898.1	243.06	2430.6	190.49
3052	M	51	70.8	Control	77.5307	1169689	NA	NA	NA	60.1043	NO	6.78395	2.08587	581.937	18.451	11.2389	16.8502	40.5489	1.31537	1.82232	238.158	46.1051	0.212826	9.67742	0.0149533	43.1949	1.95223	1.42384	7411.13	2362.17	441.143	1614.78	3772.99	4697.1	5096.69	2480.15	516.02	204.978	1524.41	5789.94	32.2023	11060.8	7424.88	4055.66	2610.18	504.408	51.2957	2671.65	207.748
3053	M	56	62	Control	81.3493	1449111	NA	NA	NA	18.4115	NO	3.00663	0.727848	146.074	5.8876	2.85195	5.70707	11.8724	0.493359	0.867948	75.3363	11.0942	0.2697	12.5	0.0181028	35.0451	1.08533	0.157838	7743.32	2104.05	669.514	1824.52	3713.96	3118.76	4931.99	3291.75	526.242	302.199	1798.29	5754.27	29.52	7507.13	7333.74	3691.43	3425.96	245.668	15.8718	1020.63	68.3177
3054	M	58	65.6	Control	78.4098	1250329	NA	NA	NA	25.0646	NO	4.71032	0.441258	302.798	9.2053	2.78395	4.56389	8.68789	0.334608	1.15533	55.6667	10.1202	0.338618	1.53846	0.0187459	22.1339	1.35497	0.246584	7574.01	2129.04	368.703	1828.72	3619.54	3497.68	5039.66	3080.08	551.122	241.568	1744.8	5700.44	51.4531	8785.69	7417.25	4144.74	3744.21	379.1	9.59747	1168.49	111.171
3055	F	45	64.8	Control	75.4727	1122782	NA	NA	NA	40.3332	NO	4.66146	0.530888	321.429	7.5538	5.24994	5.43145	10.8246	0.27133	2.31437	173.846	19.5723	0.064792	9.09091	0	123.087	0.935293	0.801551	7603.37	1799.01	494.664	1526.12	3578.02	3365.33	6058.29	2841.45	454.155	243.146	1542.71	6512.78	32.3601	10319.3	7297.41	4763.55	3462.11	356.258	9.79709	1683.32	76.5955
3056	F	47	96.4	Control	82.3375	1324011	NA	NA	NA	39.0739	NO	5.67174	0.921871	360.918	5.0821	8.72896	9.11188	12.7238	0.987193	1.77122	142.405	23.4043	0.184302	20	0.053027	69.522	1.5544	1.21699	7127.31	1550.97	446.522	1447.55	3396.79	2735.68	5413.03	2785.89	531.655	250.995	1859.65	6033.83	36.0856	8355.42	7671.69	3700.77	3161.08	405.586	15.1056	1722.8	49.0932
3057	F	49	101.2	Control	83.4699	1291329	NA	NA	NA	24.0562	NO	4.17077	0.683761	188.459	9.41456	8.16224	7.02171	13.3475	0.628072	4.12214	116.807	20.9445	0.13986	6.89655	0.129175	25.9877	1.18637	0.855669	7804.81	1548.48	497.472	1731.11	3396.97	2661.82	5272.19	2844.61	504.584	278.163	1856.03	6259.77	25.9853	8339.73	7964.35	3520.4	3160.54	328.344	10.8415	998.971	92.1531
3058	F	57	110.4	Control	74.9451	851310	NA	NA	NA	133.911	NO	11.4484	0.695134	950.188	28.7625	31.9938	30.1488	35.0494	0.938708	9.52381	958.58	63.6015	0.0712166	36.8421	0.0566206	109.484	3.91113	5.19914	7020.86	1157.51	458.822	1364.45	2453.41	3186.81	3627.24	2216.32	445.979	214.775	1558.25	8269.1	27.4087	14255.7	8619.89	6979.16	2683.51	795.245	8.22262	4459.01	202.042
3059	M	55	80.4	Control	82.123	1396781	NA	NA	NA	21.5769	NO	7.22355	1.28471	111.652	10.8858	12.6003	10.5962	18.8742	1.48528	2.05628	95.0538	22.3575	0.150659	23.6842	0.0564972	45.3286	2.04545	1.47242	6076.83	1652.23	1582.5	1489.19	3579.86	2397.45	4730.36	2446.5	609.795	330.245	2286.4	5295.75	29.91	8949.15	6713.44	3693.59	3703.3	453.185	22.1939	1920.85	109.538
3060	F	49	110.8	Control	85.4131	1524369	NA	NA	NA	30.3307	NO	5.44054	1.46199	146.007	12.3423	9.67403	7.96583	19.0943	1.03554	2.85714	208.75	27.3172	0.0339367	9.30233	0.054188	61.4313	1.60225	1.2524	6457.29	1940.61	1011.7	2143.84	3292.62	2957.62	5137	2769.09	549.353	279.04	1956.75	5046.58	38.6316	8362.15	7064.56	3699.52	3919.52	356.869	29.5204	1577.05	147.602
3061	F	47	111.6	Control	79.0282	1363304	NA	NA	NA	50.4172	NO	4.29612	0.385134	426.866	7.69861	6.89807	7.19305	15.288	1.55754	3.35196	237.71	21.6179	0.106486	14.7059	0.0161747	106.991	1.38889	1.02215	7799.12	1808.62	387.001	1916.93	3407.65	3074.65	5005.69	2468.02	482.223	250.274	1752.16	6440.24	41.4842	8896.28	7862.37	2998.81	3292.66	335.215	7.33512	1678.28	68.9501
3062	F	45	90	Control	78.3126	1277635	NA	NA	NA	36.2792	NO	3.4355	0.439174	290.307	6.73029	3.474	6.69374	10.8528	0.180343	3.32016	157.565	21.9171	0.125844	11.3208	0.0169262	98.7852	0.846876	0.736772	7709.28	1702.21	453.651	1457.1	3583.36	3165.67	4949.59	2598.12	521.341	224.884	1579.43	6243.57	46.0921	9339.91	7919.48	3475.28	3537.79	268.465	7.82696	1371.28	52.4406
3063	F	58	101.2	Control	79.657	1353373	NA	NA	NA	34.0138	NO	7.50595	0.371747	305.546	6.91394	4.72606	4.87969	9.2419	0.670055	1.52323	116.271	17.854	0.0663042	30	0.0172028	70.6694	1.37697	0.60042	7361.98	2111.98	593.776	1947.46	3623.13	3262.69	5146.2	3142.52	526.216	243.569	1858.1	5359.52	34.4817	8430.54	7558.74	3721.71	3587.33	571.166	8.12784	1933.69	70.9339
3064	M	46	66.8	Control	71.5122	1140291	NA	NA	NA	26.5813	NO	2.6693	0.370199	175.862	6.78115	2.83584	4.18065	10.9146	0.28454	2.68156	120.705	18.6237	0.204165	15.3846	0.0137855	88.7348	1.15973	0.477137	7603.38	1819.01	550.912	1589.07	3650.43	3479.09	4651.68	2623.99	398.363	219.874	1471.87	8555.33	32.3504	12298.6	7265.86	3410.91	3353.35	213.103	7.01575	1028.68	67.5266
3065	M	50	123.6	Control	79.7922	1353192	NA	NA	NA	48.0484	NO	6.24434	1.43179	393.281	13.1858	7.84454	9.32929	21.8164	1.2242	4.56906	215.678	30.5237	0.243812	14.8148	0.0191375	93.0727	1.94004	1.60402	7942.86	1739.59	497.934	1220.03	3214.66	2720.87	4875.37	2949.73	380.089	204.376	1543.63	8908.88	29.2313	11210	7531.38	3353.13	3206.64	535.031	25.8648	2032.97	101.242
3066	F	49	110.8	Control	71.1843	1328361	NA	NA	NA	60.214	NO	4.88829	0.695723	605.659	12.9517	4.96446	9.38516	18.1446	0.580098	1.45587	174.394	27.4028	0.169348	45.4545	0.0224888	114.457	2.05204	0.961442	8637.82	1784.98	418.41	1529.6	3490.22	2885.59	4715	3197.26	421.886	221.867	1804.14	8635.88	34.1273	9885.36	8075.97	3536.9	3730.39	438.134	12.7977	2578.37	136.258
3068	F	48	66	Control	77.2656	1307479	NA	NA	NA	30.0914	NO	4.91549	0.947688	120.168	5.07105	5.14054	5.27907	15.6524	0.472478	2.33508	227.011	18.6275	0.252294	8.88889	0.0197981	94.6375	1.14984	0.985782	7945.88	1940.15	1133.94	1650.12	3793.81	3267.38	5099.58	3192.83	616.199	318.873	2276.1	8811.18	48.3543	11206.8	8146.98	4062.56	5652.33	411.479	19.1208	1424.11	69.5996
3070	M	46	94.4	Control	75.7861	1272299	NA	NA	NA	50.6733	NO	9.28778	0.634786	501.328	7.94193	8.8991	14.4624	23.4381	1.2437	1.75439	203.65	17.5885	0.355897	2.94118	0.0311915	65.4957	1.77006	0.623857	6430.37	1766.49	390.474	1325.89	2921.05	3101.87	4912.08	2316.8	475.255	241.138	1996.49	9366.96	38.0763	12383.1	7202.55	4601.46	3891.22	618.565	11.7897	1928.79	73.096
3071	F	45	94.8	Control	73.2722	1103130	NA	NA	NA	51.5961	NO	6.62615	0.460829	458.93	11.8443	10.7615	10.8432	17.4224	1.19895	3.46939	241.778	28.4571	0.152574	21.875	0.0486077	60.0678	1.92862	1.26829	7325.71	1745.58	439.295	1545.54	2709.11	2729.57	4538.53	2351.29	444.946	228.006	1665.42	9686.98	34.8503	12887	7806.51	4048.22	3863.46	504.02	8.1586	2061.41	126.912
3073	M	58	52.4	Control	78.1993	1387434	NA	NA	NA	48.3788	NO	16.6904	4.70248	369.847	18.3217	9.84335	10.1245	61.9212	2.67999	1.09632	192.58	30.344	0.251866	13.3333	0.0249423	87.4139	2.58621	0.677966	7027.16	1971.19	550.513	1401.51	3578.87	2660.85	4947.62	2997.22	446.748	231.045	1809.51	7201.68	31.9535	11359.3	6761.26	3458.08	3477.57	1226	93.6982	2095.23	180.189
3076	F	46	98.4	Control	71.619	1150870	NA	NA	NA	48.9089	NO	3.30469	0.482833	268.545	10.7029	10.5832	6.62083	12.5998	0.9386	3.81471	362.705	35.5657	0.206332	18.1818	0.0424028	93.6886	1.72199	1.74725	8505.62	1521.2	528.47	1088.93	2826.03	2864.08	4412.75	2329.25	370.372	226.646	1395.08	10275	23.8467	12172.8	8536.15	3483.2	3556.96	282.395	7.82017	1531.88	58.2168
3079	F	55	59.2	Control	67.1537	1240702	NA	NA	NA	48.7191	NO	6.78763	0.695971	459.808	11.3654	6.50618	8.01531	17.6599	1.68648	2.3166	156.849	25.5435	0.35057	12.8205	0.0468102	115.34	1.53477	0.897843	8175.21	2127.59	572.257	1668.01	3793.91	2597.61	5020.51	2672.41	498.777	257.854	1608.85	9176.26	35.2847	11809.7	7624.72	3395.2	3721.28	569.839	15.3139	2701.7	120.093
3081	F	48	92	Control	78.5093	1416840	NA	NA	NA	47.2707	NO	4.7235	1.17872	455.956	8.73635	4.46574	6.83695	17.2005	0.598546	2.04953	154.934	22.2995	0.1416	15.3846	0.0212555	106.431	1.70042	0.943084	8128.5	2336.11	422.772	1940.79	3613.4	3376.96	5235.59	3320.93	441.24	248.638	1557.72	6477.69	29.565	9634.35	7920.72	3615.79	4227.51	405.127	28.2318	2053.16	98.8114
3083	F	50	90.4	Control	73.7589	1357877	NA	NA	NA	40.8325	NO	2.92219	1.12281	337.419	8.96165	6.77103	8.82546	16.9509	0.5386	1.30597	195	25.0485	0.143198	13.7931	0.00758495	73.1022	1.56006	0.680394	8076.89	1503.6	389.431	1397.45	3089.5	3142.22	4553.2	2853.15	441.805	235.25	1874.06	7832.08	30.6852	9513.13	8068.62	3278.75	3964.5	240.081	17.6746	1338.12	76.5901
3084	M	57	94.4	Control	78.3031	1696589	NA	NA	NA	98.0039	NO	72.5873	9.50636	522.246	26.0214	32.4	25.2143	126.211	25.4285	1.38593	633.06	34.8018	0.567704	18.4615	0.0126016	131.008	6.48988	0.664848	5176.14	2869.35	826.953	1990.25	3377.99	2882.55	5597.33	2759.85	576.156	254.935	2588.41	2560.94	54.4884	9120.85	6210.11	2539.89	3551.89	3750.47	275.258	4358.75	315.339
3086	F	55	117.2	Control	69.7293	1325733	NA	NA	NA	54.2652	NO	2.34984	0.554017	218.783	3.2246	4.77521	4.21372	12.2817	0.5468	2.76753	538.415	21.7598	0.102015	11.1111	0.0065475	99.6471	1.4571	0.514845	6475.72	1636.6	411.848	1501.22	3151.93	3966.89	4515.86	2395.74	460.311	293.121	2094.56	7254.75	64.9536	11285.3	7836.27	2846.83	4578.83	154.631	9.0516	948.909	32.4349
3088	M	59	65.6	Control	72.033	1303542	NA	NA	NA	33.5708	NO	3.90968	0.564706	265.418	7.72006	6.02204	7.20721	13.5081	0.598504	2.87405	158.333	21.6193	0.259673	15.1515	0.00825968	64.3507	2.18324	0.97544	8815.76	1563.13	488.362	1516.25	3558.42	2815.05	4963.43	3018.87	451.974	238.059	1894.94	7942.65	30.6856	9170.4	8224.97	3700.91	4408.6	365.926	9.20569	1304.14	82.084
3089	M	50	72	Control	77.9337	1414675	NA	NA	NA	46.1641	NO	6.06482	1.29247	347.002	13.9641	8.63277	9.59698	23.2042	0.731215	2.02703	201.254	25.0753	0.192485	32.3529	0.0563579	109.903	2.43309	1.00747	7595.69	1620.8	605.227	1394.16	3449.79	2656.72	4683.92	2874.32	432.431	249.131	1935.22	7418.77	36.679	9820.39	7696.18	3399.77	4443.78	493.4	21.9132	2147.49	129.358
3090	M	55	74.4	Control	76.031	1450909	NA	NA	NA	49.7788	NO	5.87536	2.60065	334.294	10.4459	9.76148	7.46061	36.1963	1.18587	1.56658	300.27	32.2559	0.213339	5.66038	0.019785	95.3152	2.29979	0.818926	6159.93	2651.03	487.556	1524.51	3757.41	3113.49	4947.43	2844.96	535.871	289.474	2067.74	5626.23	44.5698	10168.6	7181.7	3395.51	3848.28	374.937	71.6792	1599	113.033
3097	F	50	178.4	Control	68.1509	1325385	NA	NA	NA	121.426	NO	12.1445	0.884173	974.811	26.2083	12.5672	29.9541	41.6131	1.78742	4.49898	676.371	55.3772	0.408007	48.5714	0.0251335	173.554	2.43455	3.03463	7814.17	1709.01	488.311	1287.5	3243.25	3421.89	5939.17	2323.6	427.737	208.06	1498.26	10213.5	37.9764	11763.9	7951.2	5448.44	2981.93	940.859	15.09	4876.32	198.433
3098	M	48	88	Control	71.2813	1498756	NA	NA	NA	26.3999	NO	6.09807	1.56912	135.184	14.8819	6.65287	8.92826	35.0071	0.932246	1.35558	117.717	43.5527	0.43498	3.50877	0.0870268	70.3144	1.8299	0.744698	8799.35	1997.39	1489.24	2154.36	4756.17	3309.01	6212.64	3804.49	629.856	403.108	2070.63	8717.8	43.3693	10618.8	8253.24	3495.28	3856.2	536.445	33.361	2047.03	180.817
3099	F	57	67.2	Control	68.0782	1311315	NA	NA	NA	31.7507	NO	5.39199	1.04977	231.744	6.69364	4.00757	6.35173	15.5651	1.43421	2.05066	147.875	21.0568	0.0952003	5.88235	0.0264533	88.7172	1.02254	0.798216	6602.48	1887.11	457.403	1821.4	3575.59	3744.96	4699.76	2056.97	592.789	272.459	2055.79	7930.75	43.8915	11378.1	7433	3482.87	3355.26	356.131	20.59	1130.16	69.396
3101	F	59	110	Control	70.1175	1329718	NA	NA	NA	76.9116	NO	5.3583	1.00899	612.486	7.36243	11.4748	11.8829	21.6627	1.12139	4.03226	457.729	40.7112	0.086546	11.4286	0.0269633	117.166	2.57541	1.3829	7283.98	1623.35	310.291	1447.14	3486.62	3016.89	5411.78	2547.91	611.282	333.093	2251.29	7961.62	67.015	10940.7	8444.95	3261.38	4684.68	404.597	17.2969	1992.15	72.9478
3102	F	54	76.4	Control	68.8282	1301865	NA	NA	NA	45.2373	NO	5.40979	0.835165	421.489	8.50363	4.8344	7.90975	19.5024	0.694617	3.06583	200	19.4789	0.153284	23.5294	0	52.0175	1.0169	0.593188	8111.39	1712.08	577.633	1511.35	3038.21	3044.4	4583.22	2906.09	413.765	277.694	1874.22	6180.04	32.6881	8222.82	7607.7	4554.46	4143.21	460.877	14.5944	2501.03	99.0886
3103	M	57	88	Control	74.335	510962	NA	NA	NA	49.9482	NO	4.00103	1.25899	339.375	12.4069	3.59945	8.99428	32.2463	0.990099	4.43038	324.324	38.7037	0.296943	0	0.013217	74.6533	2.74241	1.08288	7593.94	1100.67	324.877	1365.77	2064.3	5151.63	3338.09	2002.54	302.045	176.765	1185.87	20887.5	20.2233	29091.5	7050.62	2984.57	2730.14	303.349	13.6996	1062.7	97.8546
3106	F	51	71.2	Control	65.891	1105243	NA	NA	NA	64.3152	NO	7.28128	1.03159	594.203	11.8636	12.2954	17.4696	23.0829	0.728718	0.993049	263.673	35.0838	0.195101	7.69231	0.0131588	114.733	1.66575	1.35227	7846.37	1378.16	416.198	1219.06	2675.98	1769.84	4779.7	2564.85	416.349	247.511	1687.26	10671.7	30.6619	13463.4	7937.8	4862.67	4105.34	588.106	14.4765	2596.71	114.907
3111	M	58	119.2	Control	74.7151	1510600	NA	NA	NA	47.4773	NO	7.68662	1.30826	378.254	16.155	12.9862	9.4382	33.8211	2.96956	3.7859	179.335	33.5922	0.256652	17.1429	0.0579673	107.561	1.79671	0.967982	6611.04	1901.5	564.941	1869.17	3518.95	2419.24	4552.77	2554.03	586.412	280.418	1956.44	6577.42	43.8384	10075.7	7207.47	3764.63	3742.88	515.689	26.4795	2279.89	179.399
3113	F	54	85.6	Control	71.6676	1290739	NA	NA	NA	37.65	NO	3.18507	1.59617	268.946	10.0596	4.03846	7.95423	25.102	0.435339	0.490196	187.156	27.4725	0.158762	11.1111	0.00657765	90.881	0.974098	0.482481	7265.66	1895.58	557.975	1687.68	3385.66	3895.69	5104.83	2838	492.612	263.477	1468.4	7388.35	42.4391	11567.3	7235.39	3501.54	3365.98	239.398	30.99	1492.94	104.591
3117	M	45	105.6	Control	74.8901	1029901	NA	NA	NA	48.598	NO	7.00006	0.396152	473.333	13.563	5.64706	9.40703	18.6688	1.39442	0.83682	157.303	28.7129	0.115003	13.0435	0.0134003	94.6912	1.60346	0.437338	7385.31	1650.55	470.919	1809.33	3102.24	4002.64	4548.36	2348.55	348.577	201.107	1410.34	8766.72	33.6602	14156.7	7923.48	3959.33	3703.46	538.887	6.79677	2343.91	122.342
3120	F	51	88.8	Control	76.8669	926959	NA	NA	NA	55.5678	NO	4.47771	0.755668	425.649	8.25397	7.37737	3.94811	11.371	1.72093	1.51707	336.306	28.4343	0.0627746	26.3158	0.0136556	85.1149	2.28478	1.04972	7928.69	1699.64	320.403	1419.77	3089.67	3128.28	3927.21	2283.45	410.033	204.195	1598.52	7675.64	41.3539	15298.8	8426.26	2872.53	3779.13	354.924	12.9456	1414.3	84.1461
3124	M	49	90	Control	73.7595	1479856	NA	NA	NA	34.7908	NO	4.13007	0.721539	258.214	7.07269	3.85478	6.65953	18.5001	0.573921	2.74914	165.282	20.2312	0.189696	7.54717	0	93.7217	1.11524	0.880454	7738.35	2424.9	602.221	1650.11	3404.91	2593.23	4691.61	2836.01	420.987	243.835	1724.35	6335.17	45.575	9153.82	7232.06	3142.2	3570.01	330.438	18.245	1582.59	72.9801
3129	F	56	94.8	Control	75.6722	1338841	NA	NA	NA	53.3497	NO	5.33523	1.10977	458.582	10.369	9.0582	9.76431	19.9835	0.617615	1.77384	227.763	25.1857	0.115819	40	0.0205663	94.014	2.12696	1.12423	6742.13	1488.53	437.543	1816.92	3321.7	3204.26	4556.04	2716.2	524.832	289.594	2026.59	6508.61	46.8067	10651	7463.47	4367	4105.12	363.747	17.179	2005.47	126.975
3131	M	49	90.8	Control	73.8299	1399130	NA	NA	NA	29.0058	NO	3.57647	0.911607	216.74	6.78547	4.80448	5.18163	17.763	0.477507	3.00752	113.731	22.325	0.14928	20.9302	0.00766695	74.7077	1.30255	0.697822	7355.95	2122.25	548.913	1455.29	3425.5	2722.38	5581.23	2779.43	490.543	248.183	1618.97	7278.09	36.7689	9130.44	7251.94	3427.23	3610.6	271.597	20.0124	1230.76	70.7583
3133	F	55	70.4	Control	64.7684	1071056	NA	NA	NA	43.3069	NO	5.7644	0.426829	354.625	8.84876	3.70758	9.79349	16.4209	0.71844	0.893855	190.566	23.522	0.242371	10	0.014622	108.755	1.51127	0.407228	7774.84	1502.63	523.035	1453.11	3112.3	3322.39	4172.52	2512.78	417.267	214.779	1554.58	8222.73	34.0266	12597.5	7513.33	3594.05	3839.01	460.293	6.53561	1897.19	91.4985
3135	F	45	96.8	Control	71.1504	1321347	NA	NA	NA	41.9411	NO	7.22175	0.099552	385.408	8.77817	8.22884	8.87193	21.2744	0.580222	2.27743	129.012	23.0318	0.165365	11.1111	0.0206612	104.63	1.48327	0.804348	8061.79	1484.09	604.535	1409.22	3075.31	3015.67	4770.48	2878.46	385.844	247.717	1575.47	7507.92	35.9902	10660.6	7501.13	4231.29	3656.95	606.2	1.51361	2378.63	84.0052
3137	M	58	73.6	Control	67.8384	1246346	NA	NA	NA	48.954	NO	7.71172	0.743494	391.933	13.4811	6.55164	15.8962	16.9732	0.410734	2.27531	207.634	28.0272	0.191955	8.10811	0.0364857	130.433	1.20732	0.60444	8166.39	1348.9	632.409	1567.5	3345.07	3643.85	4597.33	2766.13	350.157	208.032	1279.45	8905.35	39.939	10879.3	7370.67	4190.65	3499.91	649.9	10.4305	2611.63	117.142
3139	M	52	115.2	Control	67.1981	1299470	NA	NA	NA	32.9811	NO	3.5251	0.50598	241.394	4.68361	4.89263	5.88082	14.1898	0.633276	6.16915	164.052	25.9669	0.17322	13.6364	0.0144051	72.6505	1.65941	0.650995	7705.45	1613.27	362.917	1256.23	2944.06	3256.88	4653.82	2555.23	451.081	230.309	1641.62	7496.13	30.2688	10436.6	7944.47	2975.28	3493.42	273.958	8.46499	879.589	36.1686
3140	F	45	69.2	Control	63.2693	1237886	NA	NA	NA	43.3151	NO	3.3507	0.782998	342.312	6.85358	3.89538	5.16499	12.0841	0.413749	1.99081	226.897	18.8367	0.117381	13.3333	0.00753069	98.5008	1.1486	0.667448	7437.45	1374.52	366.754	1521.49	3036.31	2835.68	4735.75	2392.61	535.119	268.005	2073.78	7603.75	43.892	10547.3	7647.39	3441.81	4693.4	252.043	11.3096	1303.84	71.0889
3141	F	54	89.6	Control	65.3411	1329034	NA	NA	NA	31.468	NO	5.29383	0.7661	255.801	6.19213	5.37708	6.55548	16.8467	0.374732	1.18694	148.656	17.6932	0.150045	5.08475	0.0207011	62.6186	1.49177	0.84784	6874.81	1549.32	384.941	1844.95	3439.97	2785.11	4287.87	2716.01	632.038	295.433	2042.18	6519.02	49.6601	10612.2	7324.27	3014.43	4525.54	372.451	12.0388	1003.74	80.5096
3143	F	51	56	Control	61.2796	1294648	NA	NA	NA	21.7012	NO	4.351	0.869565	142.046	5.01271	2.57947	7.20159	10.4392	0.252016	0.750188	89.0173	13.8899	0.229015	2.85714	0.0432588	87.489	1.4553	0.438063	6653.38	2058.86	840.537	1314.92	3088.78	3251.24	4429.53	2793.9	502.839	299.047	2194.44	7223.03	32.1838	10283.1	6284.64	3053.23	4648.75	299.695	18.5379	1217.32	53.2963
3145	F	59	84.4	Control	62.0628	1213428	NA	NA	NA	31.2987	NO	4.29659	0.869565	227.517	9.02128	8.29943	8.12883	12.5202	0.556439	1.79372	124.202	22.1844	0.184945	11.7647	0.044843	98.6992	1.20175	0.793138	6610.96	1602.65	633.577	1504.71	2673.46	2571.9	4273.77	1980.34	573.513	340.061	2267.45	7357.31	46.6997	10872.8	7145.71	4633.86	4746.31	288.439	14.834	1499.06	87.3558
3146	F	54	124.8	Control	79.1129	1594093	NA	NA	NA	32.0897	NO	3.134	0.779094	207.573	5.76155	3.80857	3.45131	20.148	0.810936	1.77778	199.282	14.6131	0.156904	8.51064	0.00687144	73.9149	1.23997	0.556374	6371.92	1866.33	377.895	1985.81	3353.11	2216.42	4708.78	2693.63	650.997	299.506	2961.02	4878.82	52.8339	8914.58	7105.11	2631.41	4054.03	201.368	15.0556	842.485	63.3589
3147	M	51	92	Control	71.5685	1373008	NA	NA	NA	27.4035	NO	3.68138	0.262295	252.174	5.03622	3.79701	5.06504	10.4089	0.277288	2.64085	91.2023	15.8037	0.115156	10.5263	0.0399361	62.7457	1.51345	0.569638	7698.84	1604.43	430.005	1410.82	3126.1	3140.63	4458.56	2810.7	453.809	277.114	1727.8	7349.14	39.006	8964.02	7185.68	3720.51	4071.13	286.961	4.36997	1119.44	53.1679
3149	F	52	92.8	Control	66.8501	1381071	NA	NA	NA	34.3082	NO	3.5965	0.34622	263.487	6.80454	4.70168	5.72968	13.103	0.401606	1.93986	173.273	15.9815	0.167835	11.1111	0.0221027	80.6032	1.24886	0.720954	7751.13	1803.75	426.915	1579.67	2861.87	3375.36	4518.83	3001.45	388.467	254.266	1754.59	6812.52	33.5488	9742.2	7423.95	3167.42	4143.96	300.491	6.51668	1159.97	73.8557
3151	F	47	111.6	Control	66.2276	1383167	NA	NA	NA	42.9932	NO	7.16587	0.633803	424.273	8.42401	7.58646	11.1269	19.2792	0.684211	1.60714	143.402	20.6842	0.23453	7.35294	0.021842	76.5196	1.30743	0.582848	6978.09	2033.16	507.242	1345.15	3083.38	3410.39	4660.52	2765.15	450.657	257.872	1791.71	7083.74	54.384	9709.6	7211.86	3952.83	4613.47	522.713	13.0136	2160.98	86.7574
3152	M	49	79.2	Control	62.4396	1288337	NA	NA	NA	33.0304	NO	3.63987	1.15858	252.16	6.91707	5.10681	6.95907	11.4767	0.56313	2.26415	142.662	16.7651	0.190897	16.2162	0.0150478	93.6073	1.3487	0.465707	7352.39	2594.97	446.312	1544.9	3314.31	3002.87	4528.92	2469.51	429.818	240.217	1737.82	7302.77	33.0314	10172.5	7396.51	3161.33	3851.17	293.401	31.0478	1200.77	72.1861
3153	M	45	121.6	Control	67.5459	1277717	NA	NA	NA	59.4077	NO	7.42826	1.39122	619.582	20.0091	18.606	19.8523	35.6239	0.826193	4.19447	148.758	30.5732	0.147929	26.9231	0.0822978	72.9662	1.64545	1.32174	7619.62	1546.9	411.359	1414.74	2796.7	2773.95	4383.32	2476.38	439.847	279.655	1944.49	7224.49	28.0883	9590.02	7602.78	4657.86	3614.81	578.375	22.6967	2550.64	171.399
3155	M	60	78.4	Control	59.654	1139305	NA	NA	NA	79.9255	NO	10.0792	0.876967	657.402	19.0255	15.1275	23.4038	32.1483	1.26627	1.95281	400.328	42.3677	0.187928	19.4444	0.0457736	132.074	1.91619	1.08707	6670.11	1663.03	423.065	1579.47	2829.84	2569.14	4081.6	2337.29	532.562	283.647	2123.8	6998.88	39.4978	11362.2	7536	5387.24	4473.17	697.794	14.9214	2864.9	215.921
3158	F	54	99.2	Control	58.6264	1186765	NA	NA	NA	46.4969	NO	4.90746	0.773881	437.843	8.4063	8.92414	8.38819	15.6762	0.423177	1.97044	178.425	24.8092	0.168902	7.69231	0.0238493	88.1433	2.7057	1.16643	7582.5	1653.4	445.413	1709.69	2772.34	2303.83	3784.58	2521.51	492.094	255.484	1975.69	7605.67	43.8166	10557.6	7762.11	3911.23	4920.1	390.979	13.482	1949.84	101.115
3159	M	54	84.8	Control	66.4364	1434657	NA	NA	NA	26.8074	NO	3.60012	0.277537	235.081	6.15619	2.97509	4.7911	7.31007	0.161551	1.11343	94.2584	9.64298	0.160514	20.3704	0.0258866	67.8301	1.39659	0.575043	6820.74	1962.56	321.331	1935.95	3168.39	2593.5	5119.44	2443.02	501.281	300.894	2150.56	5565.39	40.2729	8110.65	6950.79	3477.29	4981.33	259.295	5.57625	812.738	84.3407
3160	F	53	63.6	Control	63.0887	1335512	NA	NA	NA	17.7928	NO	2.08146	0.631626	135.688	2.38429	1.91685	3.25357	5.35793	0.479549	2.6208	79.6875	12.0897	0.0569692	3.50877	0.00754034	51.6163	0.86245	0.23369	7695.23	1603.06	291.574	1452.63	3052.55	3399.23	4794.76	2454.24	452.074	294.179	1917.52	6950.14	54.1615	9676.69	7159.95	3105.07	4062.11	164.731	10.4829	417.069	25.4584
3162	M	52	75.2	Control	63.2757	1273569	NA	NA	NA	27.5413	NO	2.05044	0.2781	190.278	2.86156	2.47006	3.17514	6.14394	0.316756	2.12766	155.556	13.9976	0.0753336	8.82353	0.0082672	78.6505	1.0389	0.35078	7489.53	1617.03	391.498	1609.65	3309.95	3007.58	4303.26	2501.54	466.144	273.97	2034.12	6699.62	36.2062	9580.69	7389.16	3151.55	4525.55	157.039	4.71117	753.002	29.0522
3163	F	45	112.8	Control	48.3259	912644	NA	NA	NA	88.611	NO	1.73802	1.50602	426.132	9.79351	7.08237	3.18533	13.862	0.52879	1.0917	784.211	47.8026	0.193782	113.333	0	91.5504	3.7929	0.58309	8215.3	1339.08	276.778	1209.2	2170.92	2905.14	5122.08	2176.95	500.012	364.436	1833.28	11586.9	53.0814	11499.9	8812.2	1916.25	5763.8	164.358	21.9143	1340.06	90.9446
3164	F	60	56.4	Control	79.5201	1410008	NA	NA	NA	20.4504	NO	2.45817	0.896057	162.517	3.82253	3.00617	3.53357	11.4861	0.50811	2.3005	117.514	10.9589	0.225006	0	0.0160901	26.8456	1.02909	0.540588	8368.04	1949.63	490.636	1441.38	3329.45	2370.78	5739.68	3594.46	477.775	265.332	1869.36	8123.76	23.4041	8581.75	7437.69	3406.46	4100.69	212.056	17.7304	870.208	39.7161
3165	F	48	71.6	Control	75.0092	1126139	NA	NA	NA	15.8791	NO	3.45754	0.115274	160.63	3.45448	1.66808	2.65675	5.35376	0.458839	1.07623	55.6164	7.37052	0.222437	8.10811	0.02531	18.8258	0.816083	0.0891597	8680.23	1540.66	494.788	1596.86	3378.31	4066.61	4757.85	3327.2	459.017	305.966	1904.45	8204.77	40.2555	10282	7966.33	4424.22	5639.98	314.348	1.77598	815.175	42.6235
3166	M	45	58	Control	73.5361	1091338	NA	NA	NA	56.3438	NO	8.09118	1.91027	583.172	16.4115	9.78958	16.7285	24.2551	0.539854	3.43699	189.078	20.2614	0.132243	22.2222	0.0695787	58.9689	1.99661	0.780796	6610.82	1562.39	465.117	2193.77	3436.76	4066.93	5038.56	2787.51	515.193	277.787	1904.4	6846.51	39.8084	11325.5	7119.15	4856.29	5364.24	556.198	30.2381	2762.66	245.57
3168	F	55	114.4	Control	79.5471	1437985	NA	NA	NA	25.6467	NO	3.69396	0.395713	197.973	2.30014	4.28453	4.55508	8.42532	0.271432	1.4733	132.701	13.921	0.134062	7.27273	0.0290592	56.831	0.89667	0.835374	6351.35	2055.38	427.96	1591.17	3231.72	3514.19	4369.97	3253.4	574.067	312.131	2145.38	5558.27	47.9065	9274.55	7395.63	3343.67	4711.8	244.092	8.34501	883.18	28.5121
3169	F	46	111.6	Control	79.1294	1291696	NA	NA	NA	39.6038	NO	3.28131	0.993213	276.29	8.17552	5.87509	6.09219	14.6656	0.60686	3.11486	254.828	24.1486	0.114718	14.7059	0.0214915	58.0763	1.34243	0.933345	6450.77	2326.24	542.697	2432.24	3215.5	3980.73	4980.45	2984.53	570.568	259.349	1790.88	5878.21	44.214	10502.7	7532.73	3529.91	4418.53	222.189	23.2253	1533.64	137.029
3170	F	59	62	Control	76.3431	1122256	NA	NA	NA	36.6682	NO	5.78694	1.77045	276.103	13.6842	11.7225	7.5783	29.9226	1.12874	1.66528	200	26.1877	0.194042	11.1111	0.0310776	33.2062	2.40341	0.865145	7788.78	1473.55	420.225	1673.61	3112.88	3687.79	4884.72	2816.55	458.823	222.979	1670.7	7081.27	32.4743	11099.4	7568.15	3045.4	3892.07	470.481	25.8408	1199.37	162.173
3171	M	52	76.8	Control	67.8204	798590	NA	NA	NA	39.8101	NO	1.68378	0.432783	242.553	4.22433	1.62417	2.81433	6.10358	0.17316	6.16967	303.15	13.7043	0.12202	28.5714	0.00863856	63.5319	1.14441	0.759768	9692.26	2288.78	400.456	1760.07	3553.28	4148.92	5769.6	3319.32	324.739	158.479	1540.27	11722.8	32.9748	14260.6	10063.2	2475.79	3760.25	165.291	10.0177	999.261	36.314
3172	F	47	99.6	Control	77.0836	1399451	NA	NA	NA	21.6499	NO	4.56405	0.856164	192.257	5.16707	3.89668	4.33627	11.7956	0.433616	1.62482	87.9896	8.71771	0.11327	25	0.0162602	19.6627	1.34075	0.276506	8039.79	2063.59	583.8	1451.13	3303.91	2656.22	4936.19	3309.47	462.503	285.569	1534.37	7088.9	25.5656	8590.27	7116.79	4152.04	3857.23	386.58	17.8641	1153.31	53.5924
3173	F	58	82.8	Control	71.7409	880885	NA	NA	NA	61.1658	NO	3.91839	0.857551	294.661	12.1387	9.36975	12.6244	28.7474	1.27226	1.41343	481.25	52.7221	0.328844	30.7692	0.0303183	106.886	1.49413	1.33605	10925.8	1188.92	799.196	1144.79	2884.85	3878.81	4355.18	3118.83	307.361	174.552	1346.28	12544	21.5692	11150.9	9042.72	4374.98	3098.93	439.331	10.217	2537.22	95.3586
3174	F	58	62.8	Control	71.0166	720240	NA	NA	NA	43.2736	NO	6.37288	1.17754	389.61	10.585	7.47484	11.8915	16.4506	1.18596	2.95858	173.718	25.8407	0.140689	9.09091	0.0901957	76.0951	1.79144	1.17615	10359.3	1549.07	523.159	1411.04	3168.77	3454.01	4337.32	2767.9	398.71	208.875	1739.4	12615.6	23.9118	15050.1	9095.86	5501.34	4929.05	652.56	18.0495	2082.64	105.52
3175	F	52	115.6	Control	70.4448	958107	NA	NA	NA	75.7429	NO	8.81311	1.4313	617.192	16.3491	23.2289	24.3115	26.7016	3.65014	2.76243	413.497	48.2188	0.111406	15.7895	0.171336	79.3418	3.69615	2.36305	7974.8	1071.38	531.465	1068.63	2874.59	2890.48	4154.64	1439.18	384.96	208.745	1797.76	9791.33	29.1083	12018.1	8304.08	4847.06	4638.31	701.383	15.6559	3372.27	138.815
3177	F	59	94.4	Control	74.0697	1060335	NA	NA	NA	32.5393	NO	5.84236	0.604396	265.782	7.39809	7.06815	7.65012	10.2898	1.66793	2.91027	156.848	15.5949	0.198845	20.4545	0.0959622	47.3439	2.17477	1.24397	7375.84	1677.68	618.295	2675.64	4564.54	3209.77	4991.95	2484.85	587.865	371.015	2607.41	7998.95	55.3284	12550.1	8871.91	4787.71	6362.99	437.598	10.3741	1699.46	138.635
3178	M	53	104.8	Control	78.9115	1003296	NA	NA	NA	48.1557	NO	4.18475	1.36543	506.555	11.5363	6.50555	9.64439	15.6558	0.504711	2.86592	145.833	20.8452	0.203327	44.4444	0.0422922	44.7226	2.49606	1.24089	10518.2	1372.08	395.895	1252.87	3616.64	3356.65	4269.88	3185.94	462.143	232.992	1934.54	9631.11	15.9474	9284.73	9138.28	4065.46	4780.64	456.495	18.9376	2118.02	103.658
3180	M	52	110.4	Control	82.1698	1329989	NA	NA	NA	25.1929	NO	5.3337	2.2576	148.296	9.61424	5.63124	7.46406	34.9214	0.850702	1.9214	146.844	17.7562	0.206989	13.3333	0.0142827	32.1243	1.52843	0.181521	7924.29	2565.06	748.578	1671.28	3859.31	2959.29	6028.18	3430.77	433.588	252.634	1710.46	5845.27	21.3034	10122.1	7205.47	3276.29	3936.27	439.853	58.6471	1145.12	121.806
3181	F	48	96	Control	72.7097	1071942	NA	NA	NA	22.5022	NO	3.33063	0.148368	203.597	4.24679	1.97684	3.35506	7.75455	0.454545	1.54589	74.3802	8.96226	0.181316	18.1818	0.00798021	53.3435	0.898624	0.171805	9987.55	1830.42	488.646	1850.78	3528.59	4297.37	5266.99	3543.93	458.28	234.714	1611.57	9644.31	29.8524	11302.9	8787.23	3438.62	4756.69	345.168	2.79866	1056.03	49.443
3182	F	53	60.8	Control	76.5498	1004050	NA	NA	NA	34.3129	NO	2.5257	0.298954	240.598	4.36443	3.02229	4.37956	8.4392	0.494438	0.516796	224.074	13.9286	0.11951	6.25	0	72.9358	0.95141	0.420926	7741.72	1274.94	377.87	1293.33	2900.14	3289.14	6078.47	2510.94	431.253	238.833	1572.86	8530.45	44.1545	11759.4	8320.7	3131.89	3385.99	198.197	3.98387	962.103	39.8387
3183	F	54	95.6	Control	72.65	1378254	NA	NA	NA	30.3186	NO	4.28407	0.682773	179.943	9.17431	4.73724	6.0468	13.8529	0.434546	1.10558	187.643	18.0928	0.217005	17.0732	0.0308928	70.0228	1.39364	0.681462	8688.37	2594.59	958.459	2356.35	4593.53	3245.59	6050.05	3841.82	617.508	342.201	1875.35	9395.84	51.9982	11582.3	8369.72	3234.73	3783.7	377.289	18.8644	1829.13	123.344
3184	M	45	79.6	Control	72.6044	1018307	NA	NA	NA	31.1954	NO	2.71053	0.223797	229.558	6.67078	3.4613	4.60155	9.24934	0.371195	2.6534	125.882	31.3963	0.212814	23.5294	0.0385579	88.0389	1.00088	0.723	8645.51	1302.26	544.04	1448.62	3272.15	4331.17	4646.39	2644.15	327.095	178.767	1342.07	8269.19	20.2951	9967.2	8109.74	3507.22	3321.3	243.541	2.94607	1273.68	53.0292
3185	F	52	73.6	Control	73.3367	980738	NA	NA	NA	27.7297	NO	3.24519	0.0881446	234.584	5.77849	3.11625	3.71174	4.06126	0.697168	1.75953	111.351	14.6288	0.0860123	15.7895	0.0548446	70.5326	1.33151	0.587976	8234.62	1120.99	367.682	1749.19	2981.03	2355.15	5394.31	2312.32	345.913	207.884	1464.05	8910.78	30.7025	11023	7803.1	3058.48	3549.57	275.303	1.01964	892.185	55.0606
3186	M	47	74.8	Control	72.8577	1056437	NA	NA	NA	35.0117	NO	3.56282	0.798935	265.197	5.9126	4.14269	7.27525	11.1861	0.42328	0.647948	163.043	23.8095	0.148656	14.8148	0.0319744	93.1424	0.843215	0.21797	7199.67	1733.37	579.495	1779.9	3008.96	2407.82	4513.24	2539.67	421.7	244.104	1588.78	7819.68	31.0267	11717.7	7226.74	3826.34	3841.88	265.988	14.1987	1594.04	65.3139
3187	F	47	108	Control	81.1777	1339926	NA	NA	NA	72.5743	NO	6.1332	0.513179	443.657	7.47253	5.4997	6.64419	12.9958	1.14002	10.5534	561.597	36.4719	0.127741	3.0303	0.0159198	134.295	2.4144	1.20285	7845.26	1583.07	601.227	1436.27	3234.42	3011.23	4748.7	2641.27	380.742	207.265	1414.56	6080.93	39.8861	9260.71	8022.23	3545.93	3845.96	491.072	8.20941	2662.09	63.4363
3188	M	54	100	Control	78.3875	1258838	NA	NA	NA	19.8149	NO	2.05292	0.349786	104.636	2.45009	2.43478	5.55789	9.16117	0.466648	1.17155	125.939	10.9074	0.0993926	2.5	0	67.6564	1.12994	0.340991	7350.37	2038.55	792.477	1255.92	3461.61	3959.8	4456.92	2845.57	463.986	258.206	1801.51	6677.93	38.3069	9144.15	7811.49	3039.65	4337.97	158.082	7.14945	851.579	21.4484
3189	M	52	53.2	Control	67.2306	927829	NA	NA	NA	43.2729	NO	4.10496	0.320342	367.388	6.84248	5.65082	12.9997	7.57015	0.771104	1.34048	164.433	31.602	0.112752	33.3333	0.0461521	97.207	1.50901	0.408632	8792.49	991.131	370.974	1239.07	2959.24	3517.12	4238.54	2564.77	365.459	231.81	1635.23	8866.78	25.2681	9674.56	8035.32	4998.15	4143.22	379.38	3.23335	1372.02	51.7337
3190	F	47	57.6	Control	71.3609	1095059	NA	NA	NA	21.8607	NO	2.56381	0.313234	173.774	5.21277	3.1385	4.79408	8.97275	1.03858	1.18694	82.3529	21.1462	0.0575904	4.54545	0.00884095	61.2107	0.738665	0.5763	7913.6	1140.67	422.808	1691.43	3343.5	2260.87	5127.7	2273.85	427.983	257.338	1563.66	6974.58	21.3078	10164.4	7706.98	3856.41	3748.38	205.468	3.65277	792.651	44.7464
3209	M	54	67.2	Control	73.9128	1324183	NA	NA	NA	63.772	NO	19.8875	3.65653	609.091	18.9396	23.4104	18.0826	59.7038	2.91715	0.765027	198.982	29.7755	0.137825	5	0.0283728	88.52	3.42338	1.8033	5998.09	1829.35	432.72	1578.55	3791.06	2996.43	5481.84	2975.76	661.792	306.936	1928.01	4364.2	44.5558	10531.3	7498.21	3157.63	3127.59	1187.9	67.2113	2681.65	214.472
3210	F	48	74	Control	73.1884	1291770	NA	NA	NA	41.7674	NO	4.19955	0.603622	277.778	7.21761	8.63684	7.67541	18.428	0.371535	2.06319	251.976	22.0049	0.135014	6.38298	0.0238057	99.2719	2.09581	1.18227	7819.34	1835.31	524.552	1662.95	3142.03	3457.19	5458.72	2690.88	593.63	268.593	1688.71	6926.6	51.8668	9858.05	8202.39	2744.19	3111.7	327.458	11.612	1509.56	77.4132
3212	M	53	74	Control	74.5566	1444065	NA	NA	NA	37.7302	NO	5.86528	1.98945	346.458	10.93	10.1355	8.38255	22.2056	1.38203	3.12704	122.563	30.2557	0.214981	6.66667	0.0325256	68.0507	1.88475	1.27021	6932.32	2239.37	437.792	1937.49	3330.37	3006.32	6008.92	2673.78	522.541	246.471	1730.87	5605.41	32.9317	8548.78	7151.2	3493.02	2929.85	412.724	45.7043	1608.65	125.341
3214	F	47	70	Control	77.2576	1419542	NA	NA	NA	24.4772	NO	3.03351	0.704473	206.773	3.60531	4.55148	4.33149	10.2464	0.697934	2.49827	91.1051	12.5357	0.108137	11.1111	0.0401027	62.9887	0.831817	0.949606	7846.29	1910.19	327.993	1652.29	3110	3227.8	5228.86	2564.13	491.414	276.314	1712.48	6410.52	29.7436	8634.94	7986.38	2966.25	3176.09	242.332	14.0891	731.222	40.1538
3215	F	47	80.8	Control	76.3303	1435128	NA	NA	NA	42.494	NO	6.73295	2.21626	413.294	15.2276	11.6882	15.2115	30.9381	0.959133	1.91388	125	22.8596	0.136599	10.8108	0	62.4249	1.89394	1.09012	7784.02	1875.23	555.212	1350	3132.63	3139.22	5369.94	3182.37	506.401	236.634	1632.55	6274.8	24.3881	8780.4	7674.99	3888.15	2889.99	537.931	43.2017	2447.87	135.18
3216	F	56	61.2	Control	76.0962	1366080	NA	NA	NA	18.4147	NO	2.69563	0.403226	140.102	4.21125	4.26966	4.34506	10.8084	0.800971	0.683527	74.3802	14.4289	0.126287	3.84615	0.0232396	49.6227	1.15637	1.1462	8101.96	1731.01	531.155	1626.24	3010.4	3057.73	5415.4	2954.76	511.622	271.961	1561.15	6744.85	28.2235	9316.93	7927.94	2976.92	3135.03	222.535	7.32022	803.028	44.6533
3219	F	57	51.2	Control	71.7452	1196527	NA	NA	NA	63.7024	NO	8.42085	2.00918	677.825	26.1612	12.2439	15.9167	51.7976	1.47707	1.5748	132.197	51.0033	0.17666	13.3333	0.0599027	85.9369	1.95405	0.85382	8659.65	1426.21	377.927	1310.52	3413.3	3315.46	5238.11	2914.36	381.799	216.594	1148.39	7246.33	20.8938	11006.9	7715.16	3675.4	2937.42	747.162	29.2513	2656.86	204.759
3220	F	50	113.2	Control	79.9858	1567542	NA	NA	NA	26.2386	NO	3.44283	0.506543	187.526	5.35657	5.63624	5.12534	15.3015	1.37014	2.92887	110.673	16.6171	0.0938703	5.88235	0.0144092	83.759	1.00737	0.815475	7333.82	2217.23	577.847	1528.55	3876.91	2978.64	4876.51	3082.6	516.36	288.171	1626.47	5714.68	37.0006	8757.66	7563.31	2881.31	3368.2	257.09	11.4829	1131.71	52.9491
3221	M	59	66.4	Control	75.1331	1331546	NA	NA	NA	19.955	NO	2.19426	0.781528	146.894	8.80551	3.76613	3.90966	10.5444	0.606061	0.926641	64.2667	14.1447	0.171527	14.2857	0.0083257	66.5132	0.90715	0.509695	8642.75	2040.64	506.93	1830.9	3398.1	3501.09	5469.31	3283.4	506.93	282.739	1876.59	7519.08	23.0309	9026.1	8076.03	3140.39	3287.08	194.511	16.5221	808.083	86.3658
3223	F	51	78.8	Control	69.4948	1268091	NA	NA	NA	34.0333	NO	5.07157	1.04167	257.938	10.6633	11.3802	8.89387	17.5088	2.07637	2.01485	143.943	24.0511	0.495236	3.0303	0.0738643	86.6892	1.9	1.79505	9278.12	2304.49	694.587	2206.58	4608.02	3243.01	6085.13	3157.41	662.347	359.533	2092.86	11212.7	40.2179	12638.4	9133.41	3595.17	3781.51	470.786	25.2348	1864.22	132.483
3228	F	54	145.6	Control	76.1569	1650202	NA	NA	NA	51.1471	NO	12.9042	1.90289	411.206	20.6156	10.4794	15.966	65.3012	1.76607	2.14413	165.692	25.1592	0.260671	19.5122	0.0918611	112.519	2.3986	1.58171	8115.37	2977.88	668.767	2312.36	4849.78	3991.72	6573.63	3711.94	567.203	329.245	2027.98	7926.65	45.045	9752.95	7719.66	3448.32	3436.79	1038.66	58.7807	2912.98	261.786
3242	F	48	112	Control	80.5638	1483928	NA	NA	NA	40.4776	NO	5.22172	0.973532	344.444	8.79121	13.2432	7.5124	23.8295	1.27788	1.29786	152.661	22.5543	0.190223	17.2414	0.0970403	83.3742	2.63519	2.77371	7390.52	2156.1	378.994	1950.28	3135.26	4455.62	6250.85	2751.11	535.066	240.254	1540.56	6055.55	30.0254	8434.37	7752.8	2831.58	2928.98	395.572	21.5644	1399.66	97.0397
3243	M	51	73.2	Control	76.9535	1468740	NA	NA	NA	25.3251	NO	5.07861	0.887738	201.028	6.15028	6.19082	5.33773	25.016	0.605428	2.04662	95.0392	17.2779	0.230461	5.40541	0.0150909	58.6524	1.23301	0.332631	7294.59	1746.05	499.748	1751.16	3626.65	3269.35	4899.38	3141.85	560.061	259.978	1691.45	5960.6	31.4707	8921.71	7567.57	2940.52	2986.85	377.194	16.3405	1064.86	72.1707
3244	M	60	108.4	Control	75.322	1398663	NA	NA	NA	84.4816	NO	27.7622	3.09372	744.867	38.7012	33.2964	42.2224	90.9882	4.46043	5.05476	253.237	59.6743	0.398879	8	0.0608458	117.989	4.09463	2.28519	7826.66	1569.43	737.419	1532.53	3390.14	3774.6	5247.41	2831.51	440.063	206.626	1476.15	5884.5	24.6267	9297.21	7737.1	3513.46	2301.41	2193.52	48.6179	5525.28	315.301
3245	F	51	75.2	Control	74.3476	1521497	NA	NA	NA	29.0875	NO	6.01024	0.768246	137.352	7.12482	5.94811	5.83754	19.2324	0.829611	1.24224	194.089	15.9822	0.133059	10	0.0209702	87.764	1.32556	0.827447	6724.72	1950.97	809.334	1790.3	3273.06	3741.5	5176	3041.23	580.733	283.852	1918.04	4857.9	45.058	9186.35	7206.98	2788.7	3171.74	408.808	15.7739	1145.58	83.4704
3246	M	45	84	Control	73.0569	1162000	NA	NA	NA	54.4664	NO	8.38242	2.33361	611.563	10.7242	15.1572	6.93413	28.4252	1.14155	1.98849	132.494	26.4976	0.148857	2.7027	0.0360568	73.8646	2.20117	1.3337	6974.31	2306.28	214.974	1350.87	3342.37	3651.4	4234.31	3153.47	833.333	350.671	2161.9	6806.25	40.7344	11795.8	8578.31	3556.68	3458.26	636.833	61.1015	1228.92	66.2651
3247	F	49	70.4	Control	75.0273	1490079	NA	NA	NA	15.1588	NO	7.41653	0.646445	49.3013	5.8999	6.81903	5.49521	11.5494	0.772698	0.605755	69.0909	11.8595	0.122312	4.87805	0.0371996	81.0043	1.47304	0.727777	5370.62	1283.76	2181.5	1728.19	3855.57	2447.28	4168.54	3225.85	631.286	410.421	2266.67	5517.54	39.5206	8764.64	6831.99	2814.9	3642.69	404.005	8.72437	1148.26	59.7284
3250	F	52	88.8	Control	75.6537	1467877	NA	NA	NA	160.513	NO	9.15402	1.44357	449.86	7.04078	15.5119	12.3226	39.838	2.16884	11.2987	1973.39	44.793	0.13323	10.3896	0.0222469	144.577	4.61696	2.16428	6108.43	2155.63	576.615	1430.69	3458.47	3298.67	5529.26	2915.47	619.091	279.26	1721.22	4893.27	64.3408	9139.05	7157.55	2129.22	3313.49	552.499	29.9753	2729.11	68.8069
3251	M	47	61.2	Control	77.2867	1434797	NA	NA	NA	22.7404	NO	3.71695	0.378918	196.129	5.51291	7.58344	4.77084	9.33242	0.708733	1.5444	82.5123	12.546	0.0772424	12.5	0.0330387	47.1614	1.06531	1.01394	7450.08	1905.22	408.141	1617.2	3441.8	3113.03	5679.14	2930.11	546.128	276.248	1639.15	5936.73	31.4408	8571.71	7752.04	3374.59	3024.75	278.785	7.66659	847.507	55.0601
3254	M	49	74.8	Control	78.5597	1373411	NA	NA	NA	18.681	NO	3.3032	0.34632	101.374	3.15738	3.45722	3.72563	6.59106	0.433493	1.83639	81.1377	12.2905	0.122595	33.3333	0	64.918	1.01545	0.534325	8062.41	1661.19	858.883	1222.61	3461.25	2801.34	5036.6	3211.23	474.245	259.733	1341.34	6861.23	33.736	7988.14	8032.41	3678.54	3187.98	268.674	5.82491	913.055	23.2997
3256	M	51	67.2	Control	71.3439	1326204	NA	NA	NA	55.2633	NO	8.17373	1.28726	505.74	12.2147	19.9399	14.2093	30.0552	1.46953	2.71143	174.94	23.2862	0.184162	16.2162	0.0585823	125.159	2.1462	1.68594	6895.46	2112.04	470.667	1903.39	3335.42	2949.34	4947.44	3002.22	555.407	325.41	2070.14	6029.56	37.1989	10143	7617.68	3803.23	3736.53	564.77	28.6532	2524.5	143.266
3257	F	45	65.6	Control	73.9085	1348027	NA	NA	NA	38.1182	NO	4.59496	0.626959	332.239	8.41655	7.33533	9.89794	19.3467	0.279931	1.93861	142.395	25.7833	0.206709	18.75	0.0491682	73.6125	1.49695	1.0407	8522.83	2037.35	545.39	1484.13	3166.81	3491.88	5484.55	3358.82	455.975	238.037	1473.6	6805.71	28.3542	9025.78	8243.9	3883.67	3158.62	400.585	13.3528	1876.82	87.5353
3258	F	55	62.8	Control	68.897	1224945	NA	NA	NA	38.1814	NO	6.79044	0.946372	335.916	11.848	13.0878	14.9051	21.2192	0.636238	2.04563	131.25	24.747	0.17163	14.2857	0.055768	67.1095	2.31174	1.75799	7253.45	1264.38	626.477	1491.96	3031.34	4066.51	5067.17	2742.8	479.613	293.074	1577.61	7011.39	41.3624	10208.6	7619.77	3945.83	3487.42	488.185	12.2454	2229.49	129.802
3259	M	53	70.8	Control	78.8334	1398221	NA	NA	NA	46.2491	NO	4.87068	0.597015	471.795	12.1319	10.9902	11.7587	21.5421	0.917637	1.44578	125.796	19.3057	0.18755	27.7778	0.0613981	71.6838	2.20009	3.17373	8154.6	1589.88	443.85	1229.01	3487.29	3180.32	4725.55	3169.58	470.36	227.775	1704.08	6886.81	23.4425	8200.66	8339.88	3336.89	2639.78	403.37	10.0127	2105.53	98.6968
3260	F	51	99.2	Control	83.962	1602342	NA	NA	NA	32.0398	NO	4.50407	1.20308	267.33	7.79754	8.22544	5.2215	19.9361	0.839895	3.13631	118.041	16.8055	0.104348	7.31707	0.0323651	80.3902	1.49254	2.29947	7046.56	2524.43	367.088	1677.19	3409.18	2879.16	5968.54	3513.05	607.34	244.941	1743.45	4705.7	36.0583	7730.98	7471.94	2927.23	2451.29	322.653	31.2043	1006.03	71.1459
3261	F	46	107.6	Control	78.5519	1529373	NA	NA	NA	57.4767	NO	9.43001	1.92969	473.328	17.8385	15.1401	14.3715	41.4569	0.786459	2.1264	217.209	30.2079	0.242215	12.5	0.0683357	135.856	2.2069	2.40577	8226.29	2759.1	832.76	2044.07	4500.5	4034.54	6221.33	3709.07	573.329	295.912	1694.14	7932.01	52.0911	10275.5	7968.63	3701.52	3515.62	779.404	56.8861	4165.76	234.737
3263	F	58	51.6	Control	72.4551	1258609	NA	NA	NA	42.046	NO	5.16059	0.788177	350.254	7.8635	6.289	10.1169	18.9679	0.839481	1.70015	137.548	16.3265	0.13703	21.6216	0.0145465	134.794	1.49701	0.863991	7771.28	2354.58	532.493	1579.46	3288.46	5166.05	5343.53	2885.11	447.518	215.635	1418.79	7011.03	36.1952	10810.1	7272	2592.43	2834.08	415.538	19.0687	1918.78	84.22
3285	F	56	96	Control	69.3791	1038267	NA	NA	NA	79.015	NO	2.94232	1.06516	331.751	9.69773	8.12166	9.14739	21.042	1.16086	2.14286	783.432	41.1765	0.208275	47.619	0.0266631	80.2663	2.52016	0.935182	9495.36	1501.83	450.173	1283.39	3194.85	4282.2	5136.01	2401.65	340.471	167.048	1203.72	6171.55	37.0275	6662.06	9219.02	1927.11	2851	290.869	16.3734	1615.19	74.162
3286	F	55	78	Control	70.7361	1105661	NA	NA	NA	70.463	NO	3.07594	0.422565	215.401	4.76619	3.7688	4.47054	12.6662	0.429953	2.7532	827.778	25.3537	0.0475888	11.9048	0	81.9772	2.59379	0.462737	6916.35	1998.71	399.761	1393.03	3119.85	2688.4	5926.15	2481.17	501.359	228.099	1663.99	5121.95	45.8248	8278.61	8548.73	1919.34	3525.95	217.065	9.04436	936.092	47.9351
3287	M	58	75.6	Control	73.0004	1085813	NA	NA	NA	77.3456	NO	3.25938	1.08481	343.139	5.91133	7.60697	6.24119	29.3755	1.28205	1.25945	771.698	37.6988	0.079277	13.0435	0.011655	90.4882	2.00163	0.693888	7720.35	1794.32	394.727	1618.87	3151.4	2483.1	4707.24	2551.08	465.013	213.26	1720.7	5277.68	35.8155	7023	8770.2	2340.97	3276.16	262.476	20.2613	1439.47	60.7839
3290	M	45	80.8	Control	77.4045	1140260	NA	NA	NA	74.8133	NO	16.4489	4.01776	338.11	14.8575	18.0417	11.7289	70.3643	6.74379	1.21457	662.326	39.7367	0.292612	0	0.0161551	84.1968	3.17146	0.558447	6633.45	1982.53	520.232	2092.94	3426.51	3339.24	5130.17	3110.11	471.53	187.747	1498	3246.5	34.9823	10198.6	8175.68	2107.41	3230.93	1120.8	83.3143	1882.9	192.061
3294	F	58	121.2	Control	68.132	895817	NA	NA	NA	116.716	NO	3.962	0.909091	301.702	6.9603	6.35118	7.15631	20.2239	0.648148	3.38028	1474.6	21.8239	0.110011	32.1429	0	99.4276	3.9072	0.858233	6524.29	1678.24	464.381	1726.52	2932.77	4063.85	4280.7	2575.8	461.311	187.538	2185.76	5599.36	47.5047	11042.8	8952.05	2142.02	3314.52	272.377	15.6282	1582.91	71.4432
3299	M	54	100.8	Control	77.2152	1215347	NA	NA	NA	81.1362	NO	6.20322	2.29402	452.125	12.3213	9.13691	7.7014	40.6127	2.594	4.62555	690.783	41.3123	0.209801	0	0.0261119	106.432	2	0.936999	7286.93	2095.29	341.795	1360.93	3039.92	2244.69	6532.14	2918.6	442.603	198.824	1437.34	4714.23	26.5128	8912.96	8290.97	2310.57	3270.59	473.939	49.3686	1662.9	102.851
3335	F	58	81	Control	66.2561	1263122	NA	NA	NA	28.8189	NO	4.32126	0.659582	190.593	6.96072	3.12872	5.24648	7.6089	0.345688	1.96216	158.217	16.7074	0.318389	9.30233	0	82.9603	1.00053	0.589051	10058	2078.03	590.125	1793.4	4439.48	3621.98	6122.02	3829.66	539.404	331.971	2093.43	10596.5	42.0475	12709.3	8951.47	3286.64	4240.05	433.846	14.2504	1170.91	79.9606
3342	F	50	104	Control	66.5442	1294048	NA	NA	NA	72.6517	NO	8.06032	1.77311	463.194	15.2305	17.184	12.7548	35.1892	1.17559	2.01005	510.613	37.5158	0.463231	12.9032	0.187935	110.997	3.02868	2.79889	10202.3	2216.53	660.872	1739.61	4348.46	4359.27	5932.13	3985.68	583.505	337.422	1889.65	10400.6	59.2456	12135.3	9220.83	3395.44	3898.54	826.09	41.7295	3126.62	176.191
4003	F	19	120	Control	83.3153	1298897	NA	NA	NA	32.7672	NO	5.18085	0.373909	257.292	11.4981	4.93199	3.88202	14.8044	0.634035	2.92113	152.536	32.6019	0.0925355	13.3333	0.0230432	54.7652	1.52635	0.644662	7988.37	1766.96	557.55	1609.39	3259.6	3852.2	6529.14	2798.44	386.61	213.35	1384.32	5018.21	28.9134	9696.18	7541.32	3282.57	2968.29	419.587	6.92896	1514.36	105.474
4004	M	19	66	Control	84.7596	1452392	NA	NA	NA	65.7838	NO	53.6036	11.4407	386.457	33.5844	27.5122	15.3428	127.791	13.3271	0.995025	251.791	74.4186	0.603949	3.44828	0.0136761	113.721	3.40027	0.874341	7150.13	1928.27	665.247	1854.97	3768.53	3793.37	5296.59	3353.24	478.521	257.671	1663.29	3119.88	33.814	9821.27	6917.97	2613.03	3037.95	3804.76	223.08	2711.39	368.358
4005	M	22	63	Control	81.1189	1181704	NA	NA	NA	20.809	NO	3.98065	0.511378	170.571	5.5296	1.68767	4.12035	6.44835	0.382166	0.141743	61.7544	8.74525	0.042123	6.66667	0	82.1206	0.666482	0.384338	8442.41	1569.94	513.496	1743.67	3825.83	4814.45	5519.69	2981.85	553.65	246.051	1794.47	6049.98	44.0043	10902.1	7818.37	3148.84	3483.19	334.263	8.46236	961.324	60.0827
4006	F	23	86	Control	67.0303	1299118	NA	NA	NA	38.5789	NO	8.71356	0.292826	251.78	12.4532	6.72152	7.48116	16.3977	0.889608	2.25315	221.067	16.8669	0.281377	23.3333	0.0921886	83.9444	2.47573	0.796575	9432.83	1762.35	1055.18	1982.61	4610.86	4088.27	6510.12	3524.36	524.779	284.378	1678.65	10274.2	35.1521	12404.1	8423.25	3644.67	3669.34	814.399	5.38827	2803.44	140.865
4007	M	20	107	Control	78.5665	1209459	NA	NA	NA	66.6354	NO	6.13368	0.176678	301.788	7.34063	4.37956	4.86196	9.7999	0.568182	3.81679	577.035	33.5954	0.0814711	41.1765	0.0238512	137.327	2.6303	2.06789	7819.79	1336.8	634.168	1178.04	3501.52	3632.97	4616.79	2783.34	465.98	303.441	1995.9	6171.35	48.6903	10186.9	8169.77	3409.67	4179.47	483.687	2.48045	1953.77	47.1285
4008	M	20	86	Control	78.6879	1219771	NA	NA	NA	56.7345	NO	6.8219	0.253036	466.566	8.47941	5.94552	7.04631	11.2994	0.403513	2.41692	258.868	24.8628	0.283531	14.6341	0.00779362	153.852	2.09665	0.649429	7700.04	1557.59	504.357	1430.54	3199.69	3219.75	5365.69	3107.41	401.92	235.257	1767.39	6411.63	46.8212	10250.6	7285.47	3307.41	3369.16	529.608	4.09913	2545.56	85.2619
4009	M	19	82	Control	78.2961	1361425	NA	NA	NA	20.724	NO	5.10501	0.720144	213.62	6.83213	4.37252	4.60061	11.6362	0.584244	2.00401	56.8675	10.7305	0.190337	12.9032	0.0245138	20.404	1.16518	0.547645	7695.04	1810.68	593.349	1799.17	3599.41	3454.73	4897.17	3390.16	498.314	282.351	1851.7	5274.52	26.5245	8788.34	6967.55	3904.21	3920.97	418.679	13.2214	1313.33	94.0191
4010	M	21	79	Control	82.5762	1398271	NA	NA	NA	20.3389	NO	4.2876	0.498442	199.541	7.11213	3.78932	5.16039	11.6473	0.632266	1.76849	65.4494	11.2217	0.162701	6.45161	0.015977	27.1145	0.526427	0.38214	7008.4	1675.57	436.539	1800.39	3188.42	3829.42	6005.76	3167.96	431.187	258.805	1738.88	4156.56	28.2094	9060	6600.29	3145.72	3578.63	313.244	8.58203	933.295	88.6809
4011	M	21	108	Control	80.2832	1309486	NA	NA	NA	37.0115	NO	4.69566	0.662938	271.658	10.7216	3.93652	5.67663	14.4645	0.364216	3.32963	185.463	22.807	0.185671	22.2222	0.00870625	80.0654	1.3262	1.60815	8889.09	1775.12	667.896	1256.05	3264.43	3809.78	5584.04	3058.62	370.311	187.127	1295.49	6742.34	32.3282	8630.36	7413.6	3423.15	2886.32	429.176	12.2185	1870.2	79.4205
4014	M	21	121	Control	81.5944	1366692	NA	NA	NA	37.9445	NO	6.68759	0.51474	283.277	8.06026	6.58228	4.47943	13.3899	0.803893	3.08191	185.535	29.0065	0.188121	11.7647	0.0311624	88.3518	1.94899	1.35262	7442.63	1547.46	505.6	1501.59	3424.65	3184.98	5639.93	3123.68	471.577	234.522	1617.95	5071.16	34.1457	9215.93	7476.45	3611.74	3475.25	499.015	8.04863	1543.14	78.2912
4015	M	32	146	Control	82.5212	1341119	NA	NA	NA	55.0736	NO	2.12146	0.363276	131.514	3.9413	2.5274	1.89718	7.36172	0.166746	1.74482	663.91	18.7795	0.0963391	15.5556	0.00874355	84.3377	1.13105	0.795442	8670.37	2246.56	565.647	1900.39	3372.35	3374.07	5293.07	2959.22	407.309	217.788	1730.47	6371.65	46.3958	8457.37	8202.4	1913.75	3555.69	187.157	8.20211	790.385	35.0454
4018	F	34	114	Control	83.7771	1470070	NA	NA	NA	24.8918	NO	4.56898	0.697058	179.521	6.17214	4.78369	3.58907	13.518	0.383065	0.817757	124.561	15.7554	0.0971817	10.1695	0.0073524	56.9549	0.844476	0.719993	6464.37	2348.53	576.027	1777.51	3676.73	3585.54	5447.89	3270.52	591.298	276.068	1788.8	3351.64	48.2214	9021.79	7072.32	2806.38	3865.05	297.265	17.006	1121.04	74.1461
4019	F	30	127	Control	77.3638	1124470	NA	NA	NA	58.526	NO	9.23471	1.22302	451.766	16.0868	12.0419	13.2073	23.1709	1.12945	4.32802	276.895	39.6176	0.159215	53.8462	0.0235719	88.4674	2.37209	1.37221	7978.04	2373.56	688.324	1653.99	3541.13	4765.8	5077.66	2870.59	461.254	273.765	1762.15	5924.57	25.4935	11063.6	8449.49	3747.29	3908.6	737.236	30.2365	3298.44	158.297
4020	M	24	78	Control	79.282	1168304	NA	NA	NA	26.4594	NO	6.65204	0.211472	289.297	6.45729	7.56542	4.64112	10.6743	0.972569	4.26621	83.693	8.22086	0.0534283	6.45161	0.0247872	18.6554	1.52042	0.452196	7204.15	1585.63	368.226	1973.62	3322.05	3629.38	4693.67	3080.06	533.252	347.82	2251.24	4822.01	29.4824	10140.3	7327.72	4480.49	3830.51	493.022	3.42377	1145.25	94.1536
4022	M	20	113	Control	79.3326	1266177	NA	NA	NA	37.0971	NO	4.97444	0.380331	339	4.78288	4.52219	6.62226	9.0013	0.483871	2.55152	153.016	23.3248	0.131262	10.7143	0	68.743	1.17188	1.23053	8111.37	1375.48	381.779	1196.52	3419.61	2696.93	6109.12	2851.37	456.361	252.477	1646.4	6434.78	32.2932	9275.43	8000.15	3537.53	4241.11	399.628	5.52845	1338.68	30.0116
4023	M	25	126	Control	85.0474	1518838	NA	NA	NA	29.7466	NO	3.36235	0.587248	246.675	6.42136	3.01606	3.94199	12.7459	0.128866	3.00353	125	11.4225	0.118664	16.6667	0.0166542	70.9701	1.06153	0.553903	7336.25	2240.53	532.776	1493.81	3185.07	2766.17	4695.16	3473.34	409.743	224.145	2281.01	4363.02	34.8219	8111.03	6771.1	2883.31	3153.92	259.409	13.8264	1343.13	58.5974
4024	F	21	142	Control	78.3157	1261105	NA	NA	NA	61.697	NO	8.66818	0.659631	459.482	7.70229	4.73458	5.60349	11.6328	0.914402	2.9724	350.329	27.5362	0.146929	20	0.00767048	145.403	1.83643	1.21879	7070.39	1729.75	552.056	1458.7	3511.29	4183.49	5302.28	2939.31	476.434	245.562	1619.67	5290.6	41.5861	10156.7	7769.54	3658.92	4087.69	620.091	11.8943	2603.27	70.573
4025	F	22	107	Control	70.5313	1151683	NA	NA	NA	30.2955	NO	3.75549	0.312907	129.194	6.26439	3.20513	6.91325	10.2749	0.314196	2.6749	224.464	17.8401	0.194995	5.71429	0	102.176	1.22366	0.502455	7347.69	1615.03	1158.13	1677.54	3352.1	4203.66	5178.11	2946.12	430.095	225.791	1565.9	2961.13	40.038	7361.11	7616.33	2624.61	3966.63	282.196	5.20977	1544.7	59.044
4026	M	21	133	Control	74.2968	1081809	NA	NA	NA	68.5071	NO	6.94348	1.27886	606.675	12.1457	8.42434	9.53927	14.8908	1.05519	2.46361	353.646	39.9552	0.138354	24.2424	0.0650571	78.6305	2.99309	1.53421	7861.17	1277.03	352.188	1336.12	2833.83	3351.96	4589.53	2332.31	436.383	195.561	1681.66	8489.35	35.1263	12566.6	7881.98	3869.31	3867.78	551.853	16.6388	2184.3	97.0596
4028	F	22	114	Control	61.0685	1095932	NA	NA	NA	47.5686	NO	5.0088	1.04384	384.459	10.5308	5.90871	7.68992	17.8939	0.472175	1.39373	240.476	27.2827	0.126358	11.1111	0.0482359	91.6727	2.3059	1.24194	6796.56	1707.31	450.758	1839.33	3292.48	2730.23	4398.71	2600.42	593.787	274.762	1791.15	7071.09	37.8166	13108.2	7414.33	3440.12	4140.95	337.612	18.2493	1896.1	113.146
4029	F	35	104	Control	67.2942	1258857	NA	NA	NA	43.1379	NO	5.74222	0.714286	346.877	10.0231	8.42434	8.71812	18.0931	0.529902	1.38143	212.461	30.8936	0.242667	8.88889	0.0270948	76.8706	2.2176	1.23889	7532.51	1745.39	513.323	1935.6	3176.29	3166.19	4334.7	2954	523.689	267.354	1889.93	7138.22	46.0735	11566.3	7437.7	3386.52	4083.23	438.493	12.7099	1919.2	120.744
4030	M	30	126	Control	67.9219	1273922	NA	NA	NA	38.0626	NO	5.42756	0.657354	317.169	7.80681	9.7162	4.5945	22.0931	0.793079	2.11161	151.183	57.8109	0	17.3913	0	47.9526	1.65127	0.705026	8706.3	1827.03	476.952	1799.39	3312.56	3547.85	6157.29	3028.53	535.682	260.016	1671.95	252.426	32.7074	756.98	8183.55	3786.96	3681.23	467.847	12.5596	1653.16	92.6273
4031	F	27	73	Control	63.9994	1102656	NA	NA	NA	50.8082	NO	5.36412	0.481541	149.345	11.0852	10.125	6.48793	18.2835	0.692354	0.554017	479.602	52.885	0.133346	0	0.0204346	125.488	2.03735	1.1548	7468.2	1100.98	1020.99	1332.3	3710.89	3681.47	4302.63	2880.52	730.811	363.341	2217.33	8115.73	39.3998	13044	8073.05	4244.3	4813.47	404.478	5.44141	1601.59	107.921
4034	M	21	103	Control	77.5287	1485708	NA	NA	NA	36.5708	NO	5.08548	0.918984	253.166	7.70289	5.29831	6.41447	13.0885	0.331057	1.37268	193.548	21.335	0.292036	5.17241	0.00704424	105.474	1.80776	0.688468	7369.79	1397.92	735.003	1757.17	3287.13	3457.18	4740.65	3172.9	466.22	241.528	1716.34	5973.01	48.3122	9321.71	6993.03	3176.94	4156.2	394.425	12.7885	1897.41	94.2312
4035	M	22	115	Control	79.8015	1184459	NA	NA	NA	31.2649	NO	6.47197	1.55642	234.292	13.5843	7.17566	8.73428	23.2973	1.00868	0.824742	158.065	27.2401	0.246596	8	0.0257749	38.8076	1.48078	0.692384	8109.43	1513.77	712.73	1653.56	3098.79	5003.04	4419.89	3188.52	399.127	198.605	1415.78	7943.71	25.7971	12752.1	7192.14	2662.58	3352.5	571.569	23.6395	1718.93	155.345
4036	M	21	88	Control	72.6832	1484395	NA	NA	NA	29.7514	NO	9.17195	1.41274	205.805	9.06743	5.00068	7.44668	34.6141	0.815534	0.744417	130.1	28.3525	0.46371	14.7059	0.0613459	55.8957	1.24031	0.876017	9263.66	2732.22	1012.94	1923.34	5074.01	4583.57	7367.68	4789.08	465.229	283.833	1425.12	9044.09	30.3902	10862.6	7752.11	3359.43	3572.97	862.978	39.0732	2221.11	106.441
4037	F	20	86	Control	70.1307	1244966	NA	NA	NA	36.8907	NO	5.59889	0.435866	205.138	9.5968	3.85379	5.19707	17.8049	0.538738	1.40474	235.714	28.2517	0.144342	5.71429	0.0261267	105.985	1.3544	0.383468	7570.6	1217.46	801.789	1718.12	3447.71	5197.19	4581.1	2809.72	419.155	212.729	1474.93	8102.23	35.8778	11977.6	6840.19	3144.09	3785.08	455.434	5.62264	1699.64	115.666
4038	M	21	84	Control	59.5586	1088093	NA	NA	NA	37.7575	NO	3.56948	0.484457	228.846	4.55026	2.50696	3.30383	7.09401	0.766818	2.68293	220.472	29.1355	0.210615	22.2222	0.030532	114.003	1.37741	0.620451	7499.42	1101.65	455.66	1410.2	3115.39	3685.67	4630.7	2605.78	366.926	244.979	1508.01	8301.94	36.5573	11857.4	7293.68	3455.59	4128.14	270.197	5.51423	1093.66	39.5187
4039	M	21	73	Control	61.8784	1159839	NA	NA	NA	33.3425	NO	3.09741	0.49398	155.611	7.38832	2.50366	3.49732	9.86414	0.167364	1.27854	267.476	19.7039	0.11082	11.1111	0.00760283	83.2933	0.92673	0.291578	8088.31	1386.31	508.002	1566.35	2821.51	3129.68	4259.76	2938.72	455.81	182.681	1752.63	7917.11	31.2304	11188.9	7630.89	3236.16	3956.24	258.657	6.89751	807.009	74.1482
4042	F	20	103	Control	66.3447	1364263	NA	NA	NA	26.9634	NO	3.91985	0.354341	177.623	3.65502	2.66911	5.25188	9.20681	0.43753	1.58103	140.193	17.4744	0.116291	10.6383	0.00700967	83.4781	1.57752	0.194494	7132.42	1400.9	627.005	1732.44	2925.47	3445.9	4913.38	2898.02	438.882	245.261	1724.43	6669.01	40.1519	10235.1	6763.95	3010.1	4910.27	295.398	5.13098	1122.95	41.7808
4044	F	21	122	Control	63.1273	1233250	NA	NA	NA	67.0651	NO	8.30094	0.486174	521.6	9.16155	8.38207	10.491	15.6027	1.56569	2.38429	368.129	34.7625	0.138019	15.3846	0.0496771	138.668	3.4188	1.58303	6872.55	1303.14	390.513	1359.36	3134.45	3920.65	5051.99	2356.29	570.376	303.102	1896.99	6679.68	45.0481	11199.7	7543.97	3972.78	5425.74	588.688	6.48692	2114.74	90.8169
4045	F	22	136	Control	71.1755	1460880	NA	NA	NA	32.3585	NO	5.98461	0.86741	239.078	6.16982	7.31736	4.40841	14.1408	0.716403	2.28509	161.842	22.0685	0.0819384	12.069	0.0349675	69.8209	1.92499	1.28513	6197.44	1607.39	578.692	1500.22	3193.47	2979.15	5107.94	2694.04	608.081	324.571	2182.95	5013.22	43.3529	9635.29	6850.53	3496.23	5293.86	380.593	14.3749	1419.69	69.1364
4046	F	20	112	Control	68.0243	1262726	NA	NA	NA	65.2439	NO	8.03551	1.74816	642.35	18.5226	16.4174	8.28721	27.1073	1.04668	2.28137	243.581	46.1903	0.207469	17.1429	0.0227825	72.0077	2.84605	1.35095	8671.55	1384.07	321.843	1689.82	2723.74	3174.71	4130.06	2679.56	510.866	248.098	1719.75	7557.01	35.1972	10272.5	8100.25	3722.9	4096.69	709.576	25.342	2078.04	199.568
4048	M	23	78	Control	62.3363	1144611	NA	NA	NA	29.7778	NO	4.8986	0.766962	306.579	5.04518	3.65354	5.7579	7.73347	0.434664	2.34792	70.068	13.6709	0.197677	2.7027	0.00780457	81.2414	0.962184	0.154865	7405.82	1464.25	381.265	1682.36	2879.39	3168.89	3994.69	2901.03	407.271	275.412	1897.77	6863.09	40.9649	11028.5	6996.09	3827.75	5167.87	380.915	11.3576	1221.38	58.5352
4050	M	23	102	Control	66.1158	1328968	NA	NA	NA	19.2281	NO	3.71631	1.04634	116.723	6.08333	5.37074	4.86305	16.4758	0.854701	2.54111	95.756	22.9323	0.111536	18.75	0.0379795	29.956	1.23045	0.429053	7994.87	1438.41	739.521	1586.03	3038.36	2871.64	5435.39	2419.34	504.84	270.526	1796.35	4315.81	32.1051	8005.71	7204.99	3447.47	3841.63	295.718	15.8017	916.501	54.9298
4051	F	34	98	Control	51.739	909716	NA	NA	NA	20.6674	NO	2.43989	0.270343	121.183	5.24017	1.36698	2.07127	9.52699	0.293363	4.10397	111.22	18.9616	0.0575484	23.0769	0.0188857	50.4535	0.549618	0.512273	9289.63	1989.19	533.573	1287.61	3144.75	3742.97	4772.87	2881.49	475.973	219.673	1136.2	5696.13	20.5192	12053.6	8509.69	3733.35	2778.45	227.544	5.49622	698.02	32.9773
4052	M	34	119	Control	60.97	1159753	NA	NA	NA	56.8065	NO	8.5917	0.4329	395.213	8.78244	8.42027	7.18811	19.5918	1.65001	3.64004	319.106	33.3333	0.107991	57.8947	0.0264271	97.7396	2.57402	1.41863	8876.52	1903.42	615.476	1512.58	3647.42	3029.89	5764.51	3480.24	456.635	219.047	1459.61	5188.05	25.8676	9771.33	8813.26	5286.22	3549.81	762.231	8.62253	2562.61	75.8782
4053	F	25	108	Control	67.9863	1332855	NA	NA	NA	18.2461	NO	4.12675	0.302916	148.711	3.19596	1.81602	2.21308	5.31439	0.333472	2.5641	79.3578	8.45676	0.0791139	20.6897	0	31.5642	1.30909	0.149509	8165.77	1895.56	492.927	1431.3	3521.64	3499.44	4949.97	3530.02	523	320.785	1656.91	4655.42	31.5113	7777.29	7692.51	3822.3	3818.42	336.121	6.00215	800.537	28.5102
4054	M	21	122	Control	68.2498	1560133	NA	NA	NA	20.5694	NO	6.02467	0.324149	123.415	4.63725	2.57356	2.88984	8.16478	0.610454	3.31288	104.651	10.8922	0.0978793	27.7778	0.00909587	52.6194	1.09001	0.590483	7387.19	1687.16	620.46	1545.2	3400.07	3696.14	5676.56	3360.97	546.962	284.053	1623.98	3848.66	35.6807	7125.67	7215.67	3412.8	3882.55	442.911	5.76874	810.828	39.7402
4056	F	30	94	Control	64.2828	1299095	NA	NA	NA	25.7103	NO	3.42734	1.09146	170.51	5.81436	5.48461	4.02388	23.0257	0.72584	2.07469	145.551	17.5904	0.13269	6.25	0.01	49.1261	1.12844	1.10809	9053.56	2001.16	458.011	1565.54	3840.32	4179.04	5387.81	3665.37	581.238	350.49	1866.21	5485.03	32.7578	7785.93	8881.26	4266.93	3783.79	306.367	22.3232	836.736	63.8906
4058	M	30	142	Control	70.4871	1136832	NA	NA	NA	46.9679	NO	4.26551	0.648719	367.333	7.74648	8.1608	9.21986	12.3497	0.824176	7.40741	230.872	22.2111	0.135808	47.619	0.0378967	75.5362	2.13374	1.95301	7958.9	1339.95	355.901	1242.8	3047.89	3325.41	4589.79	2623.96	486.146	255.623	1737.81	6648.68	33.9149	9125.36	8460.35	5190.74	3517.85	336.901	8.79637	1374.87	58.0561
4059	M	23	123	Control	72.4638	1209445	NA	NA	NA	13.4264	NO	3.38644	0.220702	65.6335	2.73109	1.3399	2.20548	4.15568	0.357569	3.42075	54.3284	5.96026	0.0435035	46.1538	0.00983091	37.0681	0.869565	0.364678	8183.39	1816.7	875.608	1360.01	3033.58	3103.76	4977.87	3382.82	397.703	273.117	1532.55	5514.34	23.7023	8532.84	7795.31	3986.95	3427.94	280.294	4.13413	595.314	21.4975
4060	M	21	74	Control	61.7817	1203556	NA	NA	NA	22.6601	NO	5.54896	0.568657	198.281	6.50246	2.02928	3.85547	7.01205	0.184426	2.5641	60.5327	12.3117	0.0691443	29.1667	0.0171527	55.7076	0.652275	0.218155	8422.96	2406.45	532.921	1383.58	2986.66	3829.04	4917.02	3863.83	474.843	331.651	1314.4	4862.5	31.6654	9658.32	7915.05	4687.06	3658.41	485.229	14.1248	1149.93	54.8375
4061	M	24	94	Control	71.8443	1069449	NA	NA	NA	19.7831	NO	2.6478	0.303398	127.055	0.901578	3.14153	2.46468	4.11664	0.453894	3.29218	113.536	10.8902	0.286955	12.1951	0.00789765	53.236	1.37994	0.404361	9348.74	1516.58	607.229	1536.44	3285.23	3747.76	4721.21	4039.98	569.218	365.684	2310.75	10392.3	49.3504	11677.7	8874.66	4231.95	6028.71	257.142	4.6753	794.802	11.2207
4062	M	23	90	Control	72.6338	1050843	NA	NA	NA	22.9828	NO	5.79337	0.194458	198.915	3.663	2.26751	2.31788	4.80549	0.706179	1.13269	97.8528	19.3205	0.152713	5.26316	0.00671366	47.4384	0.650709	0.227015	8416.24	1872.59	513.873	1639.43	3855.37	3843.11	4857.49	3802.24	541.787	320.733	2392.43	9788.88	47.0522	13716.9	8338.45	4401.09	6708.33	513.873	3.80647	1046.78	47.5808
4063	M	20	74	Control	62.785	817183	NA	NA	NA	58.8691	NO	2.14749	0.188058	101.328	2.39342	1.44875	2.47408	6.9119	0.632296	1.1236	749.624	19.3244	0.184251	23.0769	0	88.3797	1.09321	0.445069	9780.55	1297.26	922.927	1270.83	3401.79	4619.66	5025.64	2954.73	380.168	197.997	1615.2	11354	39.7028	14321.6	9627.71	2338.87	5186.48	212.927	2.44743	980.197	19.5795
4064	M	19	87	Control	72.1651	941948	NA	NA	NA	32.9744	NO	3.02833	0.164204	263.907	4.91375	3.27435	4.22229	7.43631	0.354267	1.92102	171.287	15.3118	0.140437	0	0.0172147	82.5602	1.50376	0.522603	10195.9	1271.2	481.343	1395.59	3531.98	3213.44	4574.71	3467.64	482.157	245.619	2111.4	10680.8	26.5407	12121	9364	3704.63	5840.03	320.612	2.12326	1319.61	49.8966
4065	F	21	172	Control	78.5827	1298987	NA	NA	NA	45.1612	NO	4.04694	0.702782	291.252	5.28846	7.16113	4.06174	7.23452	0.934836	4.06933	331.716	18.6014	0.0627796	19.4444	0.0223497	71.0038	1.41705	0.71964	7996.18	1298.7	383.068	1284.57	2943.66	2762.78	4474.5	2863.77	462.091	220.079	1780.59	8070.79	32.0763	10054	8108.78	3467.32	4835.38	337.186	9.23797	1127.8	50.8088
4066	M	20	122	Control	76.2643	1313309	NA	NA	NA	23.401	NO	6.79133	0.608519	123.398	7.48059	4.65116	4.76592	13.4624	0.77899	0.403497	152.648	16.1145	0.111483	3.92157	0.0241604	60.0826	1.66994	0.903614	6351.73	1108.19	1049.26	1594.94	3669.44	3163.68	5259.06	3219.52	531.165	278.685	2052.49	4989.58	42.3866	9307.79	6880.79	4031.58	5625.56	450.77	6.85292	1305.1	80.7122
4067	F	19	148	Control	75.1142	1013825	NA	NA	NA	46.5199	NO	5.28097	0.330852	343.348	7.12262	3.59521	4.07908	8.18049	1.20927	1.96078	293.299	16.5994	0.0652997	6.25	0.0166764	96.8649	1.42195	1.21272	8358.87	1697.24	505.413	1763.9	4031.1	4242.63	5411.73	3330.84	494.415	226.272	1824.86	6748.14	42.1944	11585.8	9327.84	3661.66	4813.95	461.618	5.91818	1871.13	86.8
4068	F	29	88	Control	63.9287	797633	NA	NA	NA	26.4777	NO	2.70063	0.38625	115.986	2.44088	1.8661	2.31128	4.88344	0.419815	0.675676	193.023	18.2736	0.185891	33.3333	0	72.4664	0.875912	0.293384	11339.9	1562.62	820.929	1498.54	4053.52	4393.45	5731.39	3356.04	393.247	192.971	1440.99	12198.1	28.5567	13675.5	10407.3	3608.89	4409.3	309.666	6.26855	1014.25	20.0594
4069	F	21	72	Control	68.8386	989644	NA	NA	NA	25.1043	NO	2.99448	0.694746	187.047	6.53395	4.09856	5.68274	9.27249	0.445324	1.21704	130.657	14.8582	0.108451	0	0.0108272	61.8496	0.965477	0.336969	10624	1143.54	429.649	1318.51	4386.99	2895.56	5858.44	4156.83	465.992	301.159	1838.01	11450.1	23.4652	9337.03	9178.05	3484.95	5578.47	326.38	8.08371	860.916	64.6697
4070	M	21	79	Control	75.2883	1041055	NA	NA	NA	24.4738	NO	4.37913	0.322165	209.44	3.95375	2.29642	4.21862	7.74461	0.565885	0.832466	98.2906	7.44834	0.298681	4.7619	0	70.0415	1.23457	0.226569	9373.53	1420.19	582.87	1856.29	3454.03	3405.17	5437.14	3798.18	444.981	241.217	2119.7	10475.8	26.7891	13085.4	8644.12	3322.45	5900.26	423.609	4.80282	1257.38	50.9099
4071	M	21	117	Control	68.8249	1341107	NA	NA	NA	90.725	NO	19.0056	1.70841	787.698	34.0827	19.9686	24.0698	50.0623	2.82443	2.16606	389.943	63.5791	0.189863	19.5652	0.194333	120.897	3.36217	3.00919	8293.1	1808.36	760.864	2271.26	4656.02	4293.84	6094.15	3510.45	564.459	272.312	1857.47	7910.52	49.7102	11629.7	8344.3	4821.71	3744.67	1588.99	32.8087	6111.37	457.831
4072	F	21	111	Control	66.5412	890069	NA	NA	NA	81.8659	NO	4.92466	0.175901	369.368	12.7631	5.18797	10.3632	17.016	0.913441	4.51128	765.441	42.9642	0.108714	31.5789	0.0149065	123.215	2.06761	1.10672	10361	1263.05	706.237	1217.16	3192.57	5914.35	5938.46	2848.09	359.335	175.312	1525.49	11233.2	30.0851	14400.8	10030.5	3725.07	4859.4	526.925	2.24702	2790.79	105.61
4073	F	20	82	Control	65.2499	838002	NA	NA	NA	33.8546	NO	6.18881	0	299.046	4.22794	3.69242	4.52658	8.68324	0.954329	1.69697	136.893	18.2869	0.21842	4.16667	0.00782779	85.2208	1.0439	0.6755	9810.67	1400.71	548.209	1896.26	3504.43	4017	4695.86	3420.04	478.817	271.169	1925.43	11764.9	45.6111	14912.9	9147.23	4925.49	6574.33	610.977	0	1682.57	54.8925
4074	M	21	83	Control	74.918	1129704	NA	NA	NA	19.5664	NO	2.78259	0.188383	95.5743	4.54209	3.52957	2.05429	8.63333	0.428217	0.916031	142.74	11.2293	0.10318	10	0.0151676	48.3167	0.996062	0.579165	8635.32	1358.23	857.393	2582.16	3665.66	3887.65	5015.19	3980	586.806	323.837	2243.44	8430.02	39.5384	11357.5	8342.01	3794.29	5769.92	248.738	2.65556	850.665	81.4373
4075	F	19	90	Control	62.3784	608533	NA	NA	NA	95.6752	NO	2.38344	0.330579	233.079	2.89855	3.16001	3.45016	5.13809	0.203252	0.881057	1203.64	22.8142	0.170358	36.3636	0	109.567	1.53689	0.865979	10023.4	1456.95	602.761	1143.15	2911.37	5810.23	7147.59	2697.74	246.084	120.224	1259.71	14238.9	33.7789	16601.7	10686	1811.38	4229.84	243.208	4.92989	1505.26	16.433
4076	F	20	77	Control	65.7277	763956	NA	NA	NA	35.8124	NO	7.29231	0.702106	413.821	4.5287	5.35875	4.3691	7.57032	0.968703	3.81594	125.806	5.99821	0.198251	13.3333	0	13.2469	1.59253	0.207469	10274.7	1305.57	459.712	1641.18	3825.77	3175.9	5070.2	3474.75	522.172	281.744	1639.2	10962.9	27.9248	14722.5	8941.09	5528.37	4711.4	770.987	9.16283	1998.81	56.286
4077	M	26	91	Control	74.1338	1199107	NA	NA	NA	54.7027	NO	4.46762	0.674726	310.94	4.07547	4.45298	4.41899	10.0304	0.402793	0.61665	404.825	26.8369	0.131514	11.7647	0.0195217	143.517	1.83159	0.941546	7685.3	1424.23	586.27	1820.4	3542.82	2971.05	4755.39	3005.76	421.564	230.538	1726.98	5219.12	43.9216	8677.29	7556.62	3750.89	4023.16	364.438	10.0074	1848.88	45.0335
4078	M	19	90	Control	78.3925	1429841	NA	NA	NA	25.0119	NO	3.87971	0.857449	173.543	4.41595	2.40299	2.30442	7.32497	0.555886	1.0989	106.799	16.5514	0.184006	27.5	0.00975991	76.0958	1.03385	0.64563	8255.81	1870.07	674.76	1598.33	4084.99	3554.04	5692.11	3486.01	473.887	267.666	1650.49	4827.01	46.7806	7296.62	7866.89	3381.79	4248.79	334.303	16.7851	1197.34	43.3615
4079	F	20	79	Control	75.2015	1332039	NA	NA	NA	48.4026	NO	6.34921	0.517928	353.966	6.30573	5.56216	5.71889	13.8813	1.50953	1.35644	241.853	22.1452	0.13682	22.2222	0.0172682	138.687	1.81894	0.796319	7448.57	1833.88	561.395	1590.04	3373.73	4116.76	5339.8	2944.86	497.045	256.269	1681.87	4900.33	37.2028	8469.47	7377.41	3563.71	4140.72	496.982	9.75947	2043.48	74.3221
4083	M	21	90	Control	76.7735	1270150	NA	NA	NA	26.3773	NO	4.19515	0.488467	211.18	5.0303	3.70732	5.51994	11.1458	0.830833	0.84674	100	14.2789	0.15346	5.71429	0	84.4474	0.487805	0.387816	8627.83	1428.49	551.116	1703.4	3544.77	4408.2	4954.93	3122.38	454.605	270.299	1901.65	5808.65	33.2419	8458.32	7908.36	3635.34	4651.97	386.569	7.08578	1204.58	65.3466
4085	M	21	77	Control	75.7816	1088024	NA	NA	NA	27.352	NO	2.44851	0.684671	153.191	7.0916	3.38046	3.08585	12.2512	0.557839	0.659341	167.873	19.9521	0.140351	23.5294	0.00898715	68.8168	0.952664	0.358928	8816.7	1154.11	457.343	1525.5	3136.47	4402.97	4741.25	2918.44	391.076	231.87	1642.78	6677.9	28.9005	10022.8	7869.86	3083.31	3591.46	234.37	8.27188	727.925	77.2042
4086	F	19	89	Control	76.182	1215826	NA	NA	NA	22.1116	NO	2.49525	0.111919	136.46	3.0743	1.63731	2.56885	4.15641	0.324594	1.649	133.016	13.4702	0.117182	6.81818	0	68.619	0.986749	0.392896	8675.47	1435.24	531.655	1399.7	3610.49	3298.99	5250.86	3271.58	390.27	278.461	1777.88	5731.55	56.2946	9011.98	7960.35	2983.39	5020.87	227.006	1.64497	741.882	29.6095
4088	M	22	80	Control	70.6339	1057451	NA	NA	NA	38.4031	NO	3.63224	0.154799	356.452	4.47689	2.00229	4.45873	5.62066	0.344396	1.43198	156.14	10.7296	0.0719528	11.4286	0.0182849	94.37	0.812795	0.708407	7988.55	1173.96	332.119	1348.46	3538.91	3483.82	4508.18	2965.73	403.88	257.979	1906.07	6203.19	46.8632	10528.8	8220.71	3765.39	4353.01	302.614	1.89134	1253.96	43.5008
4089	M	24	102	Control	66.0112	1284231	NA	NA	NA	20.4721	NO	6.26343	0.892676	89.7056	7.98771	4.94077	5.16852	15.664	0.662133	0.909091	128.496	17.8367	0.217391	12.5	0.0515364	54.7522	1.5073	0.470544	9724.94	1823.35	1944.51	1833.95	4671.45	3100.02	6535.68	4029.39	450.205	298.887	1705.28	9751.92	26.7345	11785.3	8683.48	3699.82	3881.31	612.818	17.1309	1815.09	80.9823
4091	F	23	114	Control	72.0544	1116478	NA	NA	NA	94.7662	NO	5.40899	0.204082	348.905	7.64388	4.91803	4.20761	14.5042	0.705882	0.990099	1051.53	33.3333	0.110202	6.66667	0.00771248	129.34	1.69867	0.851912	7240.18	1729.19	486.709	1343.64	3019.52	4072.18	5561.4	2846.05	523.297	255.769	1532.69	5378.65	58.5173	11504	8204.73	2681.78	4755.04	401.262	3.58269	1712.53	76.1323
4100	F	20	77	Control	71.7499	1231308	NA	NA	NA	50.5019	NO	14.9656	0.44065	410.973	16.1588	10.1331	11.5773	26.4935	0.623701	2.22898	184.739	28.6682	0.253577	22.8571	0.0289247	125.191	2.33933	0.859534	7292.88	1434.41	644.355	1860.8	3187.94	3762.23	5203.41	3241.09	365.668	207.194	1304.98	4770.77	42.051	11159.9	7136.15	3605.69	3425.79	1137.81	6.49716	2828.7	191.666
4101	F	20	69	Control	72.1546	1227015	NA	NA	NA	39.3117	NO	11.1362	0.859599	313.865	16.5858	5.70901	11.6414	23.8132	1.64088	1.33971	110.879	27.2202	0.280426	18.5185	0.014556	122.655	1.55196	0.589139	8415.95	1928.99	680.187	1764.97	3918.14	4698.36	5878.27	3185.51	382.296	202.345	1322.08	6113.56	33.6861	11140.9	7250.6	2683.75	3197.76	983.688	17.1147	2343.08	167.072
4103	M	21	77	Control	74.0435	1336691	NA	NA	NA	53.2212	NO	19.504	1.9696	456.807	20	14.146	13.4687	41.1295	2.60785	1.13717	167.308	33.3987	0.218013	19.2308	0.0211104	110.853	1.97169	0.989805	7463.15	1679.22	503.632	1968.67	3447.07	3876.55	5384.43	2936.52	500.739	252.145	1617.59	5343.15	34.3302	10481.1	7625.1	3147	3649.83	1467.8	34.4133	2472.52	227.427
4104	M	19	72	Control	73.6295	1429006	NA	NA	NA	22.919	NO	9.9587	1.89459	60.8114	14.8352	7.86118	8.35334	34.007	1.24287	0.977199	142.154	24.4033	0.14437	9.7561	0.0204457	70.5826	1.35304	1.2674	5774.29	2009.51	2817.9	1626.11	3835.61	3510.26	5472.08	3168.17	524.49	237.452	1564.53	4398.36	38.7216	10259.1	6332.51	2915.21	2986.9	599.018	38.4883	1814.55	170.048
4105	F	20	86	Control	74.5241	1410765	NA	NA	NA	39.846	NO	8.77426	1.24589	335.459	12.0349	7.38587	7.78612	32.8847	1.05721	0.700117	172.542	23.081	0.146951	3.125	0.0069979	68.9146	1.63621	0.600667	7220.7	1949.08	505.258	1866.67	3460.18	4303.34	5132	3261.51	566.182	225.75	1431.8	4782.92	34.1029	10005	7543.43	2754.23	3192.66	632.99	25.5181	1827.38	146.729
4106	M	20	82	Control	77.1101	1397707	NA	NA	NA	34.6092	NO	17.2011	1.20831	274.345	16.254	11.9237	10.4803	42.9141	1.41129	0.435414	113.081	20.9291	0.339183	10.3448	0.0409556	65.9372	1.12782	0.382922	7049.76	1459.82	670.67	1773.77	3496.28	4340.73	5115.42	3611.63	441.616	253.73	1557.67	4827.09	33.7855	10283.3	6973.71	2976.71	3554.25	1262.78	17.8864	1985.39	183.157
4107	M	34	91	Control	84.2969	1204867	NA	NA	NA	36.4886	NO	15.3624	2.73569	308.417	16.5895	10.5227	9.56329	28.916	1.50682	2.38095	137.143	19.045	0.34859	0	0.0275748	65.3687	1.45161	0.927536	8374.72	1926.1	604.714	1474.44	3849.11	4407.75	5264.63	4107.05	481.173	208.72	1553.95	6156.46	31.631	11700.6	8232.44	2866.83	3337.96	1369.45	53.9479	2037.57	178.443
4108	F	20	57	Control	69.3926	1121188	NA	NA	NA	94.2226	NO	33.6707	2.99564	849.494	64.2314	24.7469	38.2026	59.8181	2.09158	2.04545	215.957	51.1548	0.425599	69.2308	0.0514819	184.034	1.71621	1.91635	7936.67	1583.59	630.046	1600.28	3089.48	3730.58	5485.5	2789.7	334.467	168.678	1234.04	6104.24	18.8292	11963.2	6905	3435.51	2836.46	2804.17	49.0551	5618.15	564.58
4109	M	19	67	Control	75.6316	1270209	NA	NA	NA	38.7229	NO	17.7024	4.46177	323.054	18.7383	9.63085	11.4958	56.9379	1.98833	1.5748	92.0949	26.7564	0.399695	4.16667	0.0217612	85.9201	2.25989	1.08646	8031.36	1791.2	494.407	1608.68	3580.78	3394.1	5517.42	3204.02	418.632	204.092	1509.82	4608.8	26.2424	10648.6	7138.98	2351.58	3259.07	1503.69	81.089	1698.93	197.605
4110	F	20	73	Control	73.6265	1334248	NA	NA	NA	31.0524	NO	10.0671	0.894988	218.996	12.4328	8.14287	11.3625	22.1286	1.03615	0.938967	113.953	23.9742	0.218466	5.88235	0.103594	95.2603	1.74115	0.757576	8355.59	1206.15	733.597	1562.73	3028.26	3453.68	6198.08	3038.92	341.703	203.291	1440.34	6419.56	26.9815	9410.29	6907.71	2811.32	3152.41	882.894	11.2423	1667.61	121.417
4111	F	19	114	Control	69.5952	1354918	NA	NA	NA	52.28	NO	19.0755	1.95327	453.368	21.2799	13.689	18.984	30.9475	1.96181	1.5331	187.387	36.8644	0.33969	19.2308	0.0499563	79.0974	1.35322	1.64526	9010.19	1919.75	795.915	2233.66	4420.48	3862.02	6885.49	3922.83	470.385	266.319	1530.42	8817.72	38.3787	11517.8	7881.81	2941.56	4113.31	1777.23	37.6407	3824.59	301.863
4113	F	22	84	Control	70.0131	1206872	NA	NA	NA	34.6428	NO	5.22807	0.550531	307.52	8.54117	2.46116	3.31001	16.1311	0.581395	0.448766	167.391	22.995	0.114827	2.85714	0.00695169	49.3533	1.14716	0.289741	7817.26	2036.26	397.225	1738.08	3323.1	4849.37	5248.99	2908.81	514.415	192.663	1452.27	5674.05	38.2071	11707.4	7763.54	3042.69	2963.03	412.637	11.6002	1253.65	103.574
4114	F	20	97	Control	75.4493	1410742	NA	NA	NA	33.8452	NO	3.93867	0.861244	203.406	6.10316	3.20795	5.5395	15.0577	0.593929	1.56617	250	16.9223	0.0643501	9.30233	0.00693241	56.6737	1.28093	0.84408	7761.27	2110.8	585.649	1795.41	3254.08	4061.97	5443.4	3077.89	418.751	209.223	1406.16	5396.65	39.3804	9986.23	7492.09	2674.99	2935.9	316.855	19.1389	1227.72	80.0997
4115	F	21	60	Control	62.7736	956963	NA	NA	NA	55.2538	NO	6.57238	1.83661	309.286	13.6364	7.87444	6.64681	32.231	1.34771	1.82648	418.878	33.3333	0.112676	3.22581	0.088574	99.7491	1.86637	0.803073	7358.1	1631.41	552.163	2558.84	3924.22	5968.92	5245.86	3207.95	476.769	213.174	1540.58	5843.93	38.3157	15054.9	7756.41	3132.38	3007.01	495.317	30.3042	1809.89	241.389
4117	M	21	90	Control	73.1447	1126671	NA	NA	NA	59.4742	NO	11.2815	0.739898	462.083	15.5844	6.85286	10.5655	23.8559	0.683026	2.37069	219.753	36.8472	0.0838457	56.5217	0.0307479	159.067	2.5888	2.15191	7886.89	1469.02	634.435	1550.08	3410.19	4304.21	5951.64	3273.85	427.217	207.017	1820.65	6062.11	31.065	11504.4	8031.45	3621.54	3245.49	900.884	11.5384	3012.41	159.763
4118	F	20	82	Control	75.2956	1216648	NA	NA	NA	30.8954	NO	4.45078	0.42654	304.745	7.23601	2.81218	4.66297	6.80124	0.327958	1.47835	94.8498	14.8342	0.219024	16	0.00795418	64.8809	1.10184	0.38625	9367.36	1683.4	467.514	1510.83	3297.68	3602.02	5253.82	2866.16	378.43	195.422	1505.16	7618.24	27.3977	10313.3	8217	2794.45	3042.46	436.445	7.39737	1451.53	70.686
4119	F	19	116	Control	78.1068	1491842	NA	NA	NA	16.1517	NO	3.5341	0.372187	88.2917	4.74732	1.78823	3.04915	7.7822	0.229398	2.22068	99.0566	10.0483	0.109433	3.44828	0.00737953	48.7711	0.635809	0.486145	7850.22	1891.22	837.622	1457.12	3504.21	3375.55	5086.6	3620.36	481.843	223.375	1441.1	5833.25	28.7489	8948.67	7467.95	2841.07	3245.18	282.201	7.37343	770.859	41.5594
4122	F	23	86	Control	78.4025	1507458	NA	NA	NA	27.0487	NO	3.17771	0.376223	199.342	3.93273	1.55515	2.85975	7.37542	0.222488	1.01083	141.071	10.3928	0.0802139	13.7931	0	73.1579	1.14594	0.334448	7496.21	1679.45	506.548	1849.52	3368.55	4058.75	5196.22	3716.71	474.032	199.833	1490.11	4980.29	34.1266	9135.69	7381.3	2216.6	3232.53	247.436	6.63368	1004.34	50.416
4127	F	20	84	Control	74.4593	1246051	NA	NA	NA	28.2409	NO	4.38646	0.177305	217.949	5.65571	2.914	3.46624	10.2313	0.983519	1.03717	124.79	15.3436	0.178671	11.7647	0.00818398	80	0.615385	0.594796	8859.82	1309.82	580.073	1789.6	3447.29	4503.03	5279.04	2795.85	438.452	200.056	1612.38	6944.34	33.439	9832.13	8431.44	3369.16	3154.85	406.083	2.40761	1296.09	64.2028
4128	M	34	94	Control	74.7894	1418938	NA	NA	NA	30.3565	NO	4.82065	0.509122	155.1	7.66509	5.68928	3.55932	16.4686	0.263906	3.58491	216.364	23.0955	0.229885	14.2857	0.00739044	61.7232	1.25741	1.43608	7643.64	1562.58	775.228	1693.47	3512.21	3693.46	4869.01	3350	374.341	208.071	1487.66	5694.9	33.6715	9432.41	7378.48	3182.86	3288.94	386.909	8.45703	1253.75	91.6178
4130	M	19	71	Control	74.5969	1366238	NA	NA	NA	17.3621	NO	3.65545	0.23706	126.152	4.02963	2.71418	2.89822	6.73931	0.313808	0.728332	76.0518	8.73342	0.0521173	2.94118	0.00772678	58.5959	0.888889	0.416469	8007.6	1800.2	677.627	1648.58	3219.71	3790.1	4987.45	3347.64	461.425	239.402	1672.91	5355.79	34.1571	9391.73	7627.95	2954.2	3637.07	300.826	4.39162	891.499	49.7717
4131	M	19	82	Control	75.9205	1417793	NA	NA	NA	23.0105	NO	4.95127	0.624721	143.143	5.85927	3.90074	5.64651	12.9468	0.572561	1.70551	128.125	11.5794	0.160714	7.69231	0.0139938	62.2097	1.47275	0.573175	6216.5	1534.57	761.606	1769.15	4010.89	4047.21	5545.98	2956.71	587.063	247.032	1794.19	4053.28	61.4413	9929.99	7023.03	2564.25	3595.87	311.752	9.8745	1159.55	78.996
4134	M	23	94	Control	74.3549	1159271	NA	NA	NA	39.2269	NO	5.73911	0.314169	279.36	6.21469	4.73081	5.50162	6.23208	0.732717	1.91693	194.811	19.0276	0.0716247	28.5714	0.0164677	111.232	1.33578	1.04864	7882.23	1309.27	519.809	1263.17	3102.19	4525.01	5432.96	2725.56	409.884	194.191	1535.91	6697.31	30.8623	10395.6	8600.4	3630.73	3716.82	461.497	4.31306	1506.12	47.4436
4137	F	23	75	Control	74.8077	1195250	NA	NA	NA	26.829	NO	3.6726	0.707269	148.974	7.73606	3.22499	4.92441	12.2512	0.600912	2.18471	153.333	20.4034	0.128107	17.3913	0.0165017	78.8472	1.13669	0.560081	8552.42	2055.97	910.102	1636.78	3518.19	3878.72	5020.44	3796.04	399.08	187.71	1153.22	6666.15	26.4938	10111.7	8047.52	3113.63	3257.81	332.985	15.0596	1397.2	85.3378
4154	F	23	117	Control	68.1453	1338007	NA	NA	NA	66.4941	NO	7.63359	0.554273	386.64	8.90258	6.0281	6.24514	13.5888	1.42025	7.94281	483.492	36.3636	0.276424	27.2727	0.0628496	139.792	2.67001	1.51501	9245.68	2346.62	704.78	2088.5	4523.64	4752.78	5944.93	3958.79	465.992	270.133	1762.08	9247.44	55.4722	11677.8	8565.43	3543.76	4095.87	732.433	13.4528	2854.99	118.833
4158	M	21	83	Control	63.1713	1145706	NA	NA	NA	41.3899	NO	6.16398	0.49505	218.182	10.571	4.263	6.87174	10.5976	0.65668	2.67928	266.026	25.4135	0.174203	16.0714	0.0447513	132.035	2.19097	1.19352	9392.52	1507.11	921.004	1457.18	5125.81	5006.64	5682.76	3985.02	497.364	335.828	1813.8	10454.3	55.6668	13328.9	8818.49	3499.53	4950.4	588.284	7.85542	2073.83	97.7563
4168	F	27	121	Control	68.6355	1397141	NA	NA	NA	35.1446	NO	5.05778	0.671809	215.878	6.36943	4.32689	3.99732	9.86874	0.703704	1.85938	225	21.4018	0.182256	10	0.0185874	88.9195	1.80085	1.40259	8185.59	2686.2	638.16	2087.84	4845.89	3834	6119.44	3724.91	573.373	324.434	2031.87	8422.4	66.3259	11353.2	8366.66	2943.26	4398.77	424.438	19.3252	1469.43	85.8897
4196	F	31	104	Control	70.8464	1459099	NA	NA	NA	23.7774	NO	6.51762	1.37969	109.571	9.32363	5.44809	4.73968	10.6834	0.700472	2.3367	146.597	20.8366	0.200139	8.33333	0.0497451	74.6164	1.71805	1.16407	8365.53	2300.32	1241.31	1880.56	4856.92	4586.64	6009.13	4182.64	600.142	286.752	1878.96	7367.17	59.0166	10773.3	8038.52	3239.67	4106.71	554.452	34.2677	1435.82	118.566
[truncated: 13 more columns]
