# Supplementary material for: Simultaneous Study of Circular RNAs and Messenger RNAs in Colorectal Cancer: The Unbalanced Fate of a Couple?
Source: Cancers (Basel). 2026 Feb 3;18(3):496. doi: 10.3390/cancers18030496 (PMC12897111; doi:10.3390/cancers18030496)
Supplement: Supplementary file 1 [file cancers-18-00496-s001.zip › Levacher et al.Supplementary Table 3 (new).xlsx]

## Sheet: Feuil1
circRNA_ID	circRNA_expression_Controls	circRNA_expression_Patients	circ_ratio_Controls	circ_ratio_Patients
circPOLD1(3,2)	480.828	2300.4	189.531	607.51
circBUB1(4,3)	376.888	774.997	72.5646	121.329
circBUB1(9,2)	511.989	703.2	95.6063	114.036
circBUB1(19,10)	415.036	577.937	78.1603	94.8932
circSMAD4(8,6)	3432.91	6099.07	32.119	43.6261
circBUB1(9,6)	144.967	278.729	26.6113	43.402
circBUB1(4,2)	143.095	267.014	27.7073	41.6164
circPOLD1(10,10)	41.7261	88.9721	16.6235	28.3541
circSMAD4(10,5)	1133.41	1490.8	10.9274	12.3863
circSMAD4(8,5)	802.947	1060.52	7.53233	8.17112
circBUB1(9,4)	28.5447	44.8517	5.32024	7.20451
circBUB1(6,2)	21.2117	34.1735	4.02763	5.49172
circPOLD1(3,3)	7.93428	15.6285	3.18544	5.09416
circBUB1(9,3)	22.6842	31.2363	4.19261	5.06293
circSMAD4(10,2)	401.027	469.363	3.96153	4.28051
circBUB1(6,3)	13.9936	23.9683	2.65802	3.82195
circBUB1(5,2)	12.3804	24.3096	2.4058	3.66343
circBUB1(4,4)	7.6086	21.9736	1.40799	3.30587
circBUB1(5,3)	10.9319	19.3615	2.1004	3.04637
circBUB1(3,2)	9.31868	15.8988	1.85384	2.66941
circBUB1(19,6)	12.5135	13.644	2.34782	2.29221
circSMAD4(8,2)	214.699	252.882	2.10165	2.23037
circBUB1(6,5)	4.87232	12.4353	0.968449	2.00255
circBUB1(19,2)	11.1514	11.8044	2.1164	1.98987
circBUB1(16,6)	8.41738	10.0655	1.55303	1.66418
circBUB1(14,14)	4.21636	8.67147	0.831671	1.4266
circBUB1(10,6)	6.73139	7.91161	1.27861	1.26755
circBUB1(3,3)	3.94664	6.92982	0.796771	1.10096
circBUB1(22,22)	2.49466	6.02293	0.48635	1.01675
circPOLD1(24,12)	1.25761	2.93652	0.502597	0.96477
circBUB1(17,2)	4.68869	4.95048	0.886878	0.862504
circBUB1(19,11)	3.21016	5.28226	0.611601	0.846276
circSMAD4(10,6)	60.1465	95.5182	0.584115	0.791367
circSMAD4(4,2)	52.7269	91.5396	0.548635	0.787152
circBUB1(15,12)	2.34198	4.68096	0.439612	0.700714
circBUB1(16,2)	2.96309	3.34456	0.548472	0.594656
circBUB1(24,10)	2.07617	3.59361	0.379021	0.52456
circBUB1(8,3)	2.06239	3.10024	0.385457	0.505303
circSMAD4(7,5)	43.3689	59.8275	0.409647	0.469817
circSMAD4(5,2)	35.2982	53.2505	0.359825	0.463801
circBUB1(15,2)	2.17882	2.65155	0.391171	0.434481
circSMAD4(8,7)	22.9385	66.5831	0.197608	0.383908
circSMAD4(8,4)	26.4253	37.3262	0.248423	0.287074
circSMAD4(5,5)	15.0981	32.598	0.153995	0.259689
circSMAD4(9,5)	15.085	18.6463	0.142095	0.156633
circSMAD4(7,6)	11.1126	15.4529	0.1069	0.117402
circSMAD4(11,2)	8.35315	10.0998	0.0823292	0.0885395
circSMAD4(10,10)	4.26553	8.93681	0.0455077	0.0804893
circSMAD4(7,2)	8.22455	9.43936	0.0804836	0.0780399
circSMAD4(5,4)	3.30621	9.26866	0.0327194	0.0691683
circSMAD4(10,4)	5.37072	7.35591	0.0520031	0.0603862
circSMAD4(11,5)	5.44772	6.45434	0.0522271	0.0544011
circSMAD4(10,7)	2.34394	4.15578	0.0225199	0.0321786
circSMAD4(5,3)	1.65944	3.09953	0.0156844	0.0253563
circSMAD4(9,7)	2.08283	3.56171	0.0194223	0.0241994
circSMAD4(7,4)	2.3095	3.06119	0.0220572	0.0240692
circSMAD4(9,2)	2.32031	2.54135	0.0229519	0.0223127
circSMAD4(8,3)	1.95345	2.69963	0.0185037	0.0207255
circSMAD4(10,3)	1.98267	2.50444	0.0192457	0.0204234
circSMAD4(7,7)	1.58253	2.73553	0.0150134	0.0174554
