# Supplementary material for: Simultaneous Study of Circular RNAs and Messenger RNAs in Colorectal Cancer: The Unbalanced Fate of a Couple?
Source: Cancers (Basel). 2026 Feb 3;18(3):496. doi: 10.3390/cancers18030496 (PMC12897111; doi:10.3390/cancers18030496)
Supplement: Supplementary file 1 [file cancers-18-00496-s001.zip › Levacher et al.Supplementary Table S1.xlsx]

## Sheet: Probes_Sequence
Probe_Name	Sequence
APCE1lncaG	GTGCCAGCAAGATCCAATCTAGANNNNNNNTGGCTCGATGCTGTTCCCAG
APCE1lncbG	GTGCCAGCAAGATCCAATCTAGANNNNNNNACTGGGCGAGCGTCTGGCAG
APCE1G	GTGCCAGCAAGATCCAATCTAGANNNNNNNCTGCCGGACTCGGAAATGGG
APCEins1D	GACACATGCATTGGTGGCCATCCAACCCTTAGGGAACCC
APCEins1G	GTGCCAGCAAGATCCAATCTAGANNNNNNNGGATGAGAGAAAGAGGAGGAGGCAG
APCE2D	GTCCAAGGGTAGCCAAGGATGGTCCAACCCTTAGGGAACCC
APCE2G	GTGCCAGCAAGATCCAATCTAGANNNNNNNAAACTGGAAACTGAGGCATCTAATATGAAG
APCE3D	GAAGTACTTAAACAACTACAAGGAAGTATTTCCAACCCTTAGGGAACCC
APCE3G	GTGCCAGCAAGATCCAATCTAGANNNNNNNGACAGATTGATTTATTAGAGCGTCTTAAAG
APCE4D	AGCTTAACTTAGATAGCAGTAATTTCCCTGTCCAACCCTTAGGGAACCC
APCE4G	GTGCCAGCAAGATCCAATCTAGANNNNNNNTGGATATTTAGAAGAACTTGAGAAAGAGAG
APCE5D	GTCATTGCTTCTTGCTGATCTTGACATCCAACCCTTAGGGAACCC
APCE5G	GTGCCAGCAAGATCCAATCTAGANNNNNNNAGAATAGATAGTCTTCCTTTAACTGAAAAT
APCE6D	TTTTCCTTACAAACAGATATGACCAGAAGGTCCAACCCTTAGGGAACCC
APCE6G	GTGCCAGCAAGATCCAATCTAGANNNNNNNCCAGGATATGGAAAAACGAGCACAG
APCE7D	CGAAGAATAGCCAGAATTCAGCAAATCTCCAACCCTTAGGGAACCC
APCE7G	GTGCCAGCAAGATCCAATCTAGANNNNNNNTACAGTCCCAAGCAACAGAAGCAGAG
APCE8D	AGGTCATCTCAGAACAAGCATGAAACCTCCAACCCTTAGGGAACCC
APCE8G	GTGCCAGCAAGATCCAATCTAGANNNNNNNAACATGGCAACTTCTGGTAATGGTCAG
APCEins8D	ATAGAAAAGATGAGGATGTTTGAATGCTGATCCAACCCTTAGGGAACCC
APCEins8G	GTGCCAGCAAGATCCAATCTAGANNNNNNNAAAGGTGGCGATGGATATATACGCAG
APCE9D	GGTTCAACTACACGAATGGACCATGTCCAACCCTTAGGGAACCC
APCE9G	GTGCCAGCAAGATCCAATCTAGANNNNNNNGCTGACAAGTCATCTGGGAACCAAG
APCE10D	GTGGAAATGGTGTATTCATTGTTGTCAATTCCAACCCTTAGGGAACCC
APCE10bD	ATACGCGCTTACTGTGAAACCTGTTGTCCAACCCTTAGGGAACCC
APCE10G	GTGCCAGCAAGATCCAATCTAGANNNNNNNCATGGACCAGGACAAAAATCCAA
APCE11D	TGCCAGCTCCTGTTGAACATCATCCAACCCTTAGGGAACCC
APCE11G	GTGCCAGCAAGATCCAATCTAGANNNNNNNAAGAGCATAGACATGCAATGAATGAACTAG
APCEins11D	GTAGGAAGGCTACCCGGGGCTCCAACCCTTAGGGAACCC
APCEins11G	GTGCCAGCAAGATCCAATCTAGANNNNNNNAGCTAGGGCAGGGGCTTTCAG
APCE12D	GGGGACTACAGGCCATTGCAGTCCAACCCTTAGGGAACCC
APCE12G	GTGCCAGCAAGATCCAATCTAGANNNNNNNACTTGACTTTTGGAGATGTAGCCAACAAG
APCE13D	GCTACGCTATGCTCTATGAAAGGCTGTCCAACCCTTAGGGAACCC
APCE13G	GTGCCAGCAAGATCCAATCTAGANNNNNNNCTAAAATCTGAAAGTGAAGACTTACAGCAG
APCE14D	GTTATTGCRAGTGTTTTGAGGAATTTGTCTTCCAACCCTTAGGGAACCC
APCE14G	GTGCCAGCAAGATCCAATCTAGANNNNNNNTTGATGGAATGTGCTTTAGAAGTTAAAAAG
APCE15D	GAATCAACCCTCAAAAGCGTATTGAGTTCCAACCCTTAGGGAACCC
APCE15G	GTGCCAGCAAGATCCAATCTAGANNNNNNNAGCTTGATAGCTACAAATGAGGACCACAG
APCE16D	GCAAATCCTAAGAGAGAACAACTGTCTACATCCAACCCTTAGGGAACCC
APCEintron11G	GTGCCAGCAAGATCCAATCTAGANNNNNNNGTCTTTTTCCTCTTGCCCTTTTTAAATTAG
AXIN2E1G	GTGCCAGCAAGATCCAATCTAGANNNNNNNCCGAAGGCCCTGCTGTAAAAG
AXIN2Eins1aG	GTGCCAGCAAGATCCAATCTAGANNNNNNNGCGCGCGCGGGGATCAATG
AXIN2Eins1bG	GTGCCAGCAAGATCCAATCTAGANNNNNNNGTCGCTGTCGCGGTTATGGAT
AXIN2Eins1cG	GTGCCAGCAAGATCCAATCTAGANNNNNNNGGCGGCCTTCGTCTTCCAG
AXIN2Eins1dG	GTGCCAGCAAGATCCAATCTAGANNNNNNNTGAGCTGGATTCTTGGTGGGG
AXIN2E2D	AGAGGAGGTTCAGATGAGCCCCTTCCAACCCTTAGGGAACCC
AXIN2E2aG	GTGCCAGCAAGATCCAATCTAGANNNNNNNAAGGATACCAAAACTTTACGAGTAGCCAAA
AXIN2E2G	GTGCCAGCAAGATCCAATCTAGANNNNNNNCACGGAAACTGTTGACAGTGGATACAG
AXIN2E3D	GTCCTTCAAGAGGAGCGATCCTGTTCCAACCCTTAGGGAACCC
AXIN2E3G	GTGCCAGCAAGATCCAATCTAGANNNNNNNATGTCCATGACGGACAGCAGTGT
AXIN2E4D	AGATGGAATTCCTCCTTATCGTGTGGTCCAACCCTTAGGGAACCC
AXIN2E4G	GTGCCAGCAAGATCCAATCTAGANNNNNNNCCAAGTGTCTCTACCTCATTTCCCG
AXIN2E5D	AGAACCCACCGCCTGCCCATCCAACCCTTAGGGAACCC
AXIN2E5G	GTGCCAGCAAGATCCAATCTAGANNNNNNNGCCTGCAGCAGATCCGAGAG
AXIN2E6D	GATGAAGAGAGAGAGGGCTCCGAGTCCAACCCTTAGGGAACCC
AXIN2E6G	GTGCCAGCAAGATCCAATCTAGANNNNNNNATGCCCAGCGAGCAGTTTGG
AXIN2E7D	CGGCAGCAGAGGCAGTACCTTTCCAACCCTTAGGGAACCC
AXIN2E7G	GTGCCAGCAAGATCCAATCTAGANNNNNNNAGCAAGCCCAAGCCCCATAG
AXIN2E8D	TGCCCAAAGCACAAAAAAGGCTCCAACCCTTAGGGAACCC
AXIN2E8G	GTGCCAGCAAGATCCAATCTAGANNNNNNNCGAAGCCCCCAAAGCAGCG
AXIN2E9D	GTGCTGTGTGGCCAGTCAGCTCCAACCCTTAGGGAACCC
AXIN2E9G	GTGCCAGCAAGATCCAATCTAGANNNNNNNATCCAAGCCTGGCTCCAGAAGA
AXIN2E10D	TCACAAAGAGCCAAAGAAACTGGCTCCAACCCTTAGGGAACCC
AXIN2E10G	GTGCCAGCAAGATCCAATCTAGANNNNNNNAGAGCAGCTCAGCAAAAAGGGAAATTATAG
AXIN2E11D	GTATTACTTCAAAAAAGCAAGCGATGAGTTTCCAACCCTTAGGGAACCC
AXIN2E11bD	GACTTTTGTCATGACATTTTGTTCTACTTATCCAACCCTTAGGGAACCC
AXIN2EIntron5G	GTGCCAGCAAGATCCAATCTAGANNNNNNNCTCCTTCTGACGTCTTCCCTTTCAG
BMPR1AE1G	GTGCCAGCAAGATCCAATCTAGANNNNNNNTGCGTTCCCTGGGGTCCGG
BMPR1AE2D	ACTTATGAAAATATGCATCAGTTTAATACTTCCAACCCTTAGGGAACCC
BMPR1AE2G	GTGCCAGCAAGATCCAATCTAGANNNNNNNAGTACAGTTTTATCTAGCCACATCTTGGAG
BMPR1AEins2D	GATATTACTTTTTTGGTCCCTATTAAACTATCCAACCCTTAGGGAACCC
BMPR1AEins2G	GTGCCAGCAAGATCCAATCTAGANNNNNNNCCTTGGTGTGTAGTCCAGTTAGCAAG
BMPR1AE3D	GAGTCGTAAGAAAGCAGTGGGAGTTGATCCAACCCTTAGGGAACCC
BMPR1AE3G	GTGCCAGCAAGATCCAATCTAGANNNNNNNCCTATTTGTTCATCATTTCTCGTGTTCAAG
BMPR1AE4D	GACAGAATCTGGATAGTATGCTTCATGGCTCCAACCCTTAGGGAACCC
BMPR1AE4G	GTGCCAGCAAGATCCAATCTAGANNNNNNNTCCAGATGATGCTATTAATAACACATGCAT
BMPR1AE5D	AACTAATGGACATTGCTTTGCCATCATAGTCCAACCCTTAGGGAACCC
BMPR1AE5G	GTGCCAGCAAGATCCAATCTAGANNNNNNNAAATATGAAGGATCTGATTTTCAGTGCAAA
BMPR1AE6D	GATTCTCCAAAAGCCCAGCTACGTCCAACCCTTAGGGAACCC
BMPR1AE6G	GTGCCAGCAAGATCCAATCTAGANNNNNNNCACACTGCCCCCTGTTGTCATAG
BMPR1AE7D	GTCCGTTTTTTGATGGCAGCATTTCCAACCCTTAGGGAACCC
BMPR1AE7G	GTGCCAGCAAGATCCAATCTAGANNNNNNNATCATCTTCTCCAGCTGCTTTTGTTACAA
BMPR1AE8D	ACATTATTGCAAGAGCATCTCAAGCAGTCCAACCCTTAGGGAACCC
BMPR1AE8G	GTGCCAGCAAGATCCAATCTAGANNNNNNNTCTGGTAGTGGGTCTGGACTACCTTTATTG
BMPR1AE9D	GTTCAGCGAACTATTGCCAAACAGATTTCCAACCCTTAGGGAACCC
BMPR1AE9G	GTGCCAGCAAGATCCAATCTAGANNNNNNNGCTAATGCGCCATGAAAACATACTTG
BMPR1AE10D	GTTTCATAGCGGCAGACATTAAAGGTACATCCAACCCTTAGGGAACCC
BMPR1AE10G	GTGCCAGCAAGATCCAATCTAGANNNNNNNTGGGCCTTGCTGTTAAATTCAACAG
BMPR1AE11D	TGACACAAATGAAGTTGATGTGCCTCCAACCCTTAGGGAACCC
BMPR1AE11G	GTGCCAGCAAGATCCAATCTAGANNNNNNNGGCTCGTCGTTGTATCACAGGAG
BMPR1AE12D	GGATCGTGGAAGAATACCAATTGCTCCAACCCTTAGGGAACCC
BMPR1AE12G	GTGCCAGCAAGATCCAATCTAGANNNNNNNGTGTCTAATCGGTGGAACAGTGATGAA
BMPR1AE13D	TGTCTACGAGCAGTTTTGAAGCTAATGTCTCCAACCCTTAGGGAACCC
BMPR1AE13aG	GTGCCAGCAAGATCCAATCTAGANNNNNNNGAAGTGAATTCCTGCATTTGATAGCAAT
BMPR1AE14aD	CAGTTCATGAGCTTAGAGCGATGGTCCAACCCTTAGGGAACCC
BMPR1AE14bD	GTGGAGTCTCGCTCTGTCACCCTCCAACCCTTAGGGAACCC
BMPR1AEIntron9G	GTGCCAGCAAGATCCAATCTAGANNNNNNNACTAACCTTTTAAACTCATCAACTGGACAG
BUB1E1G	GTGCCAGCAAGATCCAATCTAGANNNNNNNCACCCCGGAAAATGTCCTTCA
BUB1Eins1aG	GTGCCAGCAAGATCCAATCTAGANNNNNNNGCCCTCAGAGCTCTCGTTTATTCTTT
BUB1Eins1bD	CTGTGTAATACTTCATGTACCCTAATTGTCCAACCCTTAGGGAACCC
BUB1Eins1bG	GTGCCAGCAAGATCCAATCTAGANNNNNNNAATTGATCTAAGCAGTCAACACAG
BUB1Eins1cG	GTGCCAGCAAGATCCAATCTAGANNNNNNNTCAAATAGTGGCACGGTGAAAAATCTT
BUB1Eins1dG	GTGCCAGCAAGATCCAATCTAGANNNNNNNCCATGCTCCTGGGAAGCAAAG
BUB1E2D	GATGCTTGAAGCCCACATGCATCCAACCCTTAGGGAACCC
BUB1E2G	GTGCCAGCAAGATCCAATCTAGANNNNNNNGACCCTCTTGGTGAATGGGAAAG
BUB1E3D	ATACATACAGTGGGTAGAAGAGAATTTTCCTCCAACCCTTAGGGAACCC
BUB1E3G	GTGCCAGCAAGATCCAATCTAGANNNNNNNCCAAGATTCATCAGTTATTGTTTAAAATTT
BUB1E4D	GCTGAGTACAACAGTGACCTCCATCAATTCCAACCCTTAGGGAACCC
BUB1E4G	GTGCCAGCAAGATCCAATCTAGANNNNNNNCCAGAGAGTTCCTGCAACAACAATACAG
BUB1E5D	GTTATTTCAGACACGCCTCACTGATCCAACCCTTAGGGAACCC
BUB1E5G	GTGCCAGCAAGATCCAATCTAGANNNNNNNAACCCATTTGCCAGCTCAAG
BUB1E6D	CTAGAACCTCAGAACCTCTGCATAATGTTCTCCAACCCTTAGGGAACCC
BUB1E6G	GTGCCAGCAAGATCCAATCTAGANNNNNNNAATAACATGGCCTGCATTTCTAAGAATCAG
BUB1E7D	GGTTCAGAGCTTTCTGGAGTGATATCCAACCCTTAGGGAACCC
BUB1E7G	GTGCCAGCAAGATCCAATCTAGANNNNNNNATCTTCAGCTTGTGATAAAGAGTCAAATAT
BUB1E8D	GGAACGAAGAGTGATCACGATTTCTAAATCTCCAACCCTTAGGGAACCC
BUB1E8G	GTGCCAGCAAGATCCAATCTAGANNNNNNNGGAGAAAGCATGAGCAATGGG
BUB1E9D	TAAATGAAGACAGACATTATATGAAAAGGATCCAACCCTTAGGGAACCC
BUB1E9G	GTGCCAGCAAGATCCAATCTAGANNNNNNNGCTTCCCAGGAAAGGTCCGAG
BUB1E10aD	AATGCTTGAAGAAGGAGTATGGGGAAATCCAACCCTTAGGGAACCC
BUB1E10D	GTTAATCCAGCACGTATGGGGCTCCAACCCTTAGGGAACCC
BUB1E10G	GTGCCAGCAAGATCCAATCTAGANNNNNNNGTGGCCAGCAAAGATGCTGG
BUB1E11D	ATGTGTGAATAAGAGTACTCATGAATTCAATCCAACCCTTAGGGAACCC
BUB1E11G	GTGCCAGCAAGATCCAATCTAGANNNNNNNCACAGAGTGGAGCAGAGATCAAAGAAG
BUB1E12D	GGTGTGAAACACATAAGGTTGCCAACTCCAACCCTTAGGGAACCC
BUB1E12G	GTGCCAGCAAGATCCAATCTAGANNNNNNNACCGTGCACACAAAAGAAGCATTAG
BUB1E13D	GTTTCATCATGAATATGTTTCAGGCTCCTATCCAACCCTTAGGGAACCC
BUB1E13G	GTGCCAGCAAGATCCAATCTAGANNNNNNNATGCATTTGAAGCCCAGTTTCAAA
BUB1E14D	AAAATGTAAGGTCATCTGGGGCTTGTCCAACCCTTAGGGAACCC
BUB1E14G	GTGCCAGCAAGATCCAATCTAGANNNNNNNGTTTGAAGATGGAAACAAAGAAAATTATGG
BUB1E15D	ATTACCACAGCCTAAAAATAAACCCACAGGTCCAACCCTTAGGGAACCC
BUB1E15G	GTGCCAGCAAGATCCAATCTAGANNNNNNNGTCAGCAGACTTCCTTCAAAACCAAAG
BUB1E16D	GAGGAAGTGCCTCATGCTGAAGAGTTCCAACCCTTAGGGAACCC
BUB1E16G	GTGCCAGCAAGATCCAATCTAGANNNNNNNTGGAGTCAGTGCACATTTTAGAAGATAAAG
BUB1E17D	AAAATGTGGTAGCAAAACAGTGTACCCAGTCCAACCCTTAGGGAACCC
BUB1E17G	GTGCCAGCAAGATCCAATCTAGANNNNNNNGCCTTCAAGGGATGGAAAATTCAG
BUB1E18D	TCCAATTCAAGAGAAAAGCCCAAAACTCCAACCCTTAGGGAACCC
BUB1E18G	GTGCCAGCAAGATCCAATCTAGANNNNNNNACTTGGGACTGTTGATGCTCCAA
BUB1E19D	ACTTCATTGTTGGGAACCCATGGTCCAACCCTTAGGGAACCC
BUB1E19G	GTGCCAGCAAGATCCAATCTAGANNNNNNNAAGCCCAAGACTGAATTTCAATTGG
BUB1Eins19G	GTGCCAGCAAGATCCAATCTAGANNNNNNNATCCTAGAACACAGGCAAAAACTAGTGAAA
BUB1E20D	GTTCTAAGCTGGTCTATGTCCATCACCTTCTCCAACCCTTAGGGAACCC
BUB1E20G	GTGCCAGCAAGATCCAATCTAGANNNNNNNGCTAAAAATAAACAGAAATTTGTTTTAAAG
BUB1E21D	GTCCAAAAGCCTGCCAACCCTCCAACCCTTAGGGAACCC
BUB1E21G	GTGCCAGCAAGATCCAATCTAGANNNNNNNGGAGAGCTCTACAGCTATGGAACATTATTA
BUB1E22D	AATGCCATTAACCTCTATAAAAATACCCCTTCCAACCCTTAGGGAACCC
BUB1E22G	GTGCCAGCAAGATCCAATCTAGANNNNNNNTAAACCAGACAATTTCATACTTGGAAACGG
BUB1E23D	ATTTTTGGAACAGGATGATGAAGATGATTTTCCAACCCTTAGGGAACCC
BUB1E23G	GTGCCAGCAAGATCCAATCTAGANNNNNNNCAGCAACAAACCATGGAACTACCAG
BUB1E24D	ATCGATTACTTTGGGGTTGCTGCTCCAACCCTTAGGGAACCC
BUB1E24G	GTGCCAGCAAGATCCAATCTAGANNNNNNNAGAGTGTAAGCCTGAAGGTCTTTTTAGAAG
BUB1E25D	GCTTCCTCATTTGGATATGTGGAATGTCCAACCCTTAGGGAACCC
BUB1EIntron17G	GTGCCAGCAAGATCCAATCTAGANNNNNNNGGTTTCTTTATTCCTTTCACACGTCCAG
EPCAME1lncG	GTGCCAGCAAGATCCAATCTAGANNNNNNNATGCCACGGCTACCCGGCT
EPCAME2lncD	CGAGCACCAGCGGCCAGAGTCCAACCCTTAGGGAACCC
EPCAME2lncG	GTGCCAGCAAGATCCAATCTAGANNNNNNNCCTCCACGTTCCTCTATCCAGTTCC
EPCAME1G	GTGCCAGCAAGATCCAATCTAGANNNNNNNTTTTGCCGCAGCTCAGGAAG
EPCAME1bG	GTGCCAGCAAGATCCAATCTAGANNNNNNNCGCAGCTTTGCTCGCCTTG
EPCAME2D	AATGTGTCTGTGAAAACTACAAGCTGGCTCCAACCCTTAGGGAACCC
EPCAME2G	GTGCCAGCAAGATCCAATCTAGANNNNNNNGCACAAAATACTGTCATTTGCTCAAAGC
EPCAME3D	TGGCTGCCAAATGTTTGGTGTCCAACCCTTAGGGAACCC
EPCAME3G	GTGCCAGCAAGATCCAATCTAGANNNNNNNCTGCTCTGAGCGAGTGAGAACCTA
EPCAME4D	CTGGATCATCATTGAACTAAAACACAAAGCTCCAACCCTTAGGGAACCC
EPCAME4G	GTGCCAGCAAGATCCAATCTAGANNNNNNNAAAACCTTATGATAGTAAAAGTTTGCGGAC
EPCAME5D	TGCACTTCAGAAGGAGATCACAACGTCCAACCCTTAGGGAACCC
EPCAME5G	GTGCCAGCAAGATCCAATCTAGANNNNNNNCTGGATCCAAAATTTATCACGAGTATTTTG
EPCAME6D	TATGAGAATAATGTTATCACTATTGATCTGTCCAACCCTTAGGGAACCC
EPCAME6G	GTGCCAGCAAGATCCAATCTAGANNNNNNNGCTGATGTGGCTTATTATTTTGAAAAAGAT
EPCAME7D	GTTAAAGGTGAATCCTTGTTTCATTCTAAGTCCAACCCTTAGGGAACCC
EPCAME7G	GTGCCAGCAAGATCCAATCTAGANNNNNNNGTTGTTGCTGGAATTGTTGTGCTG
EPCAME8D	GTTATTTCCAGAAAGAAGAGAATGGCTCCAACCCTTAGGGAACCC
EPCAME8G	GTGCCAGCAAGATCCAATCTAGANNNNNNNGGCAAAGTATGAGAAGGCTGAG
EPCAME9D	ATAAAGGAGATGGGTGAGATGCATAGGTCCAACCCTTAGGGAACCC
EPCAME10G	GTGCCAGCAAGATCCAATCTAGANNNNNNNCCACAAGTGTCTTATATATGCAGATCTAAT
EPCAME11D	GTTTCTTTTTCTTTTTTCTTTTCTTTTTTTTCCAACCCTTAGGGAACCC
EPCAMEintron6G	GTGCCAGCAAGATCCAATCTAGANNNNNNNTTTTAATTCCTTTTCTCCTTTTCAATACAG
FAN1E1lncG	GTGCCAGCAAGATCCAATCTAGANNNNNNNCGCCGGCGCGCGGAGCCAG
FAN1E1G	GTGCCAGCAAGATCCAATCTAGANNNNNNNCTCAGTCGCGTGGCCCCAG
FAN1E2aG	GTGCCAGCAAGATCCAATCTAGANNNNNNNTTTTGGTGATTTCAAGTCAAGAAAGTAAAA
FAN1E2D	GAAGAAGAAATTGTCGAGACGAATAACATGTCCAACCCTTAGGGAACCC
FAN1E2G	GTGCCAGCAAGATCCAATCTAGANNNNNNNGAATTGTAACTAAATTTTATCAGTTATCAG
FAN1Eins2D	ATTTATGGACTGTGCCTTTTAAAGACAGGGTCCAACCCTTAGGGAACCC
FAN1Eins2G	GTGCCAGCAAGATCCAATCTAGANNNNNNNCTCCAAGCCAGCAGTGCAG
FAN1E3D	CTACTGGTCAGAAGTTATATGTAAGGCTCTTCCAACCCTTAGGGAACCC
FAN1E3G	GTGCCAGCAAGATCCAATCTAGANNNNNNNGACGAATGCAGGCTTTCTACAGACAG
FAN1E4D	AATCTGAGTTGCAAGAACTCTCTGAAGTGTCCAACCCTTAGGGAACCC
FAN1E4G	GTGCCAGCAAGATCCAATCTAGANNNNNNNCTGGAATTGGTGCAGTGATTTTAAAAAG
FAN1E5D	AGCCAAAGCCTTGGCTGGACTCCAACCCTTAGGGAACCC
FAN1E5G	GTGCCAGCAAGATCCAATCTAGANNNNNNNCATCTTCCAAGACAGAGATGATCTTATCAG
FAN1E6D	ATATGCAGCAGCCACGCACATTCCAACCCTTAGGGAACCC
FAN1E6G	GTGCCAGCAAGATCCAATCTAGANNNNNNNCAGACTGAAAAACCACCCTTCTCTGAG
FAN1E7D	ATGCCACGAAGATTTACCACTCTTCCTTCCAACCCTTAGGGAACCC
FAN1E7G	GTGCCAGCAAGATCCAATCTAGANNNNNNNGAAATACTGCAGAGACTTCACATGTATGAG
FAN1E8D	GAAGCCGTCAGAGAACTTGAAAGCTCCAACCCTTAGGGAACCC
FAN1E8G	GTGCCAGCAAGATCCAATCTAGANNNNNNNCTTGAAGCGCCTGGAACCG
FAN1E9D	ACTATCAAGTGCATCACAGAGGGGCTCCAACCCTTAGGGAACCC
FAN1E9G	GTGCCAGCAAGATCCAATCTAGANNNNNNNAATGGCTGTGCAAGATGTGAAACAC
FAN1E10D	GTGACCATCACAGGCAGGCTGTCCAACCCTTAGGGAACCC
FAN1E10G	GTGCCAGCAAGATCCAATCTAGANNNNNNNCGCAGCGGTTTTGACCAGG
FAN1E11D	GGATTCATGGCGAAGGGTCCTCCAACCCTTAGGGAACCC
FAN1E11G	GTGCCAGCAAGATCCAATCTAGANNNNNNNGATGTCTTCAGAAACGCCTGTCAG
FAN1E12D	GCATTCCCCCTGGACTTGTGTCCAACCCTTAGGGAACCC
FAN1E12G	GTGCCAGCAAGATCCAATCTAGANNNNNNNCTTCACGTCTCTTCAGCAAGCTCAG
FAN1E13D	GATCTTGTCTCCTGCCTGGGGTCCAACCCTTAGGGAACCC
FAN1E13G	GTGCCAGCAAGATCCAATCTAGANNNNNNNGAACTCCCAGAGCCGTCACTTTAAG
FAN1E14D	CTGGTGGAAGTTAAAGGCCCCAATTCCAACCCTTAGGGAACCC
FAN1E14G	GTGCCAGCAAGATCCAATCTAGANNNNNNNGGAGCTAAGAGCCAAAGCCTTAGCTAAAAG
FAN1E15D	ATTCCCTACAGGAGAAAATGGAAATGAGGTCCAACCCTTAGGGAACCC
FAN1EIntron8G	GTGCCAGCAAGATCCAATCTAGANNNNNNNGTGTGACCATGCTCTCTGCCAG
GALNT12E1G	GTGCCAGCAAGATCCAATCTAGANNNNNNNCCGWGCGCTGGAACCCGCT
GALNT12E2D	GTGCAAAGAGAAGAAATATGATTATGATAATCCAACCCTTAGGGAACCC
GALNT12E2G	GTGCCAGCAAGATCCAATCTAGANNNNNNNTGATCCTTGTAGATGACTACAGTGATAGAG
GALNT12E3D	AGCACCTGAAGGAGCGCTTGTCCAACCCTTAGGGAACCC
GALNT12E3G	GTGCCAGCAAGATCCAATCTAGANNNNNNNTGGAGCCGCTGCTGCAGAG
GALNT12E4D	GATCCATGAAGAGGAGTCGGCAGTTCCAACCCTTAGGGAACCC
GALNT12E4G	GTGCCAGCAAGATCCAATCTAGANNNNNNNATCCCCCGTCGATGTCATCAG
GALNT12E5D	GTCTCCAACAATGGCTGGTGGTCCAACCCTTAGGGAACCC
GALNT12E5G	GTGCCAGCAAGATCCAATCTAGANNNNNNNGAGGAGAAAACCTCGAATTTTCCTTTAGG
GALNT12E6D	ATCTGGCAGTGTGGTGGGGTTTCCAACCCTTAGGGAACCC
GALNT12E6G	GTGCCAGCAAGATCCAATCTAGANNNNNNNCAACCCCCGTGCCCGCTTG
GALNT12E7D	GAACCTTTTGGGGATGTGACAGAGATCCAACCCTTAGGGAACCC
GALNT12E7G	GTGCCAGCAAGATCCAATCTAGANNNNNNNGCCTGGCTTCTTCGGGATG
GALNT12E8D	CTCCAGAACAAAGGACTAACAGACTACTGCTCCAACCCTTAGGGAACCC
GALNT12E8G	GTGCCAGCAAGATCCAATCTAGANNNNNNNCATGGGATGGGCCAGAATCAG
GALNT12E9D	TTTTTCGAGTACACGTCCCAGAAAGAAATATCCAACCCTTAGGGAACCC
GALNT12E9G	GTGCCAGCAAGATCCAATCTAGANNNNNNNCAGAGAATCAGAAGTTCATCTTGCAGGAG
GALNT12Eins9G	GTGCCAGCAAGATCCAATCTAGANNNNNNNACTTACCCCTCAATAAATATTTCTGAAATG
GALNT12E10D	GATGGATCTTTATTTCACGAACAGTCCAAGTCCAACCCTTAGGGAACCC
GALNT12EIntron3G	GTGCCAGCAAGATCCAATCTAGANNNNNNNGATGGATGTCTTGGGTGCTTTCAG
GREM1E1G	GTGCCAGCAAGATCCAATCTAGANNNNNNNGGACCCGCCGCACTGACAG
GREM1Eins1G	GTGCCAGCAAGATCCAATCTAGANNNNNNNGCATTTGCCGATCCCCGAG
GREM1E2D	TATGAGCCGCACAGCCTACACGTCCAACCCTTAGGGAACCC
GREM1E2bG	GTGCCAGCAAGATCCAATCTAGANNNNNNNCATCCCCCCGCCAGACAAG
GREM1E3D	GCCCTGCATGTGACGGAGCTCCAACCCTTAGGGAACCC
GREM1EIntron1G	GTGCCAGCAAGATCCAATCTAGANNNNNNNTCCCCTCTCTGTGCTTCCTTTCTTTAG
MLH1E1G	GTGCCAGCAAGATCCAATCTAGANNNNNNNTAATGCTATCAAAGAGATGATTGAGAACTG
MLH1E1bG	GTGCCAGCAAGATCCAATCTAGANNNNNNNCGAGACCTTTTAAGGGTTGTTTGGAGT
MLH1Eins1aD	ACGGAGTCTCACTTTGTCACCCAGTCCAACCCTTAGGGAACCC
MLH1Eins1aG	GTGCCAGCAAGATCCAATCTAGANNNNNNNCTCAGCCTCCCGAGTAGCTAGGACTATAG
MLH1E2D	TTTAGATGCAAAATCCACAAGTATTCAAGTTCCAACCCTTAGGGAACCC
MLH1E2G	GTGCCAGCAAGATCCAATCTAGANNNNNNNACAATGGCACCGGGATCAGG
MLH1Eins2aD	AACAATATACGCAAAGACTATTAAATGGAATCCAACCCTTAGGGAACCC
MLH1Eins2aG	GTGCCAGCAAGATCCAATCTAGANNNNNNNCACGTAAATCCTTGTGGGCCAAG
MLH1E3D	AAAGAAGATCTGGATATTGTATGTGAAAGGTCCAACCCTTAGGGAACCC
MLH1E3G	GTGCCAGCAAGATCCAATCTAGANNNNNNNAGTATTTCTACCTATGGCTTTCGAGGTGAG
MLH1E4D	GCTTTGGCCAGCATAAGCCATTCCAACCCTTAGGGAACCC
MLH1E4G	GTGCCAGCAAGATCCAATCTAGANNNNNNNAACAGCTGATGGAAAGTGTGCATACAG
MLH1E5D	AGCAAGTTACTCAGATGGAAAACTGAAAGCTCCAACCCTTAGGGAACCC
MLH1E5G	GTGCCAGCAAGATCCAATCTAGANNNNNNNCAATCAAGGGACCCAGATCACG
MLH1E6D	GTGGAGGACCTTTTTTACAACATAGCCACTCCAACCCTTAGGGAACCC
MLH1E6G	GTGCCAGCAAGATCCAATCTAGANNNNNNNGGAAAATTTTGGAAGTTGTTGGCAG
MLH1E7D	GTATTCAGTACACAATGCAGGCTCCAACCCTTAGGGAACCC
MLH1E7G	GTGCCAGCAAGATCCAATCTAGANNNNNNNAGGCATTAGTTTCTCAGTTAAAAAA
MLH1E8D	CAAGGAGAGACAGTAGCTGATGTTAGGACATCCAACCCTTAGGGAACCC
MLH1E8G	GTGCCAGCAAGATCCAATCTAGANNNNNNNCTCCRTCTTTGGAAATGCTGTTAGTCG
MLH1E9D	AGAACTGATAGAAATTGGATGTGAGGATAATCCAACCCTTAGGGAACCC
MLH1E9G	GTGCCAGCAAGATCCAATCTAGANNNNNNNAGAAGTGCATCTTCTTACTCTTCATCAACC
MLH1E10D	ATCGTCTGGTAGAATCAACTTCCTTGAGAATCCAACCCTTAGGGAACCC
MLH1E10G	GTGCCAGCAAGATCCAATCTAGANNNNNNNAAACACACACCCATTCCTGTACCTCAG
MLH1E11D	TTTAGAAATCAGTCCCCAGAATGTGGATTCCAACCCTTAGGGAACCC
MLH1E11G	GTGCCAGCAAGATCCAATCTAGANNNNNNNAATTCCTCCAGGATGTACTTCACCCAG
MLH1E12D	ACTTTGCTACCAGGACTTGCTGGCTCCAACCCTTAGGGAACCC
MLH1E12G	GTGCCAGCAAGATCCAATCTAGANNNNNNNGACCTACTTCCAGCAACCCCAG
MLH1E13D	AAAGAGACATCGGGAAGATTCTGATGTTCCAACCCTTAGGGAACCC
MLH1E13G	GTGCCAGCAAGATCCAATCTAGANNNNNNNGAAGAAATTAATGAGCAGGGACATGAGG
MLH1E14D	TTCTCCGGGAGATGTTGCATAACCTCCAACCCTTAGGGAACCC
MLH1E14G	GTGCCAGCAAGATCCAATCTAGANNNNNNNGTTATACCTTCTCAACACCACCAAGCTTAG
MLH1E15D	TGAAGAACTGTTCTACCAGATACTCATTTATCCAACCCTTAGGGAACCC
MLH1E15G	GTGCCAGCAAGATCCAATCTAGANNNNNNNCCAATTTTGGTGTTCTCAGGTTATCG
MLH1E16D	GAGCCAGCACCGCTCTTTGACTCCAACCCTTAGGGAACCC
MLH1E16G	GTGCCAGCAAGATCCAATCTAGANNNNNNNGCAGACTATTTCTCTTTGGAAATTGATGAG
MLH1E17D	GAAGGGAACCTGATTGGATTACCCTCCAACCCTTAGGGAACCC
MLH1E17G	GTGCCAGCAAGATCCAATCTAGANNNNNNNCCTATCTTCATTCTTCGACTAGCCACTGAG
MLH1E18D	GTGAATTGGGACGAAGAAAAGGAATGTCCAACCCTTAGGGAACCC
MLH1E18G	GTGCCAGCAAGATCCAATCTAGANNNNNNNCGACCCTCTCAGGCCAGCAG
MLH1E19D	AGTGAAGTGCCTGGCTCCATTCTCCAACCCTTAGGGAACCC
MLH1EIntron17G	GTGCCAGCAAGATCCAATCTAGANNNNNNNATTTTGAGGTATTGAATTTCTTTGGACCAG
MSH2E1aG	GTGCCAGCAAGATCCAATCTAGANNNNNNNGCGCATTTTCTTCAACCAGGAG
MSH2E1bD	GTGTTCAAGACCCAGGGGGTGTCCAACCCTTAGGGAACCC
MSH2E1G	GTGCCAGCAAGATCCAATCTAGANNNNNNNAAGTACATGGGGCCGGCAG
MSH2E2D	GAGCAAAGAATCTGCAGAGTGTTGTGTCCAACCCTTAGGGAACCC
MSH2E2G	GTGCCAGCAAGATCCAATCTAGANNNNNNNAAGGAGAATGATTGGTATTTGGCATATAAG
MSH2E3D	GCTTCTCCTGGCAATCTCTCTCAGTTTCCAACCCTTAGGGAACCC
MSH2E3G	GTGCCAGCAAGATCCAATCTAGANNNNNNNGGAGACATGGGGAAACTGAGACAG
MSH2E4D	ATAATTCAAAGAGGAGGAATTCTGATCACATCCAACCCTTAGGGAACCC
MSH2E4G	GTGCCAGCAAGATCCAATCTAGANNNNNNNGCTGTATTGCCAGAAATGGAGAATCAG
MSH2E5D	GTTGCAGTTTCATCACTGTCTGCGTCCAACCCTTAGGGAACCC
MSH2E5G	GTGCCAGCAAGATCCAATCTAGANNNNNNNGCAGTCAGAGCCCTTAACCTTTTTCAG
MSH2E6D	GGTTCTGTTGAAGATACCACTGGCTCTTCCAACCCTTAGGGAACCC
MSH2E6G	GTGCCAGCAAGATCCAATCTAGANNNNNNNTCTCATGGATAAGAACAGAATAGAGGAGAG
MSH2E7D	ATTGAATTTAGTGGAAGCTTTTGTAGAAGATCCAACCCTTAGGGAACCC
MSH2E7G	GTGCCAGCAAGATCCAATCTAGANNNNNNNATGTTATACAGGCTCTGGAAAAACATGAAG
MSH2E8D	GAAAACACCAGAAATTATTGTTGGCAGTTTTCCAACCCTTAGGGAACCC
MSH2E8G	GTGCCAGCAAGATCCAATCTAGANNNNNNNATGATAGAAACAACTTTAGATATGGATCAG
MSH2E9D	GTGGAAAACCATGAATTCCTTGTAAAACCTTCCAACCCTTAGGGAACCC
MSH2E9G	GTGCCAGCAAGATCCAATCTAGANNNNNNNCAACATTAATAAGTGCAGCCAGAGATCTTG
MSH2E10D	GCTTGGACCCTGGCAAACAGTCCAACCCTTAGGGAACCC
MSH2E10G	GTGCCAGCAAGATCCAATCTAGANNNNNNNCCAGAAGAATGGTGTTAAATTTACCAACAG
MSH2E11D	CAAATTGACTTCTTTAAATGAAGAGTATACTCCAACCCTTAGGGAACCC
MSH2E11G	GTGCCAGCAAGATCCAATCTAGANNNNNNNTTGTTAAAGAAATTGTCAATATTTCTTCAG
MSH2E12D	GCTATGTAGAACCAATGCAGACACTCAATTCCAACCCTTAGGGAACCC
MSH2E12G	GTGCCAGCAAGATCCAATCTAGANNNNNNNAAGATAAACAGATGTTCCACATCATTACTG
MSH2E13D	GCCCCAATATGGGAGGTAAATCAACATATATCCAACCCTTAGGGAACCC
MSH2E13G	GTGCCAGCAAGATCCAATCTAGANNNNNNNGAAATGTTGGAAACTGCTTCTATCCTCAG
MSH2E14D	GTCTGCAACCAAAGATTCATTAATAATCATTCCAACCCTTAGGGAACCC
MSH2E14G	GTGCCAGCAAGATCCAATCTAGANNNNNNNCCTTAACTATGCTTTATCAGGTGAAGAAAG
MSH2E15D	GTGTCTGTGATCAAAGTTTTGGGATTCATTCCAACCCTTAGGGAACCC
MSH2E15G	GTGCCAGCAAGATCCAATCTAGANNNNNNNCAGCAAAGAAGTGCTATCTGGAAAGAGAG
MSH2E16D	CAAGGTGAAAAAATTATTCAGGAGTTCCTGTCCAACCCTTAGGGAACCC
MSH2E17D	AACCTCAGAGTGACAGAGCCAAAAGACTCCAACCCTTAGGGAACCC
MSH2E17G	GTGCCAGCAAGATCCAATCTAGANNNNNNNCAGAGAGACAGAACCAGGGCAGTG
MSH2E18D	CGACTCCAAGTGCATCAGCATAGGTCCAACCCTTAGGGAACCC
MSH2EIntron13G	GTGCCAGCAAGATCCAATCTAGANNNNNNNTGGGAAATTTCATGTAATTATGTGCTTCAG
MSH3E1G	GTGCCAGCAAGATCCAATCTAGANNNNNNNCCAGCTGCCGCCGCACRTA
MSH3Eins1aG	GTGCCAGCAAGATCCAATCTAGANNNNNNNGGGGGCTTGTGGGCAAGGG
MSH3Eins1bG	GTGCCAGCAAGATCCAATCTAGANNNNNNNGTTGCCATCCTTCAACGCAATAA
MSH3E2D	GCTACAGAAATTGACAGAAGAAAGAAGAGATCCAACCCTTAGGGAACCC
MSH3E2G	GTGCCAGCAAGATCCAATCTAGANNNNNNNATCTGGGAATGTCTGGCAACTCTG
MSH3E3D	AGCCAAAGAAATGTCTGAGGACCAGTCCAACCCTTAGGGAACCC
MSH3E3G	GTGCCAGCAAGATCCAATCTAGANNNNNNNGAAGATTCGAAACGTCAAATTAATCAAAAG
MSH3E4D	GACACAACACTTTTTGATCTCAGTCAGTTTTCCAACCCTTAGGGAACCC
MSH3E4G	GTGCCAGCAAGATCCAATCTAGANNNNNNNAAGTATAGATTCTTTGGGGAAGATGCAGAG
MSH3E5D	ATTGCAGCCCGAGAGCTCAATATTTATTTCCAACCCTTAGGGAACCC
MSH3E5G	GTGCCAGCAAGATCCAATCTAGANNNNNNNCGCCTGGTGGCAAAAGGATATAAG
MSH3E6D	GTGGGAGTTGTGAAGCAAACTGAAACTTCCAACCCTTAGGGAACCC
MSH3E6G	GTGCCAGCAAGATCCAATCTAGANNNNNNNTTTATACAAAATCTACACTTATTGGAGAAG
MSH3E7D	ATGTGAATCCCCTAATCAAGCTGGATTCCAACCCTTAGGGAACCC
MSH3E7G	GTGCCAGCAAGATCCAATCTAGANNNNNNNGGGCAACATTTTTATTGGCATTGTG
MSH3E8D	GGAGTGCAGCCTGCCACAGTCCAACCCTTAGGGAACCC
MSH3E8G	GTGCCAGCAAGATCCAATCTAGANNNNNNNCTCATCCACAGAGCCACATCTGTTAG
MSH3Eins8G	GTGCCAGCAAGATCCAATCTAGANNNNNNNGATGACTTGAATGGAGACCTGAGGAAG
MSH3E9D	TGTGCAGGATGACAGAATTCGAGTCTCCAACCCTTAGGGAACCC
MSH3E9G	GTGCCAGCAAGATCCAATCTAGANNNNNNNTTTATGCAAAAGATACAGTTGACATCAAAG
MSH3E10D	GTTCTCAAATTATTTCTGGCATTGTTAACTTCCAACCCTTAGGGAACCC
MSH3E10G	GTGCCAGCAAGATCCAATCTAGANNNNNNNTGGAAAAGATGCTCTCCAAACCTGA
MSH3E11D	GAATTTTAAACAGCTATCAAGTAAAATGGATCCAACCCTTAGGGAACCC
MSH3E11G	GTGCCAGCAAGATCCAATCTAGANNNNNNNTTAAGGAATCTGGAAATCCTACAGAATCAG
MSH3E12D	ACTGATATGAAAACCAAAGGAAGTTTGCTGTCCAACCCTTAGGGAACCC
MSH3E12G	GTGCCAGCAAGATCCAATCTAGANNNNNNNGGTGACCCAGCCACTCCTTAAATTAAG
MSH3E13D	GGAAATAAATGCCCGGCTTGATGTCCAACCCTTAGGGAACCC
MSH3E13G	GTGCCAGCAAGATCCAATCTAGANNNNNNNAGGGGACTCTGTAGCATTTATCACAAAAAA
MSH3E14D	TGTTCTACCCAAGAGTTCTTCTTGATTGTCTCCAACCCTTAGGGAACCC
MSH3E14G	GTGCCAGCAAGATCCAATCTAGANNNNNNNCTTAAAGATACTCAATGAACAAGCTGCCAA
MSH3E15D	AGTTGGGGATAAAACTGAATTATTTAAAGATCCAACCCTTAGGGAACCC
MSH3E15G	GTGCCAGCAAGATCCAATCTAGANNNNNNNGCACAATATGTGACAGTATCAGGACAGGAG
MSH3E16D	TTTATGATAGAAATAAAGAACTCTGCTGTATCCAACCCTTAGGGAACCC
MSH3E16G	GTGCCAGCAAGATCCAATCTAGANNNNNNNTATACCAACTGATTGGGTAAAGGTTGGAAG
MSH3E17D	CACAAAAGCTGTGAGCCGCTTTTCCAACCCTTAGGGAACCC
MSH3E17G	GTGCCAGCAAGATCCAATCTAGANNNNNNNCAGTGCTGAATGGCTTGATTTTCTAGA
MSH3E18D	GAAATTCAGTGAACATTATCACTCCTTGTGTCCAACCCTTAGGGAACCC
MSH3E18G	GTGCCAGCAAGATCCAATCTAGANNNNNNNGTCGCTAAGCAAGGAGATTACTGCAG
MSH3E19D	ACCAACTGTACAAGAAGAAAGAAAAATTGTTCCAACCCTTAGGGAACCC
MSH3E19G	GTGCCAGCAAGATCCAATCTAGANNNNNNNCAATATGTCCCAAATAATACAGATTTATCA
MSH3E20D	GAGGACTCAGAGAGAGTAATGATAATTACCTCCAACCCTTAGGGAACCC
MSH3E20G	GTGCCAGCAAGATCCAATCTAGANNNNNNNGATTGTGGATGGCATTTTCACAAG
MSH3Eins20aD	TTCTTGGGACTTTCCCACAAAGTGTCCAACCCTTAGGGAACCC
MSH3Eins20aG	GTGCCAGCAAGATCCAATCTAGANNNNNNNTTTCTTTGAAGGAAAATACCTGTGTCCTTC
MSH3Eins20bD	TTCTATTAGTCCATTTTCACACTGCTGATATCCAACCCTTAGGGAACCC
MSH3Eins20bG	GTGCCAGCAAGATCCAATCTAGANNNNNNNCACATCTTATGTGGATGGCAGCAG
MSH3E21D	GATGGGTGCTGCAGACAATATATATAAAGGTCCAACCCTTAGGGAACCC
MSH3E21G	GTGCCAGCAAGATCCAATCTAGANNNNNNNTATGCTACACTTGAGTATTTCATCAGAGAT
MSH3E22D	GTGAAATCCTTAACCCTGTTTGTCACCTCCAACCCTTAGGGAACCC
MSH3E22G	GTGCCAGCAAGATCCAATCTAGANNNNNNNGAGGATGAAAGCAAACTGGATCCAG
MSH3E23D	GCRCAGCAGAACAAGTCCCTTCCAACCCTTAGGGAACCC
MSH3E23G	GTGCCAGCAAGATCCAATCTAGANNNNNNNAGAGCTGGAAGGATTAATAAATACGAAAAG
MSH3E24D	AAAGAGACTCAAGTATTTTGCAAAGTTATGTCCAACCCTTAGGGAACCC
MSH3EIntron16G	GTGCCAGCAAGATCCAATCTAGANNNNNNNTTCCTATTTGTGTTCTTTCCCCTCTTCTAG
MSH6E1lncG	GTGCCAGCAAGATCCAATCTAGANNNNNNNCCAAAACTGCAGGGGCCAAG
MSH6E2lncD	GAAAGATACAAAATTCTTGTGTGCAGCCTCTCCAACCCTTAGGGAACCC
MSH6E2lncG	GTGCCAGCAAGATCCAATCTAGANNNNNNNCGATCTTCATTGCTTTCCTCTGGACTT
MSH6E3lncD	AAACACCCTGTTGCCCAGGCTCCAACCCTTAGGGAACCC
MSH6E3lncG	GTGCCAGCAAGATCCAATCTAGANNNNNNNTCAGACTCCCAAGTAGCTGGGATTACAG
MSH6E1aG	GTGCCAGCAAGATCCAATCTAGANNNNNNNACGGAGGGCTGCGGAGATCG
MSH6E1G	GTGCCAGCAAGATCCAATCTAGANNNNNNNCGCCTGCTGCCCCCACCAG
MSH6Eins1aG	GTGCCAGCAAGATCCAATCTAGANNNNNNNACGGTGGGCCTTCGGCCTAG
MSH6Eins1bG	GTGCCAGCAAGATCCAATCTAGANNNNNNNGGATCCGGCTGGGTCCTTCG
MSH6E2D	TTGTGACTTCTCACCAGGAGATTTGGTCCAACCCTTAGGGAACCC
MSH6E2G	GTGCCAGCAAGATCCAATCTAGANNNNNNNTTAGCAAAAGGCTTTTAAAGCCATATACAG
MSH6E3D	GTTCAAAATCAAAGGAAGCCCAGAAGTCCAACCCTTAGGGAACCC
MSH6E3G	GTGCCAGCAAGATCCAATCTAGANNNNNNNAGCCAGAAGAGGAAGAAGAGATGGAG
MSH6E4D	GTAGGCACAACTTACGTAACAGATAAGAGTTCCAACCCTTAGGGAACCC
MSH6E4G	GTGCCAGCAAGATCCAATCTAGANNNNNNNGCTGTAGAGTGTATCGCAGTGTTGG
MSH6E5D	ATGTTTTACTGTGCCTGGCTAACTATAGTCTCCAACCCTTAGGGAACCC
MSH6E5G	GTGCCAGCAAGATCCAATCTAGANNNNNNNGGGCAAGTCTACGCTTATGAGACAG
MSH6E6D	GCTGGCTTATTAGCTGTAATGGCCCAGATGTCCAACCCTTAGGGAACCC
MSH6E6G	GTGCCAGCAAGATCCAATCTAGANNNNNNNTTGGTGCCTCAGACAGAATAATGTCAG
MSH6E7D	GTGAAAGTACATTTTTTGTTGAATTAAGTGTCCAACCCTTAGGGAACCC
MSH6E7G	GTGCCAGCAAGATCCAATCTAGANNNNNNNCATTCTCTGGTGCTTGTGGATGAATTAG
MSH6E8D	GAAGAGGTACTGCAACATTTGATGGGTCCAACCCTTAGGGAACCC
MSH6E8G	GTGCCAGCAAGATCCAATCTAGANNNNNNNGTTGCTGTGCGCCTAGGACATATG
MSH6E9D	GCATGCATGGTAGAAAATGAATGTGAAGTCCAACCCTTAGGGAACCC
MSH6E9G	GTGCCAGCAAGATCCAATCTAGANNNNNNNGAAGATGAATCAGTCACTACGATTATTTCG
MSH6E10D	GGAAGTTTGCCTGGCTAGTGAAAGGTCCAACCCTTAGGGAACCC
MSH6EIntron3G	GTGCCAGCAAGATCCAATCTAGANNNNNNNGTTTTTAAATACTCTTTCCTTGCCTGGCAG
MUTYHE1lncaG	GTGCCAGCAAGATCCAATCTAGANNNNNNNCCCGCCTGAGTCGTCTGTGG
MUTYHE1lncbG	GTGCCAGCAAGATCCAATCTAGANNNNNNNCGCGCTAGAGCTCGCGGGAG
MUTYHE1G	GTGCCAGCAAGATCCAATCTAGANNNNNNNTTCATCAGCGTGGGCCGCGG
MUTYHEins1D	GTATCTATTGTGTACAGTTTACCTGGCACTTCCAACCCTTAGGGAACCC
MUTYHEins1G	GTGCCAGCAAGATCCAATCTAGANNNNNNNAAGAATCAAAGTAATGTAAAATTACATTAG
MUTYHE1lnccG	GTGCCAGCAAGATCCAATCTAGANNNNNNNCAGGACCCTGAAGAGGAGGAGG
MUTYHE2D	GCCATCATGAGGAAGCCACGTCCAACCCTTAGGGAACCC
MUTYHE2G	GTGCCAGCAAGATCCAATCTAGANNNNNNNCCAAGCCTTCTGCCTGTGATG
MUTYHE3aD	GGATGATTGCTGAGTGTCCTGGTCCAACCCTTAGGGAACCC
MUTYHE3D	GCCTGGCCAGGCAGCCGGAATCCAACCCTTAGGGAACCC
MUTYHE3bD	AGACGTAGCTGAAGTCACAGCCTTCCTCCAACCCTTAGGGAACCC
MUTYHE3G	GTGCCAGCAAGATCCAATCTAGANNNNNNNGGGACCTACCATGGAGAAGACGG
MUTYHE4D	GCAGAAGATGAGATGGACCTGTCCAACCCTTAGGGAACCC
MUTYHE4G	GTGCCAGCAAGATCCAATCTAGANNNNNNNGACAGGCGGGCATATGCTG
MUTYHE5D	TGTGGGTCTCAGAGGTCATGCTTCCAACCCTTAGGGAACCC
MUTYHE5G	GTGCCAGCAAGATCCAATCTAGANNNNNNNTGATCAACTACTATACCGGATGGATGCAG
MUTYHE6D	AAGTGGCCTACACTGCAGGACCTTCCAACCCTTAGGGAACCC
MUTYHE6G	GTGCCAGCAAGATCCAATCTAGANNNNNNNTGGCCAGTGCTTCCCTGGAG
MUTYHE7D	GAGGTGAATCAACTCTGGGCTGGTCCAACCCTTAGGGAACCC
MUTYHE7G	GTGCCAGCAAGATCCAATCTAGANNNNNNNTGCAGGAGGGAGCTCGGAAG
MUTYHE8D	GTGGTAGAGGAGCTAGGGGGCCTCCAACCCTTAGGGAACCC
MUTYHE8G	GTGCCAGCAAGATCCAATCTAGANNNNNNNGCCTCTATCGCCTTTGGCCAG
MUTYHE9D	GCAACCGGTGTGGTGGATGGTCCAACCCTTAGGGAACCC
MUTYHE9G	GTGCCAGCAAGATCCAATCTAGANNNNNNNCCCTTGTTTCCCAGCAGCTCTG
MUTYHE10D	GGGTCTAGCCCAGCAGCTGGTCCAACCCTTAGGGAACCC
MUTYHE10G	GTGCCAGCAAGATCCAATCTAGANNNNNNNTGTGCCGGGCACGCCAGAGA
MUTYHE11D	GTGGAGCAGGAACAGCTCTTAGCCTCCAACCCTTAGGGAACCC
MUTYHE11G	GTGCCAGCAAGATCCAATCTAGANNNNNNNCAGTCCTGACGTGGAGGAGTGTG
MUTYHE12D	CTCCCAACACTGGACASTGCCTCCAACCCTTAGGGAACCC
MUTYHE12G	GTGCCAGCAAGATCCAATCTAGANNNNNNNGGTGCAGAGGCCCAACTCAG
MUTYHE13D	GTCTGCTGGCAGGACTGTGGTCCAACCCTTAGGGAACCC
MUTYHE13G	GTGCCAGCAAGATCCAATCTAGANNNNNNNACCTCCGGCACCTTGGGGAG
MUTYHE14D	GTTGTCCACACCTTCTCTCACATCAAGTCCAACCCTTAGGGAACCC
MUTYHE14G	GTGCCAGCAAGATCCAATCTAGANNNNNNNCTGTTTCCACCGCCATGAAAAAG
MUTYHE15D	GTTTTCCGTGTGTATCAGGGCCTCCAACCCTTAGGGAACCC
MUTYHE15G	GTGCCAGCAAGATCCAATCTAGANNNNNNNCCAACAGCCAGGGACCTGTATG
MUTYHEins15D	TAGAGACAGGGTTTCACCATGTTGACTAGTCCAACCCTTAGGGAACCC
MUTYHEins15G	GTGCCAGCAAGATCCAATCTAGANNNNNNNGCTGTTTGGAGGAAGCAGCTG
MUTYHE16D	GGTTCCAAAAGGTCCCAGGTGTTCCAACCCTTAGGGAACCC
MUTYHEIntron10G	GTGCCAGCAAGATCCAATCTAGANNNNNNNGACACTCAACCCTGTGCCTCTCAG
NTHL1E1G	GTGCCAGCAAGATCCAATCTAGANNNNNNNGGAGAAGAGAGGCTGCAGCAG
NTHL1E2D	AAGCGAGGAAAAGCCACAGCCTCCAACCCTTAGGGAACCC
NTHL1E2aG	GTGCCAGCAAGATCCAATCTAGANNNNNNNGAGGGCTCGGACAGTGAGAAAG
NTHL1E2G	GTGCCAGCAAGATCCAATCTAGANNNNNNNCTCCAGTGCCCCCCCAAAG
NTHL1E3D	GTACGCAGGTACCAGGTGCTGCTTCCAACCCTTAGGGAACCC
NTHL1E3G	GTGCCAGCAAGATCCAATCTAGANNNNNNNTACCCCGTCGGTTTCTGGAGG
NTHL1Eins3G	GTGCCAGCAAGATCCAATCTAGANNNNNNNCCTCCTTCCTGAAGGCGCAG
NTHL1E4D	AGCAAGGTGAAATACATCAAGCAGACCTCCAACCCTTAGGGAACCC
NTHL1E4G	GTGCCAGCAAGATCCAATCTAGANNNNNNNGGGCACTGTGTCAGGCATTG
NTHL1Eins4D	GTGTCTGTGGGCCTGACCACTCCAACCCTTAGGGAACCC
NTHL1Eins4G	GTGCCAGCAAGATCCAATCTAGANNNNNNNCAGCACTTTGGAAGGCCGAG
NTHL1E5D	CAGTGGACACGCATGTGCACTCCAACCCTTAGGGAACCC
NTHL1E5G	GTGCCAGCAAGATCCAATCTAGANNNNNNNCCTGGAGGAGTGGCTGCCTAG
NTHL1E6D	GGAGCTGTGGCACGAGATCAATTCCAACCCTTAGGGAACCC
NTHL1EIntron1G	GTGCCAGCAAGATCCAATCTAGANNNNNNNACTGCGTGGTGCTTTTTGCAG
PMS2E1G	GTGCCAGCAAGATCCAATCTAGANNNNNNNGGAGCGAGCTGAGAGCTCGAG
PMS2E2D	TACAGAACCTGCTAAGGCCATCAAACTCCAACCCTTAGGGAACCC
PMS2E2G	GTGCCAGCAAGATCCAATCTAGANNNNNNNCTGGATGCTGGTGCCACTAATATTG
PMS2E3D	ATCTAAAGCTTAAGGACTATGGAGTGGATCTCCAACCCTTAGGGAACCC
PMS2E3G	GTGCCAGCAAGATCCAATCTAGANNNNNNNGGGTAGAAGAAGAAAACTTCGAAGGCTTAA
PMS2E4D	CTCTGAAACATCACACATCTAAGATTCAAGTCCAACCCTTAGGGAACCC
PMS2E4aG	GTGCCAGCAAGATCCAATCTAGANNNNNNNCAAGAGTTTGCCGACCTAACTCAG
PMS2E4G	GTGCCAGCAAGATCCAATCTAGANNNNNNNCTCTGAGCTCACTTTGTGCACTGAG
PMS2E5D	CGATGTCACCATTTCTACCTGCCTCCAACCCTTAGGGAACCC
PMS2E5G	GTGCCAGCAAGATCCAATCTAGANNNNNNNCATAAGGAATTTCAAAGGAATATTAAGAAG
PMS2E6D	GAGTATGCCAAAATGGTCCAGGTCTTACTCCAACCCTTAGGGAACCC
PMS2E6bD	CAGGCATCCGTGTAAGTTGCACTCCAACCCTTAGGGAACCC
PMS2E6G	GTGCCAGCAAGATCCAATCTAGANNNNNNNCTCTGTGTTTGGGCAGAAGCAG
PMS2E7D	TTGCAAAGCCTCATTCCTTTTGTTCTCCAACCCTTAGGGAACCC
PMS2E7G	GTGCCAGCAAGATCCAATCTAGANNNNNNNCTGTTCSGATGCTCTGCATAATCTTTTTTA
PMS2E8D	CATCTCAGGTTTCATTTCACAATGCATCCAACCCTTAGGGAACCC
PMS2E8G	GTGCCAGCAAGATCCAATCTAGANNNNNNNGGCCTTGTGACCCAGCAAAG
PMS2E9D	GTCTGCAGACTCGTGAATGAGGTCTACTCCAACCCTTAGGGAACCC
PMS2E9G	GTGCCAGCAAGATCCAATCTAGANNNNNNNTTGTTGTTCTTAACATTTCTGTTGATTCAG
PMS2E10D	AATGCGTTGATATCAATGTTACTCCAGATATCCAACCCTTAGGGAACCC
PMS2E10G	GTGCCAGCAAGATCCAATCTAGANNNNNNNCAGCCACTGCTGGATGTTGAAG
PMS2E11D	GTAACTTAATAAAAATGCATGCAGCGGATTTCCAACCCTTAGGGAACCC
PMS2E11G	GTGCCAGCAAGATCCAATCTAGANNNNNNNAGCCGAAGATGAACTAAGAAAAGAGATAAG
PMS2E12D	TAAAACGATGTTTGCAGAAATGGAAATCTCCAACCCTTAGGGAACCC
PMS2E12G	GTGCCAGCAAGATCCAATCTAGANNNNNNNCAGGGGCAGAGGCTCATAGC
PMS2E13D	ACCTCAGACTCTCAACTTAACTGCTGTTAATCCAACCCTTAGGGAACCC
PMS2E13G	GTGCCAGCAAGATCCAATCTAGANNNNNNNATGGCTTTGATTTTGTTATCGATGAAAATG
PMS2E14D	CTCCAGTCACTGAAAGGGCTAAACTGATTCCAACCCTTAGGGAACCC
PMS2E14G	GTGCCAGCAAGATCCAATCTAGANNNNNNNCAGAGCCTGCCGGAAGTCG
PMS2E15D	GTGATGATTGGGACTGCTCTYAACACATCCAACCCTTAGGGAACCC
PMS2EIntron4G	GTGCCAGCAAGATCCAATCTAGANNNNNNNCACCATGCCTGGTATTCTCTCACAG
POLD1E1G	GTGCCAGCAAGATCCAATCTAGANNNNNNNGGAAACGCTGTTTGAAGCGG
POLD1Eins1D	TAGAGACAGGGTTTCACCATGTTGATAAGGTCCAACCCTTAGGGAACCC
POLD1Eins1G	GTGCCAGCAAGATCCAATCTAGANNNNNNNGGTGCCCAGCTGGGTACAG
POLD1E2D	GATGGATGGCAAGCGGCGGTCCAACCCTTAGGGAACCC
POLD1E2G	GTGCCAGCAAGATCCAATCTAGANNNNNNNCTGGAGGGGGTTGCAGACG
POLD1E3D	GGCAGGTCCCACCATCAGCTCCAACCCTTAGGGAACCC
POLD1E3G	GTGCCAGCAAGATCCAATCTAGANNNNNNNCAACAGTTGGAGATTGACCATTATGTGG
POLD1E4D	GCCCAGCRCAGCCTGTGCCTCCAACCCTTAGGGAACCC
POLD1E4G	GTGCCAGCAAGATCCAATCTAGANNNNNNNTACACCCCAGCGCCCCCTG
POLD1E5D	GTTTCGGGCCCGAGCACATTCCAACCCTTAGGGAACCC
POLD1E5G	GTGCCAGCAAGATCCAATCTAGANNNNNNNGTGGAACTGTGCTCCCGAGAGA
POLD1E6D	GCATGTTTGGGTACCACGGGTCCAACCCTTAGGGAACCC
POLD1E6G	GTGCCAGCAAGATCCAATCTAGANNNNNNNCCAACGTCGACTTTGAGATCCG
POLD1E7D	GTTCATGGTGGACACGGACATCTCCAACCCTTAGGGAACCC
POLD1E7G	GTGCCAGCAAGATCCAATCTAGANNNNNNNGCCCTGAGGCTGAAGGAGAAG
POLD1E8D	GCTACGCAGTGCCAGCTGGTCCAACCCTTAGGGAACCC
POLD1E8G	GTGCCAGCAAGATCCAATCTAGANNNNNNNGAGTGCGCCGGCCGCAAAG
POLD1E9D	GCATCTTCCCTGAGCCTGAGCTCCAACCCTTAGGGAACCC
POLD1E9G	GTGCCAGCAAGATCCAATCTAGANNNNNNNGAAGGAGGAGGACCTGCTGCAG
POLD1E10D	GCCTGGTCCACCTTCATCCGTATCCAACCCTTAGGGAACCC
POLD1E10G	GTGCCAGCAAGATCCAATCTAGANNNNNNNTCGGGCCCAGACCCTCAAG
POLD1E11D	GTACAAACATTCCCTTTCCTGGGCTCCAACCCTTAGGGAACCC
POLD1E11G	GTGCCAGCAAGATCCAATCTAGANNNNNNNGTGCAGATGGACATGCTGCAG
POLD1E12D	GTGCTGCTGCGGGAGTACAAGTCCAACCCTTAGGGAACCC
POLD1E12G	GTGCCAGCAAGATCCAATCTAGANNNNNNNAGCATCATCACYGACCTGCAG
POLD1E13D	AATGGGAACGACCAGACCCGTCCAACCCTTAGGGAACCC
POLD1E13G	GTGCCAGCAAGATCCAATCTAGANNNNNNNTATCCCAGCTGTTGCGGCAG
POLD1E14D	GCCATGCACGAGGGGCTGCTCCAACCCTTAGGGAACCC
POLD1E14G	GTGCCAGCAAGATCCAATCTAGANNNNNNNTGTCATCGAGCCCCTCAAAGG
POLD1E15D	GTACTACGACGTCCCCATCGCCTCCAACCCTTAGGGAACCC
POLD1E15bD	GGTGAGGCCACAAGACAGGGTCCAACCCTTAGGGAACCC
POLD1E15G	GTGCCAGCAAGATCCAATCTAGANNNNNNNCGGGACTGCACAGAAACTGGG
POLD1E16D	CCTGACTGAGGATCAGTTCATCAGGATCCAACCCTTAGGGAACCC
POLD1E16G	GTGCCAGCAAGATCCAATCTAGANNNNNNNCTGCTCAGTGCCCGGAAGAG
POLD1E17D	GGCCAAGGCCGAGCTGGCCTCCAACCCTTAGGGAACCC
POLD1E17aG	GTGCCAGCAAGATCCAATCTAGANNNNNNNACGGCAGCTGGCGCTGAAG
POLD1E17G	GTGCCAGCAAGATCCAATCTAGANNNNNNNCCGTGCCTGGAGATCTCACAG
POLD1Eins17D	AGTCTCACTCTCTCACCCAGGCTGTCCAACCCTTAGGGAACCC
POLD1Eins17G	GTGCCAGCAAGATCCAATCTAGANNNNNNNCCTCAACCTCCGGGACTCAG
POLD1E18D	AGCGTCACGGGGTTCGGACTCCAACCCTTAGGGAACCC
POLD1E18G	GTGCCAGCAAGATCCAATCTAGANNNNNNNGGCTACAGCACCAGTGCCAAG
POLD1E19D	GTGGTGTATGGTGACACTGACTCCGTCCAACCCTTAGGGAACCC
POLD1E19G	GTGCCAGCAAGATCCAATCTAGANNNNNNNCATCCGGCTGGAGTTTGAGAAG
POLD1E20D	GTCTACTTCCCATACCTGCTTATCAGCAAGTCCAACCCTTAGGGAACCC
POLD1E20G	GTGCCAGCAAGATCCAATCTAGANNNNNNNGCCGCCTGCTCATCGACCG
POLD1E21D	AGACCCTGAGGGCGCGGTGTCCAACCCTTAGGGAACCC
POLD1E21aG	GTGCCAGCAAGATCCAATCTAGANNNNNNNGCGGCCTCCGACTATGCCG
POLD1E21G	GTGCCAGCAAGATCCAATCTAGANNNNNNNACGTGGAGCTGGCCGAGAG
POLD1E22D	GATGAGGAAGCGGGACCCCTCCAACCCTTAGGGAACCC
POLD1E22G	GTGCCAGCAAGATCCAATCTAGANNNNNNNGCCGCCTACATGAAGTCGGAG
POLD1E23D	GACCCGCTGTTCGTGCTGGTCCAACCCTTAGGGAACCC
POLD1E23G	GTGCCAGCAAGATCCAATCTAGANNNNNNNGCCGAGGCTGTGCTACTGC
POLD1E24D	GGGGGGACCACACGCGCTGTCCAACCCTTAGGGAACCC
POLD1E24G	GTGCCAGCAAGATCCAATCTAGANNNNNNNCACAGTGCTCAGCCACCAGG
POLD1E25D	GAGCCGTGTGTGAGTTCTGCCTCCAACCCTTAGGGAACCC
POLD1E25G	GTGCCAGCAAGATCCAATCTAGANNNNNNNGGGAGTCTGAGCTGTATCAGAAGGAG
POLD1E26D	GTATCCCATCTGAATGCCCTGGAGTCCAACCCTTAGGGAACCC
POLD1E26G	GTGCCAGCAAGATCCAATCTAGANNNNNNNCGAGGACGTCATCTGCACCAG
POLD1E27D	CCGGGACTGCCCCATCTTCTATCCAACCCTTAGGGAACCC
POLD1EIntron10G	GTGCCAGCAAGATCCAATCTAGANNNNNNNACACCCTGCCTCTCCTCCTCAG
POLEE1G	GTGCCAGCAAGATCCAATCTAGANNNNNNNCGGATGGCGAGGCCAGCAG
POLEE2D	GGATGATGGCGCCACTTCCTCCAACCCTTAGGGAACCC
POLEE2G	GTGCCAGCAAGATCCAATCTAGANNNNNNNGCTGGCTCATTAACATGCATCCT
POLEE3D	ACCGAGATTTTAGATGAAGATAAGCGCTTATCCAACCCTTAGGGAACCC
POLEE3G	GTGCCAGCAAGATCCAATCTAGANNNNNNNTTTATTCAAGATGACGGAAGCAGATTTAAG
POLEE4D	GTGGCTTTGCCCTATAAACCGTCCAACCCTTAGGGAACCC
POLEE4G	GTGCCAGCAAGATCCAATCTAGANNNNNNNTATTTCTACATTGCGACCAGAAAG
POLEE5D	GGTTGTGAGCGAGAAGTTTCATCTTTTCTCCAACCCTTAGGGAACCC
POLEE5G	GTGCCAGCAAGATCCAATCTAGANNNNNNNGTCCCCAAAGAGGATCTGGACTTG
POLEE6D	CCAAATCACTTGGTGGGTTTGAAGTCCAACCCTTAGGGAACCC
POLEE6G	GTGCCAGCAAGATCCAATCTAGANNNNNNNGCGTACACAGCTCTGCTTTCCAG
POLEEins6D	GGTCTTGCTCTGTTGCCCAGGTCCAACCCTTAGGGAACCC
POLEEins6G	GTGCCAGCAAGATCCAATCTAGANNNNNNNAGCCTCCTGAGTAACTGGGATCACAG
POLEE7D	TGTTCTGCAGAGGGGCGGTTCCAACCCTTAGGGAACCC
POLEE7G	GTGCCAGCAAGATCCAATCTAGANNNNNNNCCATTGACCTGAAGATCCACGTG
POLEE8D	GCTCATTGGTACAATGTCAGATACCGAGTCCAACCCTTAGGGAACCC
POLEE8G	GTGCCAGCAAGATCCAATCTAGANNNNNNNCGAGATGACCTTGTTGAACGACCT
POLEE9D	GACCCTGTGGTTTTGGCATTTGTCCAACCCTTAGGGAACCC
POLEE9G	GTGCCAGCAAGATCCAATCTAGANNNNNNNGATTTCCTACATGATCGATGGCCAG
POLEE10D	GGCTACCTCATCACCAACAGGGATCCAACCCTTAGGGAACCC
POLEE10bD	GGAGATTGTTTCAGAAGATATTGAAGATTTTCCAACCCTTAGGGAACCC
POLEE10G	GTGCCAGCAAGATCCAATCTAGANNNNNNNTTGTGTCTTCAATGAACCCGATGAG
POLEE11D	GCTCATCTGATCCAAAGGTGGTTTGTCCAACCCTTAGGGAACCC
POLEE11G	GTGCCAGCAAGATCCAATCTAGANNNNNNNACCTACAACGGGGACTTTTTTGACTG
POLEE12D	GCCATTTGTGGAGGCCCGGTCCAACCCTTAGGGAACCC
POLEE12G	GTGCCAGCAAGATCCAATCTAGANNNNNNNCATCCACATGGACTGCCTCAG
POLEE13D	GTGGGTGAAGAGGGACAGTTACCTTCTCCAACCCTTAGGGAACCC
POLEE13G	GTGCCAGCAAGATCCAATCTAGANNNNNNNGGCCACGGAGCAGCCCCAG
POLEE14D	ACTCTGGCCACGTATTCTGTGTCAGTCCAACCCTTAGGGAACCC
POLEE14G	GTGCCAGCAAGATCCAATCTAGANNNNNNNTCCCATGGAGCCCGACGAG
POLEE15D	GTGCTGCGGAAGGGCTCTGTCCAACCCTTAGGGAACCC
POLEE15G	GTGCCAGCAAGATCCAATCTAGANNNNNNNGATATCCCTTGCCGGTTTAGGATG
POLEE16D	AATCCTGCCGCCTTTGACTTCTCCAACCCTTAGGGAACCC
POLEE16G	GTGCCAGCAAGATCCAATCTAGANNNNNNNGGAGCAAGTCACCAACTTTGAAGAG
POLEE17D	GTGTGTGATGAGATTAAGAGCAAGCTTGTCCAACCCTTAGGGAACCC
POLEE17G	GTGCCAGCAAGATCCAATCTAGANNNNNNNCCTGACCAACCGCCTGCAG
POLEE18D	CCCTCTGCCATGGTGGACGTCCAACCCTTAGGGAACCC
POLEE18G	GTGCCAGCAAGATCCAATCTAGANNNNNNNCAGTGGAGGGGCGAGTTCA
POLEE19D	TGCCAGCCAGTCGCAGCGATCCAACCCTTAGGGAACCC
POLEE19G	GTGCCAGCAAGATCCAATCTAGANNNNNNNATACGAGAAGAGAAGGCTGGCGG
POLEE20D	ATTACTGCCGGAAAGCCTACAAGAAGATTCCAACCCTTAGGGAACCC
POLEE20G	GTGCCAGCAAGATCCAATCTAGANNNNNNNGTTACGAGTTCAAAGGGCTCCACAAG
POLEE21D	GTGTGGAAAAAGAAGCTCTCGGCTCCAACCCTTAGGGAACCC
POLEE21G	GTGCCAGCAAGATCCAATCTAGANNNNNNNGGCTATGTCATGCGCAAGGG
POLEE22D	GGCTCGCTGGTACTCCATGGTCCAACCCTTAGGGAACCC
POLEE22G	GTGCCAGCAAGATCCAATCTAGANNNNNNNGGAGCTGATCGAGCAGATTGG
POLEE23D	GAGGCCCTTAGAGCTGGACACAGTCCAACCCTTAGGGAACCC
POLEE23G	GTGCCAGCAAGATCCAATCTAGANNNNNNNGCCATGTTGAACATCATGGTCAAG
POLEE24D	GAAGGCTTCACCAATGACCAGTACCTCCAACCCTTAGGGAACCC
POLEE24G	GTGCCAGCAAGATCCAATCTAGANNNNNNNAAGGAAGAAGGCAAGAAATTGAAGAAGAG
POLEE25D	GTATGCTGTGTTCAATGAAGACGGTTCTTCCAACCCTTAGGGAACCC
POLEE25G	GTGCCAGCAAGATCCAATCTAGANNNNNNNGCTGGACGTGCTGTACAGCAAG
POLEE26D	GCAGCCAACATGCCTGACTCTTCCAACCCTTAGGGAACCC
POLEE26G	GTGCCAGCAAGATCCAATCTAGANNNNNNNGGCTCCCCTGTCACGGAGAG
POLEE27aD	GTCTCCTTATGTTTGCAGTATTCACCACAGTCCAACCCTTAGGGAACCC
POLEE27D	GGCCATCCCACTTGCCATTTTCCAACCCTTAGGGAACCC
POLEE27G	GTGCCAGCAAGATCCAATCTAGANNNNNNNTTCCCTTCAAGACTTTGATATTCGAGCA
POLEE28D	ATTCTGGATTGGGACTACTACATTGAGCGTCCAACCCTTAGGGAACCC
POLEE28G	GTGCCAGCAAGATCCAATCTAGANNNNNNNCCCTGCGGCCCTGCAGCAG
POLEE29D	GTAAAGAACCCAGTGCCACGTGTCTCCAACCCTTAGGGAACCC
POLEE29G	GTGCCAGCAAGATCCAATCTAGANNNNNNNCCCTGGAGGGCAGGAGACAG
POLEE30D	GTCACGATGGCCGAGGCCTTCCAACCCTTAGGGAACCC
POLEE30G	GTGCCAGCAAGATCCAATCTAGANNNNNNNCGCCCTGGGAACCAGCCAG
POLEE31D	GAGGAATGGCTTGTCTGGCTCCTCCAACCCTTAGGGAACCC
POLEE31G	GTGCCAGCAAGATCCAATCTAGANNNNNNNCTTCCGTGGCAGATTGTGCAG
POLEE32D	ATCAGCGAGACCAGCCAGGTCCAACCCTTAGGGAACCC
POLEE32G	GTGCCAGCAAGATCCAATCTAGANNNNNNNGGAGGGTGCTTCGTATCGCAAG
POLEE33D	GTAAATCGGGTCCTTCCTCGCTCTCCAACCCTTAGGGAACCC
POLEE33G	GTGCCAGCAAGATCCAATCTAGANNNNNNNGACATCGAGGGCGTATATGAGACTCAG
POLEE34D	GTTCCGTTACTGTTCCGGGCCTCCAACCCTTAGGGAACCC
POLEE34G	GTGCCAGCAAGATCCAATCTAGANNNNNNNCCCAGTTCAGCTACCTGGAACCAG
POLEE35D	GGAGTATCCGCCATATCTACCTGTACCACTCCAACCCTTAGGGAACCC
POLEE35G	GTGCCAGCAAGATCCAATCTAGANNNNNNNCRTCCGTCTTTGTGCTGGACACT
POLEE36D	GTGCGCAGCAACCAGATGCTCCAACCCTTAGGGAACCC
POLEE36G	GTGCCAGCAAGATCCAATCTAGANNNNNNNCGATTCCTGCTCGCCTACAAG
POLEE37D	GAGGAGCGCCGGGGGCCCATCCAACCCTTAGGGAACCC
POLEE37G	GTGCCAGCAAGATCCAATCTAGANNNNNNNGCAGGCCTTCGAGATGAGCAG
POLEE38D	GTACTTTCACATTCCCATTGGGAACCTACTCCAACCCTTAGGGAACCC
POLEE38G	GTGCCAGCAAGATCCAATCTAGANNNNNNNATCAACAGTTCAGGCTGTTACTCCACAG
POLEE39D	TGTGTGTGGAGCTGGACCTTCAGTCCAACCCTTAGGGAACCC
POLEE39G	GTGCCAGCAAGATCCAATCTAGANNNNNNNAGCCCTGTGCTCTAACACCTTCAG
POLEE39bG	GTGCCAGCAAGATCCAATCTAGANNNNNNNTGGTCATACCACAAATGAATGGAAGG
POLEE40D	GATCCTGAAGAGCATGGTCGTGTCCAACCCTTAGGGAACCC
POLEE40G	GTGCCAGCAAGATCCAATCTAGANNNNNNNAACATGATGAAGAAGCTCTTCCTGCA
POLEE41D	GCTCATCGCTGAGTTCAAGCGTCCAACCCTTAGGGAACCC
POLEE41G	GTGCCAGCAAGATCCAATCTAGANNNNNNNGCTTACGTGGAGTACATCACCAGCAG
POLEE42D	CATCCATTCAAAGGAGACCTTCCATTTCCAACCCTTAGGGAACCC
POLEE42G	GTGCCAGCAAGATCCAATCTAGANNNNNNNAAAGTTTCATCTCGTATTCACTGTGGACTG
POLEE43D	CAAGACTCCCAGAAAGCAGGGGTCCAACCCTTAGGGAACCC
POLEE43G	GTGCCAGCAAGATCCAATCTAGANNNNNNNGCCAGAACTACTTCCTCATGATTGTTTCAG
POLEE44D	CGTACATCGTGGCCGTGTACCTCCAACCCTTAGGGAACCC
POLEE44G	GTGCCAGCAAGATCCAATCTAGANNNNNNNGCGGTCGGAGCCCTTCCCG
POLEE45D	GAATGATCACCTTCTCTCAGGATTTCCAACCCTTAGGGAACCC
POLEE45bD	GATTATGTCGCAAATGAGCTCACTCAGTCCAACCCTTAGGGAACCC
POLEE45G	GTGCCAGCAAGATCCAATCTAGANNNNNNNCTGGAGTTCATCAAATACGTGTGCAAG
POLEE46D	GTGCTGTCCCTGGACACCAACTCCAACCCTTAGGGAACCC
POLEE46G	GTGCCAGCAAGATCCAATCTAGANNNNNNNGACCTGTGTAAAGACTCTTCCTTCTCAGAG
POLEE47D	GATGGGGCGGTCCTGCCTCTCCAACCCTTAGGGAACCC
POLEE47G	GTGCCAGCAAGATCCAATCTAGANNNNNNNCCTTCACCCTGCAGGACCTG
POLEEins47D	CGGAAGGAGGCAGACACTCCTCCAACCCTTAGGGAACCC
POLEE48D	GTCTGCCTGAAGTGCCGCGTCCAACCCTTAGGGAACCC
POLEE48G	GTGCCAGCAAGATCCAATCTAGANNNNNNNCCCTCACCATCCACACCCAG
POLEE49D	GTCTTCATGGAACAGATCGGAATATTCCTCCAACCCTTAGGGAACCC
POLEEIntron5G	GTGCCAGCAAGATCCAATCTAGANNNNNNNCAATGAGCGTGATCTCTTCGCATTATAG
PTENE1G	GCCATTGCGGTGACACTATAGNNNNNNNAAGAGGATGGATTCGACTTAGACTTGACCT
PTENEins1D	GTTTTTACATGTGAGCTGTGACATGACTGTCCAACCCTTAGGGAACCC
PTENE2D	ATATTTATCCAAACATTATTGCTATGGGATTCCAACCCTTAGGGAACCC
PTENE2G	GCCATTGCGGTGACACTATAGNNNNNNNATACAGGAACAATATTGATGATGTAGTAAG
PTENE3D	GTTTTTGGATTCAAAGCATAAATCCAACCCTTAGGGAACCC
PTENE3G	GCCATTGCGGTGACACTATAGNNNNNNNCATAAAAACCATTACAAGATATACAATCT
PTENEins3D	ATGGGGAATCTGAGGCCTAGAGATCCAACCCTTAGGGAACCC
PTENEins3G	GCCATTGCGGTGACACTATAGNNNNNNNAGTTAAGTGAGTTGAACAAGGTCACACAG
PTENE4D	TTGTGCTGAAAGACATTATGACACCTCCAACCCTTAGGGAACCC
PTENE4G	GCCATTGCGGTGACACTATAGNNNNNNNACCGCCAAATTTAATTGCAGAG
PTENE5D	TTGCACAATATCCTTTTGAAGACCATAACCTCCAACCCTTAGGGAACCC
PTENE5G	GCCATTGCGGTGACACTATAGNNNNNNNGGGGAAGTAAGGACCAGAGACAAAAAG
PTENEins5D	GCAGATCCTACAGGAGGTATTCCAGATAAATCCAACCCTTAGGGAACCC
PTENEins5G	GCCATTGCGGTGACACTATAGNNNNNNNCTGACCTTGTAGAGGCCAAGGCTAAA
PTENE6D	GGAGTAACTATTCCCAGTCAGAGGCGTCCAACCCTTAGGGAACCC
PTENE6G	GCCATTGCGGTGACACTATAGNNNNNNNGTTCAGTGGCGGAACTTGCA
PTENE7D	ATCCTCAGTTTGTGGTCTGCCAGTCCAACCCTTAGGGAACCC
PTENE7G	GCCATTGCGGTGACACTATAGNNNNNNNTTCCACAAACAGAACAAGATGCTAAAAAAG
PTENE8D	GACAAAATGTTTCACTTTTGGGTAAATACATCCAACCCTTAGGGAACCC
PTENE8G	GCCATTGCGGTGACACTATAGNNNNNNNGCCAACCGATACTTTTCTCCAAATTTTAAG
PTENE9D	GTGAAGCTGTACTTCACAAAAACAGTAGAGTCCAACCCTTAGGGAACCC
PTENEIntron6G	GCCATTGCGGTGACACTATAGNNNNNNNAATAATACTGGTATGTATTTAACCATGCAG
RNF43E1aG	GTGCCAGCAAGATCCAATCTAGANNNNNNNGGAGGTTTCAGAAATGATTTTGGATTTTCT
RNF43E1G	GTGCCAGCAAGATCCAATCTAGANNNNNNNGGGCCCGACAGCGCAACAG
RNF43E1bD	GCTGCGGAATTTCTCGGCACTCCAACCCTTAGGGAACCC
RNF43E2D	TGCCTGGCAACTTGATGCATATGTCCAACCCTTAGGGAACCC
RNF43E2bD	GAATGCTACCTGTTTTTGGGAATAAACTTTTCCAACCCTTAGGGAACCC
RNF43E2G	GTGCCAGCAAGATCCAATCTAGANNNNNNNATAACTCCAGCAGAAGGAAAATTAATGCAG
RNF43Eins2G	GTGCCAGCAAGATCCAATCTAGANNNNNNNAGACTATAACTTTAAGAAATTATCTTCTGG
RNF43E3D	TCCCACCCGCTGTACCTGTGTCCAACCCTTAGGGAACCC
RNF43E3G	GTGCCAGCAAGATCCAATCTAGANNNNNNNCTGCCTGTCACTGGCTAGCAAG
RNF43E4D	GCTCGGATGGCGGGTGAGCTCCAACCCTTAGGGAACCC
RNF43E4G	GTGCCAGCAAGATCCAATCTAGANNNNNNNGATCGAGCTGCTGCTGAGCAG
RNF43E5D	CTGCAGCAGCCGCTGGGGCTCCAACCCTTAGGGAACCC
RNF43E5G	GTGCCAGCAAGATCCAATCTAGANNNNNNNGAAGGAGCCCCCGGCCTGG
RNF43E6D	CCAGATTATGATGTGTGGATCCTAATGACATCCAACCCTTAGGGAACCC
RNF43E6G	GTGCCAGCAAGATCCAATCTAGANNNNNNNCCCCCGCCACAGCAGGCCG
RNF43E7D	GATCYGCTTCAGCAGAGAACAGCTCCAACCCTTAGGGAACCC
RNF43E7G	GTGCCAGCAAGATCCAATCTAGANNNNNNNGGAGGAGTTCTCTGAGGGGCAG
RNF43E8D	GAGCTACGGGTCATTTCCTGCCTTCCAACCCTTAGGGAACCC
RNF43E8G	GTGCCAGCAAGATCCAATCTAGANNNNNNNCCCTCTGCATGTTCAACATCACAG
RNF43E9D	AGGGAGATTCATTTTCCCAGTCCCTTCCAACCCTTAGGGAACCC
RNF43E9G	GTGCCAGCAAGATCCAATCTAGANNNNNNNGTGCTGTCGGCCCAGCCTG
RNF43E10D	GCTCAGAGGAGGAACTCGAGGAGTCCAACCCTTAGGGAACCC
RNF43EIntron7G	GTGCCAGCAAGATCCAATCTAGANNNNNNNTTGGACCCCCTCTTTTTCTCCAG
RPS20E1G	GCCATTGCGGTGACACTATAGNNNNNNNCCCGCGCGCARCAGCCATG
RPS20E1bG	GCCATTGCGGTGACACTATAGNNNNNNNGGAAAGGCGCTCCTGAAATG
RPS20E2D	GCTTTTAAGGATACCGGAAAAACACCCTCCAACCCTTAGGGAACCC
RPS20E2G	GCCATTGCGGTGACACTATAGNNNNNNNCGCAACGTAAAATCCTTGGAAAAGG
RPS20E3D	TGTGTGCTGACTTGATAAGAGGCGTCCAACCCTTAGGGAACCC
RPS20E3G	GCCATTGCGGTGACACTATAGNNNNNNNGGACCAGTTCGAATGCCTACCAAG
RPS20E4D	ACTTTGAGAATCACTACRAGAAAAACTCCTTCCAACCCTTAGGGAACCC
RPS20E4aG	GCCATTGCGGTGACACTATAGNNNNNNNCCATCAGTATTGAGCCAGGAGTTGAG
RPS20E5bD	TTGATCGAATCTACAGATGCAGAACCCTCCAACCCTTAGGGAACCC
RPS20E5bG	GCCATTGCGGTGACACTATAGNNNNNNNCGCCAAAAAAGTGACCAAGCAG
RPS20E6bD	AGTCTTTCTCTGTCACCCAGGCTGTCCAACCCTTAGGGAACCC
RPS20EIntron2G	GCCATTGCGGTGACACTATAGNNNNNNNTTATACTGAGAGGTCTTTTATTTCCTGTAG
SMAD4E1lncaG	GTGCCAGCAAGATCCAATCTAGANNNNNNNGCCTGGAATCCTGACTCAGAGAATCT
SMAD4E1lncbG	GTGCCAGCAAGATCCAATCTAGANNNNNNNGGGCTGCCAGAAAGAGAAGGAAG
SMAD4E1G	GTGCCAGCAAGATCCAATCTAGANNNNNNNCGCCACCGCCCGAGCCCAG
SMAD4E2D	GTTATCCTGAATACATGTCTAACAATTTTCTCCAACCCTTAGGGAACCC
SMAD4E2G	GTGCCAGCAAGATCCAATCTAGANNNNNNNAGAACATTGGATGGGAGGCTTCAG
SMAD4E3D	GTGGCTGGTCGGAAAGGATTTCTCCAACCCTTAGGGAACCC
SMAD4E3G	GTGCCAGCAAGATCCAATCTAGANNNNNNNACTACGAACGAGTTGTATCACCTGGAATTG
SMAD4E4D	ATCTCTCAGGATTAACACTGCAGAGTAATGTCCAACCCTTAGGGAACCC
SMAD4E4G	GTGCCAGCAAGATCCAATCTAGANNNNNNNATCTCTCAGGATTAACACTGCAGAGTAATG
SMAD4Eins4G	GTGCCAGCAAGATCCAATCTAGANNNNNNNGATTTGGACAAAGGAATGATACAAGASCAG
SMAD4E5D	CTCCATCAAGTATGATGGTGAAGGATGAATTCCAACCCTTAGGGAACCC
SMAD4E5G	GTGCCAGCAAGATCCAATCTAGANNNNNNNCAACATTCCTGTGGCTTCCACAA
SMAD4E6D	GTCAGCCTGCCAGTATACTGGGGTCCAACCCTTAGGGAACCC
SMAD4E6G	GTGCCAGCAAGATCCAATCTAGANNNNNNNTTACTGGTCAGCCAGCTACTTACCATCATA
SMAD4E7D	ACAGCACTACCACCTGGACTGGAATCCAACCCTTAGGGAACCC
SMAD4E7G	GTGCCAGCAAGATCCAATCTAGANNNNNNNGCCCCATCCCGGACATTACT
SMAD4E8D	GGCCTGTTCACAATGAGCTTGCTCCAACCCTTAGGGAACCC
SMAD4E8G	GTGCCAGCAAGATCCAATCTAGANNNNNNNCCTCCCATTTCCAATCATCCTG
SMAD4E9D	CTCCTGAGTATTGGTGTTCCATTGCTTACTTCCAACCCTTAGGGAACCC
SMAD4E9G	GTGCCAGCAAGATCCAATCTAGANNNNNNNGGACAGAAGCCATTGAGAGAGCAAG
SMAD4E10D	GTTGCACATAGGCAAAGGTGTGCTCCAACCCTTAGGGAACCC
SMAD4E10G	GTGCCAGCAAGATCCAATCTAGANNNNNNNCATAAGATCTACCCAAGTGCATATATAAAG
SMAD4E11D	GTCTTTGATTTGCGTCAGTGTCATCTCCAACCCTTAGGGAACCC
SMAD4E11G	GTGCCAGCAAGATCCAATCTAGANNNNNNNGATCAGTAGGTGGAATAGCTCCAGCTATCA
SMAD4Eins11D	AGTTAAACTCCTGACTATAGACTTTTATGATCCAACCCTTAGGGAACCC
SMAD4Eins11G	GTGCCAGCAAGATCCAATCTAGANNNNNNNAACCCCTGTTCTTAACCTCTTCAGTGTG
SMAD4E12D	GTCTGTCAGCTGCTGCTGGAATTTCCAACCCTTAGGGAACCC
SMAD4EIntron8G	GTGCCAGCAAGATCCAATCTAGANNNNNNNAGGATGTTCTTTCCCATTTATTTCCTATAG
STK11E1lncG	GTGCCAGCAAGATCCAATCTAGANNNNNNNATCCACCTCGGGAAACCACAAG
STK11E2lncD	GTCCTCCTAAATGTCTTCCCAGCCTCCAACCCTTAGGGAACCC
STK11E2lncG	GTGCCAGCAAGATCCAATCTAGANNNNNNNACAAGACACCCAGTTAAAATTCAACTGTAG
STK11E3lncD	GCAAGGATTCAGGGACATCTCAGATCCAACCCTTAGGGAACCC
STK11E3lncG	GTGCCAGCAAGATCCAATCTAGANNNNNNNCTTCAAAGCACCTCTCAAGTCGG
STK11E1aG	GTGCCAGCAAGATCCAATCTAGANNNNNNNCCGCGGACCGGACGCTGAG
STK11E1aD	CGGAGCTGTTGGCCGCGGCTCCAACCCTTAGGGAACCC
STK11E1G	GTGCCAGCAAGATCCAATCTAGANNNNNNNGGGGAGGCCAACGTGAAGAA
STK11Eins1D	CTCCTGGCCACTCTGAATCCACTTCCAACCCTTAGGGAACCC
STK11Eins1G	GTGCCAGCAAGATCCAATCTAGANNNNNNNCAGACCATCCTGGCCAACATG
STK11E2D	GGAAATTCAACTACTGAGGAGGTTACGGTCCAACCCTTAGGGAACCC
STK11E2G	GTGCCAGCAAGATCCAATCTAGANNNNNNNTGTGTTATACAACGAAGAGAAGCAGAAAAT
STK11E3D	GTATATGGTGATGGAGTACTGCGTGTGTTCCAACCCTTAGGGAACCC
STK11E3G	GTGCCAGCAAGATCCAATCTAGANNNNNNNCAGTGTGCCAGGCCCACGG
STK11E4D	GTACTTCTGTCAGCTGATTGACGGCTCCAACCCTTAGGGAACCC
STK11E4G	GTGCCAGCAAGATCCAATCTAGANNNNNNNCGACCTGGGCGTGGCCGAG
STK11E5D	GCACTGCACCCGTTCGCGGTCCAACCCTTAGGGAACCC
STK11E5G	GTGCCAGCAAGATCCAATCTAGANNNNNNNGGTCGGCTGGGGTCACCCT
STK11E6D	CTACAACATCACCACGGGTCTGTACCTCCAACCCTTAGGGAACCC
STK11E6G	GTGCCAGCAAGATCCAATCTAGANNNNNNNCCGCTCTCTGACCTGCTGAAAG
STK11E7D	GGATGCTTGAGTACGAACCGGTCCAACCCTTAGGGAACCC
STK11E7G	GTGCCAGCAAGATCCAATCTAGANNNNNNNGGCAGATCCGGCAGCACAG
STK11E8D	CTGGTTCCGGAAGAAACATCCTCTCCAACCCTTAGGGAACCC
STK11E8G	GTGCCAGCAAGATCCAATCTAGANNNNNNNCAGGACTTCACGGTGCCCG
STK11E8aD	GTGGCGAGGAGGCGTCTGAGTCCAACCCTTAGGGAACCC
STK11E9D	GACAGGTCCCAGAAGAGGAGGCTCCAACCCTTAGGGAACCC
STK11E9G	GTGCCAGCAAGATCCAATCTAGANNNNNNNGTGAGGCTGGCCGCCTGCAG
STK11E10D	CCCGTGTCCAGGAGCCCCGTCCAACCCTTAGGGAACCC
STK11EIntron1G	GTGCCAGCAAGATCCAATCTAGANNNNNNNACCCCTGTCCTCTCTGTCCCAG
TP53E1G	GTGCCAGCAAGATCCAATCTAGANNNNNNNGACACGCTTCCCTGGATTGG
TP53E2D	CAGCCAGACTGCCTTCCGGTCCAACCCTTAGGGAACCC
TP53E2G	GTGCCAGCAAGATCCAATCTAGANNNNNNNTCAGGAAACATTTTCAGACCTATGGAAACT
TP53E3D	ACTTCCTGAAAACAACGTTCTGTCCAACCCTTAGGGAACCC
TP53E3G	GTGCCAGCAAGATCCAATCTAGANNNNNNNACTTCCTGAAAACAACGTTCTG
TP53E4D	TCCCCCTTGCCGTCCCAAGCTCCAACCCTTAGGGAACCC
TP53E4G	GTGCCAGCAAGATCCAATCTAGANNNNNNNAGCCAAGTCTGTGACTTGCACG
TP53E5D	TACTCCCCTGCCCTCAACAAGATTCCAACCCTTAGGGAACCC
TP53E5bD	ATGTTTTGCCAACTGGCCAAGACTCCAACCCTTAGGGAACCC
TP53E5G	GTGCCAGCAAGATCCAATCTAGANNNNNNNAGCGCTGCTCAGATAGCGATG
TP53E6D	GTCTGGCCCCTCCTCAGCATTCCAACCCTTAGGGAACCC
TP53E6G	GTGCCAGCAAGATCCAATCTAGANNNNNNNTGCCCTATGAGCCGCCTGAG
TP53E7D	GTTGGCTCTGACTGTACCACCATCCTCCAACCCTTAGGGAACCC
TP53E7G	GTGCCAGCAAGATCCAATCTAGANNNNNNNCCATCATCACACTGGAAGACTCCAG
TP53E8D	TGGTAATCTACTGGGACGGAACAGCTTCCAACCCTTAGGGAACCC
TP53E8G	GTGCCAGCAAGATCCAATCTAGANNNNNNNCCCCAGGGAGCACTAAGCGAG
TP53E9D	CACTGCCCAACAACACCAGCTTCCAACCCTTAGGGAACCC
TP53E9G	GTGCCAGCAAGATCCAATCTAGANNNNNNNACTGGATGGAGAATATTTCACCCTTCAG
TP53E9bD	GACCAGACCAGCTTTCAAAAAGAAAATTGTTCCAACCCTTAGGGAACCC
TP53E9gD	ATGCTACTTGACTTACGATGGTGTTACTTCTCCAACCCTTAGGGAACCC
TP53E9bgG	GTGCCAGCAAGATCCAATCTAGANNNNNNNCTGATAAACTCGTCGTAAGTTGAAAATATT
TP53E10D	ATCCGTGGGCGTGAGCGCTTTCCAACCCTTAGGGAACCC
TP53E10G	GTGCCAGCAAGATCCAATCTAGANNNNNNNGGGAGCAGGGCTCACTCCAG
TP53E11D	CCACCTGAAGTCCAAAAAGGGTCTCCAACCCTTAGGGAACCC
TP53E12D	GGAATGCCAAACACTCTCCCCTCCAACCCTTAGGGAACCC
TP53E12G	GTGCCAGCAAGATCCAATCTAGANNNNNNNCATTCTGACTCTGCCAAACCCTTCTTT
TP53E13D	AAAACATTTCCGGCCAGGCACTCCAACCCTTAGGGAACCC
TP53E14D	GCGTGAGCCACTGCGCCTGGTCCAACCCTTAGGGAACCC
TP53E15D	GCCAAGGCAGGTGGATCACCTTCCAACCCTTAGGGAACCC
TP53EIntron6G	GTGCCAGCAAGATCCAATCTAGANNNNNNNCTCATCTTGGGCCTGTGTTATCTCCTAG

## Sheet: All_junctions
Junction	Proportion	Type_Jonction	circRNAexpression_compared_mRNA(%)
APCE10G-APCE11D	1.0	Canonical
APCE11G-APCE10bD	0.514047866805411	Circular	0.0789748
APCE11G-APCE12D	1.0	Canonical
APCE11G-APCE14D	0.6815816857440167	Exon_skipping
APCE11G-APCE15D	0.8803329864724245	Exon_skipping
APCE11G-APCE16D	0.5036420395421436	Exon_skipping
APCE11G-APCE9D	0.5088449531737773	Circular	0.0319893
APCE11G-APCEins11D	1.0	Alternative
APCE12G-APCE13D	1.0	Canonical
APCE12G-APCE14D	0.8220603537981269	Exon_skipping
APCE13G-APCE10D	0.9094693028095734	Circular	0.0857315
APCE13G-APCE11D	0.9115504682622269	Circular	0.100593
APCE13G-APCE14D	1.0	Canonical
APCE14G-APCE10bD	0.7669094693028096	Circular	0.074583
APCE14G-APCE10D	0.991675338189386	Circular	0.186787
APCE14G-APCE11D	0.8876170655567117	Circular	0.105139
APCE14G-APCE12D	0.7554630593132154	Circular	0.0922769
APCE14G-APCE15D	1.0	Canonical
APCE14G-APCE16D	1.0	Exon_skipping
APCE14G-APCE2D	0.5390218522372529	Circular	0.0280324
APCE14G-APCE7D	0.8855359001040582	Circular	0.0771599
APCE15G-APCE10D	0.5889698231009365	Circular	0.0293847
APCE15G-APCE16D	1.0	Canonical
APCE1G-APCE2D	1.0	Canonical
APCE1G-APCE3D	0.5660770031217481	Exon_skipping
APCE1G-APCEins1D	0.9833506763787722	Alternative
APCE1lncaG-APCE2D	1.0	Alternative
APCE1lncaG-APCE3D	0.9979188345473465	Alternative
APCE1lncbG-APCE2D	1.0	Alternative
APCE1lncbG-APCE3D	1.0	Alternative
APCE1lncbG-APCEins1D	0.6326742976066597	Alternative
APCE2G-APCE3D	1.0	Canonical
APCE2G-APCE4D	1.0	Exon_skipping
APCE2G-APCE5D	0.7096774193548387	Exon_skipping
APCE2G-APCE7D	0.8772112382934444	Exon_skipping
APCE3G-APCE4D	1.0	Canonical
APCE4G-APCE2D	0.9614984391259105	Circular	0.179207
APCE4G-APCE3D	0.5338189386056191	Circular	0.0443333
APCE4G-APCE5D	1.0	Canonical
APCE4G-APCE6D	1.0	Exon_skipping
APCE4G-APCE7D	0.7814776274713839	Exon_skipping
APCE5G-APCE6D	1.0	Canonical
APCE6G-APCE2D	0.9292403746097815	Circular	0.260707
APCE6G-APCE3D	0.9927159209157128	Circular	0.397303
APCE6G-APCE5D	0.9479708636836629	Circular	0.508007
APCE6G-APCE7D	1.0	Canonical
APCE6G-APCE8D	1.0	Exon_skipping
APCE7G-APCE2D	0.7200832466181062	Circular	0.0549984
APCE7G-APCE3D	0.7565036420395421	Circular	0.0681753
APCE7G-APCE5D	0.7492195629552549	Circular	0.103891
APCE7G-APCE8D	1.0	Canonical
APCE8G-APCE10D	0.858480749219563	Exon_skipping
APCE8G-APCE2D	0.9958376690946931	Circular	0.374719
APCE8G-APCE3D	1.0	Circular	0.765866
APCE8G-APCE4D	0.6992715920915713	Circular	0.0539747
APCE8G-APCE5D	1.0	Circular	1.88387
APCE8G-APCE6D	1.0	Circular	0.917779
APCE8G-APCE7D	1.0	Circular	2.66544
APCE8G-APCE9D	1.0	Canonical
APCE8G-APCEins8D	1.0	Alternative
APCE9G-APCE10bD	1.0	Alternative
APCE9G-APCE10D	1.0	Canonical
APCE9G-APCE11D	1.0	Exon_skipping
APCE9G-APCE14D	0.9219562955254943	Exon_skipping
APCE9G-APCE3D	0.7346514047866806	Circular	0.0508518
APCE9G-APCE5D	0.5348595213319459	Circular	0.037899
APCE9G-APCE6D	0.631633714880333	Circular	0.0460679
APCE9G-APCE7D	0.9469302809573361	Circular	0.184005
APCE9G-APCEins8D	0.8022892819979188	Circular	0.079349
APCEins11G-APCE12D	1.0	Alternative
APCEins1G-APCE10D	0.6649323621227887	Alternative
APCEins1G-APCE2D	0.9989594172736732	Alternative
APCEins8G-APCE7D	0.7658688865764828	Circular	0.0798829
APCEins8G-APCE9D	1.0	Alternative
AXIN2E10G-AXIN2E11D	1.0	Canonical
AXIN2E1G-AXIN2E2D	0.9875130072840791	Canonical
AXIN2E2G-AXIN2E3D	1.0	Canonical
AXIN2E3G-AXIN2E4D	1.0	Canonical
AXIN2E3G-AXIN2E5D	0.6514047866805411	Exon_skipping
AXIN2E4G-AXIN2E5D	1.0	Canonical
AXIN2E5G-AXIN2E6D	1.0	Canonical
AXIN2E6G-AXIN2E7D	1.0	Canonical
AXIN2E6G-AXIN2E8D	1.0	Exon_skipping
AXIN2E7G-AXIN2E8D	0.9989594172736732	Canonical
AXIN2E8G-AXIN2E10D	0.6337148803329865	Exon_skipping
AXIN2E8G-AXIN2E9D	1.0	Canonical
AXIN2E9G-AXIN2E10D	1.0	Canonical
AXIN2Eins1aG-AXIN2E2D	1.0	Alternative
AXIN2Eins1cG-AXIN2E2D	1.0	Alternative
BMPR1AE10G-BMPR1AE11D	1.0	Canonical
BMPR1AE10G-BMPR1AE8D	0.5910509885535901	Circular	0.160276
BMPR1AE10G-BMPR1AE9D	0.7013527575442248	Circular	0.149214
BMPR1AE11G-BMPR1AE12D	1.0	Canonical
BMPR1AE12G-BMPR1AE13D	1.0	Canonical
BMPR1AE13aG-BMPR1AE14aD	0.8199791883454735	Alternative
BMPR1AE13aG-BMPR1AE14bD	0.9937565036420395	Alternative
BMPR1AE1G-BMPR1AE2D	1.0	Canonical
BMPR1AE1G-BMPR1AE3D	0.963579604578564	Exon_skipping
BMPR1AE2G-BMPR1AE3D	1.0	Canonical
BMPR1AE2G-BMPR1AE4D	0.9250780437044746	Exon_skipping
BMPR1AE2G-BMPR1AE8D	0.9979188345473465	Exon_skipping
BMPR1AE2G-BMPR1AEins2D	1.0	Alternative
BMPR1AE3G-BMPR1AE2D	0.7023933402705516	Circular	0.346078
BMPR1AE3G-BMPR1AE3D	0.6805411030176899	Circular	0.538793
BMPR1AE3G-BMPR1AE4D	1.0	Canonical
BMPR1AE3G-BMPR1AE5D	0.9469302809573361	Exon_skipping
BMPR1AE3G-BMPR1AE6D	0.7356919875130072	Exon_skipping
BMPR1AE4G-BMPR1AE5D	1.0	Canonical
BMPR1AE5G-BMPR1AE6D	1.0	Canonical
BMPR1AE5G-BMPR1AE7D	0.8397502601456815	Exon_skipping
BMPR1AE5G-BMPR1AE8D	1.0	Exon_skipping
BMPR1AE6G-BMPR1AE7D	1.0	Canonical
BMPR1AE7G-BMPR1AE3D	0.7544224765868887	Circular	0.316125
BMPR1AE7G-BMPR1AE6D	0.5671175858480749	Circular	0.224881
BMPR1AE7G-BMPR1AE8D	1.0	Canonical
BMPR1AE7G-BMPR1AE9D	0.841831425598335	Exon_skipping
BMPR1AE8G-BMPR1AE10D	0.7762747138397502	Exon_skipping
BMPR1AE8G-BMPR1AE9D	1.0	Canonical
BMPR1AE9G-BMPR1AE10D	1.0	Canonical
BMPR1AEins2G-BMPR1AE3D	1.0	Alternative
BMPR1AEins2G-BMPR1AE4D	0.5671175858480749	Alternative
BUB1E10G-BUB1E11D	1.0	Canonical
BUB1E10G-BUB1E6D	0.9323621227887617	Circular	1.27881
BUB1E11G-BUB1E12D	1.0	Canonical
BUB1E12G-BUB1E13D	1.0	Canonical
BUB1E13G-BUB1E14D	1.0	Canonical
BUB1E14G-BUB1E14D	0.7918834547346514	Circular	1.23973
BUB1E14G-BUB1E15D	1.0	Canonical
BUB1E15G-BUB1E12D	0.5962539021852237	Circular	0.615739
BUB1E15G-BUB1E16D	1.0	Canonical
BUB1E15G-BUB1E2D	0.6097814776274714	Circular	0.422396
BUB1E16G-BUB1E17D	1.0	Canonical
BUB1E16G-BUB1E2D	0.6992715920915713	Circular	0.581557
BUB1E16G-BUB1E6D	0.931321540062435	Circular	1.63035
BUB1E17G-BUB1E18D	1.0	Canonical
BUB1E17G-BUB1E2D	0.8335067637877211	Circular	0.873612
BUB1E18G-BUB1E19D	1.0	Canonical
BUB1E19G-BUB1E10D	1.0	Circular	89.6735
BUB1E19G-BUB1E11D	0.7606659729448492	Circular	0.768916
BUB1E19G-BUB1E20D	1.0	Canonical
BUB1E19G-BUB1E2D	0.9604578563995838	Circular	2.04527
BUB1E19G-BUB1E6D	0.9750260145681582	Circular	2.32205
BUB1E1G-BUB1E2D	1.0	Canonical
BUB1E20G-BUB1E21D	1.0	Canonical
BUB1E21G-BUB1E22D	0.9989594172736732	Canonical
BUB1E22G-BUB1E22D	0.6399583766909469	Circular	0.840192
BUB1E22G-BUB1E23D	1.0	Canonical
BUB1E23G-BUB1E24D	1.0	Canonical
BUB1E24G-BUB1E10D	0.7554630593132154	Circular	0.482365
BUB1E24G-BUB1E25D	1.0	Canonical
BUB1E2G-BUB1E3D	1.0	Canonical
BUB1E3G-BUB1E2D	0.9053069719042663	Circular	2.41232
BUB1E3G-BUB1E3D	0.6618106139438086	Circular	1.00254
BUB1E3G-BUB1E4D	1.0	Canonical
BUB1E3G-BUB1E5D	0.6815816857440167	Exon_skipping
BUB1E3G-BUB1E9D	0.5754422476586889	Exon_skipping
BUB1E4G-BUB1E2D	0.9989594172736732	Circular	37.3422
BUB1E4G-BUB1E3D	1.0	Circular	105.311
BUB1E4G-BUB1E4D	0.9219562955254943	Circular	2.68603
BUB1E4G-BUB1E5D	1.0	Canonical
BUB1E4G-BUB1E6D	0.9812695109261186	Exon_skipping
BUB1E5G-BUB1E2D	0.9854318418314256	Circular	3.26437
BUB1E5G-BUB1E3D	0.9698231009365245	Circular	2.73862
BUB1E5G-BUB1E6D	1.0	Canonical
BUB1E6G-BUB1E2D	0.9947970863683663	Circular	5.03345
BUB1E6G-BUB1E3D	0.9760665972944849	Circular	3.43445
BUB1E6G-BUB1E5D	0.7887617065556711	Circular	1.67242
BUB1E6G-BUB1E7D	1.0	Canonical
BUB1E7G-BUB1E8D	1.0	Canonical
BUB1E8G-BUB1E3D	0.5837669094693028	Circular	0.468724
BUB1E8G-BUB1E9D	1.0	Canonical
BUB1E9G-BUB1E10D	1.0	Canonical
BUB1E9G-BUB1E11D	0.890738813735692	Exon_skipping
BUB1E9G-BUB1E12D	0.6482830385015609	Exon_skipping
BUB1E9G-BUB1E2D	1.0	Circular	108.614
BUB1E9G-BUB1E3D	0.9979188345473465	Circular	4.78707
BUB1E9G-BUB1E4D	0.9979188345473465	Circular	6.60974
BUB1E9G-BUB1E6D	1.0	Circular	37.8638
BUB1Eins19G-BUB1E20D	0.5359001040582726	Alternative
BUB1Eins1dG-BUB1E2D	0.9729448491155047	Alternative
FAN1E10G-FAN1E11D	1.0	Canonical
FAN1E11G-FAN1E12D	1.0	Canonical
FAN1E12G-FAN1E13D	1.0	Canonical
FAN1E12G-FAN1E14D	0.9698231009365245	Exon_skipping
FAN1E13G-FAN1E14D	1.0	Canonical
FAN1E14G-FAN1E15D	1.0	Canonical
FAN1E1G-FAN1E2D	1.0	Canonical
FAN1E1lncG-FAN1E2D	1.0	Alternative
FAN1E2aG-FAN1E3D	1.0	Alternative
FAN1E2aG-FAN1Eins2D	0.959417273673257	Alternative
FAN1E2G-FAN1E3D	1.0	Canonical
FAN1E2G-FAN1Eins2D	0.9968782518210197	Alternative
FAN1E3G-FAN1E2D	0.6534859521331946	Circular	0.418061
FAN1E3G-FAN1E4D	1.0	Canonical
FAN1E3G-FAN1E5D	1.0	Exon_skipping
FAN1E4G-FAN1E5D	1.0	Canonical
FAN1E5G-FAN1E2D	0.9729448491155047	Circular	1.43
FAN1E5G-FAN1E3D	1.0	Circular	12.0838
FAN1E5G-FAN1E4D	0.8834547346514048	Circular	0.729398
FAN1E5G-FAN1E6D	1.0	Canonical
FAN1E5G-FAN1E7D	0.9989594172736732	Exon_skipping
FAN1E6G-FAN1E2D	0.6170655567117586	Circular	0.27295
FAN1E6G-FAN1E3D	0.562955254942768	Circular	0.288309
FAN1E6G-FAN1E7D	1.0	Canonical
FAN1E6G-FAN1E8D	1.0	Exon_skipping
FAN1E7G-FAN1E3D	0.6649323621227887	Circular	0.355178
FAN1E7G-FAN1E8D	1.0	Canonical
FAN1E8G-FAN1E9D	1.0	Canonical
FAN1E9G-FAN1E10D	1.0	Canonical
FAN1Eins2G-FAN1E3D	1.0	Alternative
GALNT12E1G-GALNT12E2D	1.0	Canonical
GALNT12E1G-GALNT12E3D	0.9198751300728408	Exon_skipping
GALNT12E2G-GALNT12E3D	1.0	Canonical
GALNT12E3G-GALNT12E4D	1.0	Canonical
GALNT12E3G-GALNT12E5D	0.9625390218522373	Exon_skipping
GALNT12E4G-GALNT12E5D	1.0	Canonical
GALNT12E4G-GALNT12E6D	0.9469302809573361	Exon_skipping
GALNT12E5G-GALNT12E6D	1.0	Canonical
GALNT12E6G-GALNT12E7D	1.0	Canonical
GALNT12E7G-GALNT12E8D	1.0	Canonical
GALNT12E8G-GALNT12E10D	0.9063475546305931	Exon_skipping
GALNT12E8G-GALNT12E9D	1.0	Canonical
GALNT12E9G-GALNT12E10D	1.0	Canonical
GALNT12Eins9G-GALNT12E10D	0.8272632674297606	Alternative
MLH1E10G-MLH1E11D	1.0	Canonical
MLH1E10G-MLH1E12D	0.7398543184183143	Exon_skipping
MLH1E11G-MLH1E10D	0.9531737773152965	Circular	0.526086
MLH1E11G-MLH1E12D	1.0	Canonical
MLH1E11G-MLH1E13D	1.0	Exon_skipping
MLH1E12G-MLH1E11D	0.8855359001040582	Circular	0.16422
MLH1E12G-MLH1E13D	1.0	Canonical
MLH1E12G-MLH1E2D	0.6555671175858481	Circular	0.0794053
MLH1E13G-MLH1E11D	0.5827263267429761	Circular	0.0659502
MLH1E13G-MLH1E13D	0.5400624349635796	Circular	0.101488
MLH1E13G-MLH1E14D	1.0	Canonical
MLH1E13G-MLH1E15D	0.9261186264308012	Exon_skipping
MLH1E13G-MLH1E16D	0.9073881373569199	Exon_skipping
MLH1E14G-MLH1E14D	0.8033298647242456	Circular	0.179729
MLH1E14G-MLH1E15D	1.0	Canonical
MLH1E14G-MLH1E16D	0.9937565036420395	Exon_skipping
MLH1E15G-MLH1E14D	0.9885535900104059	Circular	0.721691
MLH1E15G-MLH1E16D	1.0	Canonical
MLH1E15G-MLH1E17D	1.0	Exon_skipping
MLH1E15G-MLH1E18D	0.6253902185223725	Exon_skipping
MLH1E15G-MLH1E19D	0.7679500520291364	Exon_skipping
MLH1E16G-MLH1E17D	1.0	Canonical
MLH1E16G-MLH1E18D	1.0	Exon_skipping
MLH1E17G-MLH1E18D	1.0	Canonical
MLH1E18G-MLH1E16D	0.9885535900104059	Circular	1.20787
MLH1E18G-MLH1E17D	0.6690946930280958	Circular	0.137156
MLH1E18G-MLH1E19D	1.0	Canonical
MLH1E1bG-MLH1E2D	1.0	Alternative
MLH1E1bG-MLH1E3D	0.6066597294484911	Alternative
MLH1E1bG-MLH1Eins1aD	0.9989594172736732	Alternative
MLH1E1G-MLH1E2D	1.0	Canonical
MLH1E1G-MLH1E3D	0.9562955254942768	Exon_skipping
MLH1E1G-MLH1Eins1aD	1.0	Alternative
MLH1E2G-MLH1E3D	1.0	Canonical
MLH1E2G-MLH1E4D	1.0	Exon_skipping
MLH1E2G-MLH1Eins2aD	0.9947970863683663	Alternative
MLH1E3G-MLH1E4D	1.0	Canonical
MLH1E3G-MLH1E5D	0.9989594172736732	Exon_skipping
MLH1E4G-MLH1E2D	0.9989594172736732	Circular	1.89808
MLH1E4G-MLH1E3D	0.5712799167533819	Circular	0.0814226
MLH1E4G-MLH1E5D	1.0	Canonical
MLH1E5G-MLH1E2D	0.9937565036420395	Circular	1.00909
MLH1E5G-MLH1E4D	1.0	Circular	5.22611
MLH1E5G-MLH1E6D	1.0	Canonical
MLH1E5G-MLH1E7D	1.0	Exon_skipping
MLH1E6G-MLH1E2D	0.7336108220603538	Circular	0.126331
MLH1E6G-MLH1E7D	1.0	Canonical
MLH1E6G-MLH1E9D	0.5171696149843913	Exon_skipping
MLH1E7G-MLH1E8D	1.0	Canonical
MLH1E8G-MLH1E10D	0.9968782518210197	Exon_skipping
MLH1E8G-MLH1E11D	1.0	Exon_skipping
MLH1E8G-MLH1E12D	1.0	Exon_skipping
MLH1E8G-MLH1E13D	0.9812695109261186	Exon_skipping
MLH1E8G-MLH1E7D	0.9094693028095734	Circular	0.626473
MLH1E8G-MLH1E8D	0.8751300728407908	Circular	0.431664
MLH1E8G-MLH1E9D	1.0	Canonical
MLH1E9G-MLH1E10D	1.0	Canonical
MLH1E9G-MLH1E11D	1.0	Exon_skipping
MLH1E9G-MLH1E12D	1.0	Exon_skipping
MLH1E9G-MLH1E13D	0.7513007284079084	Exon_skipping
MLH1Eins1aG-MLH1E2D	0.9989594172736732	Alternative
MLH1Eins2aG-MLH1E3D	0.963579604578564	Alternative
MSH2E10G-MSH2E11D	1.0	Canonical
MSH2E10G-MSH2E12D	0.5202913631633714	Exon_skipping
MSH2E10G-MSH2E7D	0.6867845993756504	Circular	0.109578
MSH2E10G-MSH2E9D	0.7356919875130072	Circular	0.153302
MSH2E11G-MSH2E12D	1.0	Canonical
MSH2E11G-MSH2E7D	0.6659729448491155	Circular	0.102897
MSH2E11G-MSH2E9D	0.8480749219562955	Circular	0.205695
MSH2E12G-MSH2E13D	1.0	Canonical
MSH2E13G-MSH2E14D	1.0	Canonical
MSH2E14G-MSH2E15D	1.0	Canonical
MSH2E15G-MSH2E16D	1.0	Canonical
MSH2E15G-MSH2E17D	1.0	Exon_skipping
MSH2E17G-MSH2E18D	0.9812695109261186	Alternative
MSH2E1aG-MSH2E1bD	0.6056191467221644	Alternative
MSH2E1G-MSH2E2D	1.0	Canonical
MSH2E2G-MSH2E3D	1.0	Canonical
MSH2E2G-MSH2E4D	0.9542143600416233	Exon_skipping
MSH2E3G-MSH2E4D	1.0	Canonical
MSH2E3G-MSH2E5D	0.9927159209157128	Exon_skipping
MSH2E4G-MSH2E4D	0.5535900104058272	Circular	0.128476
MSH2E4G-MSH2E5D	1.0	Canonical
MSH2E4G-MSH2E6D	1.0	Exon_skipping
MSH2E5G-MSH2E6D	1.0	Canonical
MSH2E6G-MSH2E2D	0.9396462018730489	Circular	0.25694
MSH2E6G-MSH2E7D	1.0	Canonical
MSH2E6G-MSH2E8D	0.7388137356919875	Exon_skipping
MSH2E7G-MSH2E2D	0.9989594172736732	Circular	1.4066
MSH2E7G-MSH2E5D	0.9968782518210197	Circular	1.23769
MSH2E7G-MSH2E7D	0.8969823100936525	Circular	0.56664
MSH2E7G-MSH2E8D	1.0	Canonical
MSH2E7G-MSH2E9D	0.7377731529656608	Exon_skipping
MSH2E8G-MSH2E2D	1.0	Circular	2.48931
MSH2E8G-MSH2E3D	0.6389177939646202	Circular	0.0825448
MSH2E8G-MSH2E5D	0.9979188345473465	Circular	1.44567
MSH2E8G-MSH2E7D	0.9989594172736732	Circular	2.47275
MSH2E8G-MSH2E9D	1.0	Canonical
MSH2E9G-MSH2E10D	1.0	Canonical
MSH2E9G-MSH2E11D	0.9937565036420395	Exon_skipping
MSH2E9G-MSH2E5D	0.7981269510926119	Circular	0.14653
MSH2E9G-MSH2E7D	0.9646201873048907	Circular	0.488003
MSH2E9G-MSH2E8D	0.5931321540062435	Circular	0.0916115
MSH3E10G-MSH3E11D	1.0	Canonical
MSH3E10G-MSH3E12D	0.9989594172736732	Exon_skipping
MSH3E10G-MSH3E13D	1.0	Exon_skipping
MSH3E10G-MSH3E14D	0.886576482830385	Exon_skipping
MSH3E10G-MSH3E8D	0.9261186264308012	Circular	0.246899
MSH3E10G-MSH3E9D	0.8272632674297606	Circular	0.285599
MSH3E11G-MSH3E12D	1.0	Canonical
MSH3E11G-MSH3E13D	1.0	Exon_skipping
MSH3E11G-MSH3E14D	0.8553590010405827	Exon_skipping
MSH3E11G-MSH3E9D	0.9687825182101977	Circular	0.554035
MSH3E12G-MSH3E13D	1.0	Canonical
MSH3E12G-MSH3E14D	1.0	Exon_skipping
MSH3E12G-MSH3E16D	0.9375650364203955	Exon_skipping
MSH3E12G-MSH3E3D	0.6742976066597295	Circular	0.0567046
MSH3E12G-MSH3E8D	0.9968782518210197	Circular	0.574465
MSH3E12G-MSH3E9D	1.0	Circular	1.64807
MSH3E13G-MSH3E14D	1.0	Canonical
MSH3E13G-MSH3E16D	0.9250780437044746	Exon_skipping
MSH3E13G-MSH3E20D	0.9240374609781478	Exon_skipping
MSH3E13G-MSH3E8D	0.5879292403746098	Circular	0.0461423
MSH3E13G-MSH3E9D	0.9708636836628513	Circular	0.25256
MSH3E14G-MSH3E15D	1.0	Canonical
MSH3E14G-MSH3E16D	0.9947970863683663	Exon_skipping
MSH3E15G-MSH3E13D	0.6951092611862643	Circular	0.0655817
MSH3E15G-MSH3E16D	1.0	Canonical
MSH3E15G-MSH3E17D	0.9989594172736732	Exon_skipping
MSH3E15G-MSH3E18D	0.9958376690946931	Exon_skipping
MSH3E15G-MSH3E20D	0.9167533818938606	Exon_skipping
MSH3E15G-MSH3E9D	0.7065556711758585	Circular	0.0610328
MSH3E16G-MSH3E17D	1.0	Canonical
MSH3E16G-MSH3E18D	0.9812695109261186	Exon_skipping
MSH3E17G-MSH3E13D	0.9833506763787722	Circular	0.26214
MSH3E17G-MSH3E14D	0.9989594172736732	Circular	0.84746
MSH3E17G-MSH3E16D	0.9968782518210197	Circular	0.770419
MSH3E17G-MSH3E18D	1.0	Canonical
MSH3E17G-MSH3E19D	0.8876170655567117	Exon_skipping
MSH3E17G-MSH3E8D	0.8428720083246618	Circular	0.0857559
MSH3E17G-MSH3E9D	0.9386056191467221	Circular	0.145909
MSH3E18G-MSH3E14D	0.8085327783558793	Circular	0.0867886
MSH3E18G-MSH3E16D	0.8834547346514048	Circular	0.208335
MSH3E18G-MSH3E19D	1.0	Canonical
MSH3E19G-MSH3E13D	0.9979188345473465	Circular	1.05643
MSH3E19G-MSH3E14D	1.0	Circular	6.54164
MSH3E19G-MSH3E16D	0.9989594172736732	Circular	11.2498
MSH3E19G-MSH3E17D	0.9115504682622269	Circular	0.250158
MSH3E19G-MSH3E18D	0.9750260145681582	Circular	0.652431
MSH3E19G-MSH3E20D	1.0	Canonical
MSH3E19G-MSH3E8D	0.9833506763787722	Circular	0.235949
MSH3E19G-MSH3E9D	0.9823100936524454	Circular	0.271218
MSH3E1G-MSH3E2D	1.0	Canonical
MSH3E20G-MSH3E13D	0.9281997918834547	Circular	0.166862
MSH3E20G-MSH3E14D	0.9979188345473465	Circular	0.852015
MSH3E20G-MSH3E16D	0.9979188345473465	Circular	0.775712
MSH3E20G-MSH3E17D	0.562955254942768	Circular	0.0683558
MSH3E20G-MSH3E18D	0.5671175858480749	Circular	0.0765568
MSH3E20G-MSH3E21D	1.0	Canonical
MSH3E20G-MSH3E8D	0.9146722164412071	Circular	0.12946
MSH3E20G-MSH3E9D	0.9427679500520292	Circular	0.146964
MSH3E20G-MSH3Eins20aD	1.0	Alternative
MSH3E20G-MSH3Eins20bD	1.0	Alternative
MSH3E21G-MSH3E14D	0.9375650364203955	Circular	0.181145
MSH3E21G-MSH3E21D	0.8522372528616025	Circular	0.500974
MSH3E21G-MSH3E22D	1.0	Canonical
MSH3E21G-MSH3E23D	0.9812695109261186	Exon_skipping
MSH3E21G-MSH3E8D	0.578563995837669	Circular	0.0388379
MSH3E21G-MSH3E9D	0.5691987513007284	Circular	0.0386976
MSH3E21G-MSH3Eins20bD	0.9927159209157128	Circular	0.449386
MSH3E22G-MSH3E23D	1.0	Canonical
MSH3E23G-MSH3E24D	1.0	Canonical
MSH3E2G-MSH3E3D	1.0	Canonical
MSH3E3G-MSH3E4D	1.0	Canonical
MSH3E3G-MSH3E5D	0.9895941727367326	Exon_skipping
MSH3E4G-MSH3E5D	1.0	Canonical
MSH3E4G-MSH3E6D	0.9979188345473465	Exon_skipping
MSH3E4G-MSH3E8D	0.9833506763787722	Exon_skipping
MSH3E5G-MSH3E6D	1.0	Canonical
MSH3E5G-MSH3E8D	0.5848074921956296	Exon_skipping
MSH3E6G-MSH3E10D	0.8647242455775234	Exon_skipping
MSH3E6G-MSH3E7D	1.0	Canonical
MSH3E7G-MSH3E5D	0.9698231009365245	Circular	0.283419
MSH3E7G-MSH3E8D	1.0	Canonical
MSH3E7G-MSH3E9D	0.9979188345473465	Exon_skipping
MSH3E8G-MSH3E10D	0.9947970863683663	Exon_skipping
MSH3E8G-MSH3E13D	0.6576482830385015	Exon_skipping
MSH3E8G-MSH3E2D	0.9219562955254943	Circular	0.170632
MSH3E8G-MSH3E3D	0.9968782518210197	Circular	0.460178
MSH3E8G-MSH3E4D	0.8241415192507804	Circular	0.0965113
MSH3E8G-MSH3E5D	0.7908428720083247	Circular	0.0905403
MSH3E8G-MSH3E9D	1.0	Canonical
MSH3E9G-MSH3E10D	1.0	Canonical
MSH3E9G-MSH3E7D	0.5275754422476587	Circular	0.0374089
MSH3Eins1aG-MSH3E2D	1.0	Alternative
MSH3Eins1bG-MSH3E2D	1.0	Alternative
MSH3Eins20aG-MSH3E21D	1.0	Alternative
MSH3Eins20aG-MSH3E24D	0.9656607700312175	Alternative
MSH3Eins20aG-MSH3Eins20bD	0.9771071800208116	Alternative
MSH3Eins20bG-MSH3E21D	1.0	Alternative
MSH3Eins8G-MSH3E9D	0.9094693028095734	Alternative
MSH6E1aG-MSH6E2D	0.6430801248699272	Alternative
MSH6E1G-MSH6E2D	1.0	Canonical
MSH6E1G-MSH6E3D	0.9063475546305931	Exon_skipping
MSH6E1G-MSH6E4D	0.7845993756503642	Exon_skipping
MSH6E1lncG-MSH6E2lncD	0.9989594172736732	Alternative
MSH6E2G-MSH6E3D	1.0	Canonical
MSH6E2G-MSH6E4D	0.9989594172736732	Exon_skipping
MSH6E2G-MSH6E5D	0.5494276795005203	Exon_skipping
MSH6E2lncG-MSH6E3lncD	0.922996878251821	Alternative
MSH6E3G-MSH6E2D	0.9479708636836629	Circular	0.36426
MSH6E3G-MSH6E3D	0.9968782518210197	Circular	1.31203
MSH6E3G-MSH6E4D	1.0	Canonical
MSH6E3G-MSH6E5D	0.9989594172736732	Exon_skipping
MSH6E4G-MSH6E5D	1.0	Canonical
MSH6E5G-MSH6E6D	1.0	Canonical
MSH6E6G-MSH6E7D	1.0	Canonical
MSH6E7G-MSH6E8D	1.0	Canonical
MSH6E8G-MSH6E10D	0.9771071800208116	Exon_skipping
MSH6E8G-MSH6E9D	1.0	Canonical
MSH6E9G-MSH6E10D	1.0	Canonical
MUTYHE10G-MUTYHE11D	1.0	Canonical
MUTYHE11G-MUTYHE12D	1.0	Canonical
MUTYHE12G-MUTYHE13D	1.0	Canonical
MUTYHE13G-MUTYHE14D	1.0	Canonical
MUTYHE14G-MUTYHE15D	1.0	Canonical
MUTYHE15G-MUTYHE16D	1.0	Canonical
MUTYHE15G-MUTYHE2D	0.9011446409989594	Circular	0.888209
MUTYHE15G-MUTYHEins15D	0.7741935483870968	Alternative
MUTYHE1G-MUTYHE2D	1.0	Canonical
MUTYHE1G-MUTYHEins1D	0.9989594172736732	Alternative
MUTYHE1lncaG-MUTYHE2D	1.0	Alternative
MUTYHE1lncaG-MUTYHEins1D	0.9667013527575442	Alternative
MUTYHE1lncbG-MUTYHE2D	1.0	Alternative
MUTYHE1lncbG-MUTYHEins1D	0.9854318418314256	Alternative
MUTYHE1lnccG-MUTYHE2D	0.7252861602497399	Alternative
MUTYHE2G-MUTYHE16D	0.5806451612903226	Exon_skipping
MUTYHE2G-MUTYHE3aD	1.0	Alternative
MUTYHE2G-MUTYHE3bD	1.0	Alternative
MUTYHE2G-MUTYHE3D	1.0	Canonical
MUTYHE2G-MUTYHE4D	0.7502601456815817	Exon_skipping
MUTYHE2G-MUTYHE7D	0.9958376690946931	Exon_skipping
MUTYHE3G-MUTYHE4D	1.0	Canonical
MUTYHE4G-MUTYHE5D	1.0	Canonical
MUTYHE4G-MUTYHE6D	0.9136316337148803	Exon_skipping
MUTYHE4G-MUTYHE7D	0.9406867845993756	Exon_skipping
MUTYHE4G-MUTYHE9D	0.5733610822060354	Exon_skipping
MUTYHE5G-MUTYHE6D	1.0	Canonical
MUTYHE5G-MUTYHE7D	1.0	Exon_skipping
MUTYHE6G-MUTYHE7D	1.0	Canonical
MUTYHE7G-MUTYHE11D	0.745057232049948	Exon_skipping
MUTYHE7G-MUTYHE13D	0.7793964620187305	Exon_skipping
MUTYHE7G-MUTYHE8D	1.0	Canonical
MUTYHE8G-MUTYHE9D	1.0	Canonical
MUTYHE9G-MUTYHE10D	1.0	Canonical
MUTYHE9G-MUTYHE9D	0.9001040582726326	Circular	2.04241
MUTYHEins15G-MUTYHE16D	1.0	Alternative
MUTYHEins1G-MUTYHE2D	0.9812695109261186	Alternative
NTHL1E1G-NTHL1E2D	1.0	Canonical
NTHL1E2G-NTHL1E3D	1.0	Canonical
NTHL1E3G-NTHL1E4D	1.0	Canonical
NTHL1E4G-NTHL1E5D	1.0	Canonical
NTHL1E5G-NTHL1E6D	1.0	Canonical
PMS2E10G-PMS2E11D	1.0	Canonical
PMS2E10G-PMS2E12D	0.9979188345473465	Exon_skipping
PMS2E10G-PMS2E13D	0.5764828303850156	Exon_skipping
PMS2E10G-PMS2E5D	0.9417273673257024	Circular
PMS2E10G-PMS2E6D	0.6264308012486993	Circular
PMS2E10G-PMS2E7D	0.9708636836628513	Circular
PMS2E10G-PMS2E9D	0.8896982310093653	Circular
PMS2E11G-PMS2E10D	0.6795005202913632	Circular
PMS2E11G-PMS2E11D	1.0	Circular
PMS2E11G-PMS2E12D	1.0	Canonical
PMS2E11G-PMS2E13D	0.9968782518210197	Exon_skipping
PMS2E11G-PMS2E5D	0.7398543184183143	Circular
PMS2E11G-PMS2E6D	0.5733610822060354	Circular
PMS2E11G-PMS2E9D	1.0	Circular
PMS2E12G-PMS2E11D	0.9989594172736732	Circular
PMS2E12G-PMS2E13D	1.0	Canonical
PMS2E12G-PMS2E14D	1.0	Exon_skipping
PMS2E12G-PMS2E5D	0.9875130072840791	Circular
PMS2E12G-PMS2E6D	0.5046826222684704	Circular
PMS2E12G-PMS2E9D	1.0	Circular
PMS2E13G-PMS2E11D	0.9771071800208116	Circular
PMS2E13G-PMS2E12D	0.9209157127991675	Circular
PMS2E13G-PMS2E14D	1.0	Canonical
PMS2E13G-PMS2E15D	0.6867845993756504	Exon_skipping
PMS2E13G-PMS2E9D	0.9687825182101977	Circular
PMS2E14G-PMS2E11D	0.7440166493236212	Circular
PMS2E14G-PMS2E12D	0.5483870967741935	Circular
PMS2E14G-PMS2E13D	0.9843912591050988	Circular
PMS2E14G-PMS2E15D	1.0	Canonical
PMS2E14G-PMS2E9D	0.9646201873048907	Circular
PMS2E1G-PMS2E2D	1.0	Canonical
PMS2E1G-PMS2E3D	1.0	Exon_skipping
PMS2E2G-PMS2E2D	0.9864724245577523	Circular
PMS2E2G-PMS2E3D	1.0	Canonical
PMS2E2G-PMS2E5D	1.0	Exon_skipping
PMS2E3G-PMS2E2D	0.9968782518210197	Circular
PMS2E3G-PMS2E4D	1.0	Canonical
PMS2E3G-PMS2E5D	1.0	Exon_skipping
PMS2E3G-PMS2E6D	0.6867845993756504	Exon_skipping
PMS2E4aG-PMS2E5D	1.0	Alternative
PMS2E4G-PMS2E2D	0.9989594172736732	Circular
PMS2E4G-PMS2E3D	0.8147762747138397	Circular
PMS2E4G-PMS2E5D	1.0	Canonical
PMS2E4G-PMS2E6bD	0.7929240374609782	Alternative
PMS2E4G-PMS2E6D	0.9573361082206036	Exon_skipping
PMS2E5G-PMS2E2D	1.0	Circular
PMS2E5G-PMS2E3D	1.0	Circular
PMS2E5G-PMS2E4D	0.9219562955254943	Circular
PMS2E5G-PMS2E5D	1.0	Circular
PMS2E5G-PMS2E6bD	1.0	Alternative
PMS2E5G-PMS2E6D	1.0	Canonical
PMS2E5G-PMS2E7D	0.9927159209157128	Exon_skipping
PMS2E6G-PMS2E2D	0.9521331945889698	Circular
PMS2E6G-PMS2E5D	0.9979188345473465	Circular
PMS2E6G-PMS2E7D	1.0	Canonical
PMS2E6G-PMS2E8D	0.9958376690946931	Exon_skipping
PMS2E6G-PMS2E9D	0.9687825182101977	Exon_skipping
PMS2E7G-PMS2E2D	0.9001040582726326	Circular
PMS2E7G-PMS2E5D	0.9989594172736732	Circular
PMS2E7G-PMS2E6D	0.8022892819979188	Circular
PMS2E7G-PMS2E8D	1.0	Canonical
PMS2E7G-PMS2E9D	0.9947970863683663	Exon_skipping
PMS2E8G-PMS2E5D	0.9947970863683663	Circular
PMS2E8G-PMS2E9D	1.0	Canonical
PMS2E9G-PMS2E10D	1.0	Canonical
PMS2E9G-PMS2E11D	1.0	Exon_skipping
PMS2E9G-PMS2E12D	1.0	Exon_skipping
PMS2E9G-PMS2E13D	0.9906347554630593	Exon_skipping
PMS2E9G-PMS2E5D	0.9885535900104059	Circular
PMS2E9G-PMS2E6D	0.7492195629552549	Circular
PMS2E9G-PMS2E7D	0.9094693028095734	Circular
PMS2E9G-PMS2E8D	0.6659729448491155	Circular
POLD1E10G-POLD1E10D	0.9979188345473465	Circular	25.7977
POLD1E10G-POLD1E11D	1.0	Canonical
POLD1E11G-POLD1E12D	1.0	Canonical
POLD1E12G-POLD1E13D	1.0	Canonical
POLD1E13G-POLD1E14D	1.0	Canonical
POLD1E14G-POLD1E15bD	0.7346514047866806	Alternative
POLD1E14G-POLD1E15D	1.0	Canonical
POLD1E15G-POLD1E16D	1.0	Canonical
POLD1E16G-POLD1E17D	1.0	Canonical
POLD1E17aG-POLD1E18D	0.8126951092611863	Alternative
POLD1E17G-POLD1E18D	1.0	Canonical
POLD1E17G-POLD1Eins17D	0.5130072840790842	Alternative
POLD1E18G-POLD1E19D	1.0	Canonical
POLD1E19G-POLD1E20D	1.0	Canonical
POLD1E1G-POLD1E2D	1.0	Canonical
POLD1E1G-POLD1Eins1D	0.9968782518210197	Alternative
POLD1E20G-POLD1E21D	1.0	Canonical
POLD1E21G-POLD1E22D	1.0	Canonical
POLD1E22G-POLD1E23D	1.0	Canonical
POLD1E23G-POLD1E24D	1.0	Canonical
POLD1E24G-POLD1E12D	0.5796045785639958	Circular	0.865582
POLD1E24G-POLD1E25D	1.0	Canonical
POLD1E25G-POLD1E26D	1.0	Canonical
POLD1E26G-POLD1E27D	1.0	Canonical
POLD1E2G-POLD1E3D	1.0	Canonical
POLD1E3G-POLD1E2D	1.0	Circular	515.884
POLD1E3G-POLD1E3D	0.9084287200832466	Circular	4.7339
POLD1E3G-POLD1E4D	1.0	Canonical
POLD1E4G-POLD1E5D	1.0	Canonical
POLD1E5G-POLD1E6D	1.0	Canonical
POLD1E6G-POLD1E7D	1.0	Canonical
POLD1E7G-POLD1E8D	1.0	Canonical
POLD1E8G-POLD1E9D	1.0	Canonical
POLD1E9G-POLD1E10D	1.0	Canonical
POLD1Eins17G-POLD1E18D	0.9719042663891779	Alternative
POLD1Eins1G-POLD1E2D	0.9989594172736732	Alternative
POLEE10G-POLEE11D	1.0	Canonical
POLEE10G-POLEE41D	0.696149843912591	Exon_skipping
POLEE11G-POLEE12D	1.0	Canonical
POLEE11G-POLEE13D	0.7096774193548387	Exon_skipping
POLEE12G-POLEE13D	1.0	Canonical
POLEE13G-POLEE14D	1.0	Canonical
POLEE14G-POLEE15D	1.0	Canonical
POLEE15G-POLEE16D	1.0	Canonical
POLEE16G-POLEE17D	1.0	Canonical
POLEE17G-POLEE16D	1.0	Circular	23.599
POLEE17G-POLEE17D	0.9947970863683663	Circular	2.41038
POLEE17G-POLEE18D	1.0	Canonical
POLEE17G-POLEE19D	0.6576482830385015	Exon_skipping
POLEE18G-POLEE19D	1.0	Canonical
POLEE19G-POLEE20D	1.0	Canonical
POLEE1G-POLEE2D	1.0	Canonical
POLEE20G-POLEE21D	1.0	Canonical
POLEE21G-POLEE22D	1.0	Canonical
POLEE22G-POLEE23D	1.0	Canonical
POLEE23G-POLEE24D	1.0	Canonical
POLEE23G-POLEE25D	0.9958376690946931	Exon_skipping
POLEE24G-POLEE25D	1.0	Canonical
POLEE25G-POLEE26D	1.0	Canonical
POLEE26G-POLEE27D	1.0	Canonical
POLEE27G-POLEE28D	1.0	Canonical
POLEE28G-POLEE29D	1.0	Canonical
POLEE29G-POLEE26D	0.9958376690946931	Circular	1.24221
POLEE29G-POLEE27D	0.9396462018730489	Circular	0.586401
POLEE29G-POLEE28D	0.9968782518210197	Circular	0.549393
POLEE29G-POLEE30D	1.0	Canonical
POLEE2G-POLEE3D	1.0	Canonical
POLEE30G-POLEE31D	1.0	Canonical
POLEE31G-POLEE32D	1.0	Canonical
POLEE32G-POLEE33D	1.0	Canonical
POLEE33G-POLEE34D	1.0	Canonical
POLEE34G-POLEE28D	0.9760665972944849	Circular	0.284676
POLEE34G-POLEE35D	1.0	Canonical
POLEE35G-POLEE36D	1.0	Canonical
POLEE36G-POLEE37D	1.0	Canonical
POLEE37G-POLEE38D	1.0	Canonical
POLEE38G-POLEE39D	1.0	Canonical
POLEE38G-POLEE40D	0.9105098855359001	Exon_skipping
POLEE39bG-POLEE28D	0.8844953173777316	Circular	0.210942
POLEE39bG-POLEE40D	1.0	Alternative
POLEE39G-POLEE40D	1.0	Canonical
POLEE3G-POLEE2D	0.9989594172736732	Circular	6.90153
POLEE3G-POLEE4D	1.0	Canonical
POLEE3G-POLEE5D	0.7200832466181062	Exon_skipping
POLEE40G-POLEE11D	0.826222684703434	Circular	0.219423
POLEE40G-POLEE41D	1.0	Canonical
POLEE41G-POLEE40D	0.777315296566077	Circular	0.400106
POLEE41G-POLEE41D	0.6867845993756504	Circular	0.556484
POLEE41G-POLEE42D	1.0	Canonical
POLEE42G-POLEE40D	0.9656607700312175	Circular	0.837265
POLEE42G-POLEE41D	0.9354838709677419	Circular	1.10003
POLEE42G-POLEE43D	1.0	Canonical
POLEE43G-POLEE40D	0.8563995837669095	Circular	0.380616
POLEE43G-POLEE42D	0.7544224765868887	Circular	0.326591
POLEE43G-POLEE44D	1.0	Canonical
POLEE44G-POLEE45bD	1.0	Alternative
POLEE44G-POLEE45D	1.0	Canonical
POLEE45G-POLEE40D	0.7481789802289281	Circular	0.18374
POLEE45G-POLEE46D	1.0	Canonical
POLEE46G-POLEE47D	1.0	Canonical
POLEE47G-POLEE28D	0.9958376690946931	Circular	0.840651
POLEE47G-POLEE48D	1.0	Canonical
POLEE48G-POLEE49D	1.0	Canonical
POLEE4G-POLEE5D	1.0	Canonical
POLEE5G-POLEE6D	1.0	Canonical
POLEE6G-POLEE2D	0.7981269510926119	Circular	0.281751
POLEE6G-POLEE7D	1.0	Canonical
POLEE6G-POLEEins6D	0.9947970863683663	Alternative
POLEE7G-POLEE41D	0.5202913631633714	Exon_skipping
POLEE7G-POLEE8D	1.0	Canonical
POLEE8G-POLEE9D	1.0	Canonical
POLEE9G-POLEE10bD	1.0	Alternative
POLEE9G-POLEE10D	1.0	Canonical
POLEEins6G-POLEE28D	0.9583766909469302	Alternative
POLEEins6G-POLEE7D	0.9927159209157128	Alternative
PTENE1G-PTENE2D	1.0	Canonical
PTENE1G-PTENEins1D	0.9729448491155047	Alternative
PTENE2G-PTENE3D	0.9979188345473465	Canonical
PTENE2G-PTENE4D	0.9947970863683663	Exon_skipping
PTENE2G-PTENE6D	0.9750260145681582	Exon_skipping
PTENE3G-PTENE4D	1.0	Canonical
PTENE3G-PTENE6D	0.5130072840790842	Exon_skipping
PTENE3G-PTENEins3D	0.9979188345473465	Alternative
PTENE4G-PTENE5D	1.0	Canonical
PTENE5G-PTENE3D	0.6878251821019771	Circular	0.0515453
PTENE5G-PTENE6D	1.0	Canonical
PTENE5G-PTENE7D	0.9989594172736732	Exon_skipping
PTENE5G-PTENEins5D	0.9958376690946931	Alternative
PTENE6G-PTENE6D	0.8439125910509886	Circular	0.0699445
PTENE6G-PTENE7D	1.0	Canonical
PTENE6G-PTENE8D	0.7648283038501561	Exon_skipping
PTENE7G-PTENE8D	1.0	Canonical
PTENE8G-PTENE6D	0.809573361082206	Circular	0.0534619
PTENE8G-PTENE9D	1.0	Canonical
PTENEins3G-PTENE4D	1.0	Alternative
PTENEins5G-PTENE6D	0.9979188345473465	Alternative
PTENEins5G-PTENE7D	0.5983350676378772	Alternative
RNF43E1aG-RNF43E1bD	0.7939646201873048	Alternative
RNF43E1G-RNF43E2D	0.9802289281997919	Canonical
RNF43E2G-RNF43E3D	1.0	Canonical
RNF43E3G-RNF43E4D	0.9968782518210197	Canonical
RNF43E4G-RNF43E5D	0.9625390218522373	Canonical
RNF43E5G-RNF43E6D	1.0	Canonical
RNF43E6G-RNF43E7D	0.9968782518210197	Canonical
RNF43E7G-RNF43E8D	1.0	Canonical
RNF43E8G-RNF43E9D	1.0	Canonical
RNF43E9G-RNF43E10D	0.9979188345473465	Canonical
RNF43E9G-RNF43E9D	0.841831425598335	Circular	18.3728
RPS20E1bG-RPS20E2D	0.9927159209157128	Alternative
RPS20E1G-RPS20E2D	1.0	Canonical
RPS20E2G-RPS20E2D	0.7159209157127991	Circular	0.0328379
RPS20E2G-RPS20E3D	1.0	Canonical
RPS20E2G-RPS20E4D	0.9927159209157128	Exon_skipping
RPS20E3G-RPS20E4D	1.0	Canonical
RPS20E4aG-RPS20E5bD	0.9843912591050988	Alternative
RPS20E5bG-RPS20E6bD	0.9302809573361083	Alternative
SMAD4E10G-SMAD4E10D	0.7648283038501561	Circular	0.0942983
SMAD4E10G-SMAD4E11D	1.0	Canonical
SMAD4E10G-SMAD4E2D	1.0	Circular	5.73748
SMAD4E10G-SMAD4E3D	0.5515088449531738	Circular	0.0277662
SMAD4E10G-SMAD4E4D	0.9167533818938606	Circular	0.0794241
SMAD4E10G-SMAD4E5D	1.0	Circular	16.3937
SMAD4E10G-SMAD4E6D	1.0	Circular	0.999108
SMAD4E10G-SMAD4E7D	0.6628511966701353	Circular	0.0401963
SMAD4E11G-SMAD4E12D	1.0	Canonical
SMAD4E11G-SMAD4E2D	0.9458896982310093	Circular	0.119436
SMAD4E11G-SMAD4E5D	0.922996878251821	Circular	0.073905
SMAD4E11G-SMAD4Eins11D	1.0	Alternative
SMAD4E1G-SMAD4E2D	1.0	Canonical
SMAD4E1G-SMAD4E3D	0.6670135275754423	Exon_skipping
SMAD4E1lncaG-SMAD4E2D	0.8980228928199792	Alternative
SMAD4E2G-SMAD4E3D	1.0	Canonical
SMAD4E3G-SMAD4E4D	1.0	Canonical
SMAD4E3G-SMAD4E5D	0.9979188345473465	Exon_skipping
SMAD4E4G-SMAD4E2D	1.0	Circular	0.976692
SMAD4E4G-SMAD4E5D	1.0	Canonical
SMAD4E4G-SMAD4E6D	0.9906347554630593	Exon_skipping
SMAD4E4G-SMAD4E8D	0.6108220603537982	Exon_skipping
SMAD4E5G-SMAD4E2D	0.9979188345473465	Circular	0.592413
SMAD4E5G-SMAD4E3D	0.5567117585848075	Circular	0.0306531
SMAD4E5G-SMAD4E4D	0.8231009365244537	Circular	0.0793818
SMAD4E5G-SMAD4E5D	0.9823100936524454	Circular	0.310476
SMAD4E5G-SMAD4E6D	1.0	Canonical
SMAD4E5G-SMAD4E7D	1.0	Exon_skipping
SMAD4E5G-SMAD4E8D	1.0	Exon_skipping
SMAD4E6G-SMAD4E7D	1.0	Canonical
SMAD4E6G-SMAD4E8D	0.7460978147762747	Exon_skipping
SMAD4E7G-SMAD4E2D	0.963579604578564	Circular	0.108418
SMAD4E7G-SMAD4E4D	0.6836628511966701	Circular	0.0322533
SMAD4E7G-SMAD4E5D	0.9979188345473465	Circular	0.619002
SMAD4E7G-SMAD4E6D	0.9854318418314256	Circular	0.156267
SMAD4E7G-SMAD4E7D	0.5504682622268471	Circular	0.0229408
SMAD4E7G-SMAD4E8D	1.0	Canonical
SMAD4E8G-SMAD4E10D	1.0	Exon_skipping
SMAD4E8G-SMAD4E11D	0.8657648283038502	Exon_skipping
SMAD4E8G-SMAD4E2D	1.0	Circular	3.01344
SMAD4E8G-SMAD4E3D	0.562955254942768	Circular	0.0277104
SMAD4E8G-SMAD4E4D	0.9958376690946931	Circular	0.378167
SMAD4E8G-SMAD4E5D	1.0	Circular	10.9185
SMAD4E8G-SMAD4E6D	1.0	Circular	55.0611
SMAD4E8G-SMAD4E7D	0.963579604578564	Circular	0.448051
SMAD4E8G-SMAD4E9D	1.0	Canonical
SMAD4E9G-SMAD4E10D	1.0	Canonical
SMAD4E9G-SMAD4E11D	0.9843912591050988	Exon_skipping
SMAD4E9G-SMAD4E2D	0.5972944849115505	Circular	0.0308957
SMAD4E9G-SMAD4E5D	0.9927159209157128	Circular	0.208205
SMAD4E9G-SMAD4E7D	0.5650364203954215	Circular	0.0314516
SMAD4Eins11G-SMAD4E12D	1.0	Alternative
SMAD4Eins4G-SMAD4E5D	1.0	Alternative
STK11E1G-STK11E2D	1.0	Canonical
STK11E1G-STK11E4D	0.9864724245577523	Exon_skipping
STK11E1G-STK11Eins1D	1.0	Alternative
STK11E1lncG-STK11E2lncD	1.0	Alternative
STK11E1lncG-STK11E3lncD	0.5515088449531738	Alternative
STK11E2G-STK11E3D	1.0	Canonical
STK11E2lncG-STK11E3lncD	0.9979188345473465	Alternative
STK11E3G-STK11E2D	0.9947970863683663	Circular	0.633409
STK11E3G-STK11E4D	1.0	Canonical
STK11E3G-STK11E5D	0.8439125910509886	Exon_skipping
STK11E3G-STK11Eins1D	0.5931321540062435	Circular	0.059595
STK11E3lncG-STK11E3lncD	0.5775234131113424	Circular	0.0819566
STK11E4G-STK11E5D	1.0	Canonical
STK11E5G-STK11E6D	1.0	Canonical
STK11E6G-STK11E2D	0.5806451612903226	Circular	0.0542988
STK11E6G-STK11E7D	1.0	Canonical
STK11E7G-STK11E2D	0.8002081165452654	Circular	0.104527
STK11E7G-STK11E6D	0.9334027055150884	Circular	0.205275
STK11E7G-STK11E8D	1.0	Canonical
STK11E8G-STK11E10D	0.6087408949011447	Exon_skipping
STK11E8G-STK11E2D	1.0	Circular	0.939068
STK11E8G-STK11E6D	0.6347554630593132	Circular	0.0672165
STK11E8G-STK11E7D	0.5504682622268471	Circular	0.105279
STK11E8G-STK11E8aD	1.0	Alternative
STK11E8G-STK11E9D	1.0	Canonical
STK11E8G-STK11Eins1D	0.6420395421436004	Circular	0.0626894
STK11E9G-STK11E10D	1.0	Canonical
STK11Eins1G-STK11E2D	1.0	Alternative
TP53E10G-TP53E11D	1.0	Canonical
TP53E10G-TP53E12D	0.9729448491155047	Exon_skipping
TP53E1G-TP53E2D	1.0	Canonical
TP53E2G-TP53E3D	1.0	Canonical
TP53E3G-TP53E14D	0.7793964620187305	Exon_skipping
TP53E3G-TP53E4D	1.0	Canonical
TP53E4G-TP53E5D	1.0	Canonical
TP53E5G-TP53E6D	1.0	Canonical
TP53E5G-TP53E7D	0.558792924037461	Exon_skipping
TP53E6G-TP53E7D	1.0	Canonical
TP53E7G-TP53E7D	0.9573361082206036	Circular	0.726542
TP53E7G-TP53E8D	1.0	Canonical
TP53E8G-TP53E9D	1.0	Canonical
TP53E9bgG-TP53E10D	1.0	Alternative
TP53E9G-TP53E10D	1.0	Canonical
TP53E9G-TP53E11D	0.9719042663891779	Exon_skipping
TP53E9G-TP53E2D	0.9386056191467221	Circular	0.191083
TP53E9G-TP53E5D	0.8168574401664932	Circular	0.108247
TP53E9G-TP53E7D	0.8511966701352758	Circular	0.165262
TP53E9G-TP53E9bD	0.9989594172736732	Alternative
TP53E9G-TP53E9D	0.7648283038501561	Circular	0.344451
